# Supplementary material for: Dynamic changes of genomic methylation profiles at different growth stages in Chinese Tan sheep
Source: J Anim Sci Biotechnol. 2021 Nov 2;12:118. doi: 10.1186/s40104-021-00632-9 (PMC8561971; doi:10.1186/s40104-021-00632-9)
Supplement: Supplementary file 1 — Additional file 1 Table S1. List of differentially methylated regions among three comparisons (mon1 vs. mon24; mon1 vs. mon48; mon24 vs. mon48). [file 40104_2021_632_MOESM1_ESM.xlsx]

## Sheet: mon1VSmon24.DMR.annotation
Chr	Start	End	Length	N_C	Methyl_mon1	Methyl_mon24	Diff_methyl	AreaStat	Direction	chr	start	end	geneID	strand	element	overlap_length	NR:Seq-id	NR:Score	NR:Evalue	NR:Description	NT:Seq-id	NT:Score	NT:Evalue	NT:Description	Uniprot:UniProtKB-AC	Uniprot:Score	Uniprot:Evalue	Uniprot:Description	COG:gene	COG:Score	COG:Eval	COG:num	Pfam:pfam_ID	Pfam:pfam_Name	Pfam:pfam_Description	GO:biological_process	GO:cellular_component	GO:molecular_function	KEGG:KO	KEGG:DescriptionENSOARG00000005409	DHX8|gi|556777243|ref|XP_005983712.1|	5687	0	PREDICTED: ATP-dependent RNA helicase DHX8 [Pantholops hodgsonii]	gi|965960636|ref|XM_012186169.2|	3651	0	PREDICTED: Ovis aries DEAH (Asp-Glu-Ala-His) box polypeptide 8 (DHX8), transcript variant X1, mRNA	A2A4P0
chr14	52024433	52024484	51	4	0.1816	0.5421	-0.3606	-21.6614	Hypo	chr14	52024390	52024580	ENSOARG00000009785	-	Exon	51	CKM|gi|440902292|gb|ELR53099.1|	1973	0	Creatine kinase M-type, partial [Bos mutus]	gi|965974456|ref|XM_004015317.3|	1181	0	PREDICTED: Ovis aries creatine kinase, muscle (CKM), transcript variant X1, mRNA	Q9XSC6	761	0	Creatine kinase M-type	CAC3190	89.7	3e-19	COG3869	pfam00217	ATP-gua_Ptrans	ATP:guanido phosphotransferase, C-terminal catalytic domain. The substrate binding site is located in the cleft between N and C-terminal domains, but most of the catalytic residues are found in the larger C-terminal domain.	GO:0046314|phosphocreatine biosynthetic process;GO:0009408|response to heat;	GO:0005737|cytoplasm;GO:0005615|extracellular space;	GO:0005524|ATP binding;GO:0004111|creatine kinase activity;	K00933	E2.7.3.2; creatine kinase [EC:2.7.3.2]
chr20	3677632	3677744	112	11	0.4814	0.8504	-0.369	-80.7606	Hypo	chr20	3677654	3678117	ENSOARG00000005969	+	Exon	90	NA|gi|803300289|ref|XP_012008655.1|	18764	0	PREDICTED: dystonin isoform X26 [Ovis aries musimon]	gi|965881489|ref|XM_015088648.1|	8561	0	PREDICTED: Ovis aries musimon dystonin (LOC101113020), transcript variant X37, mRNA	Q03001	5491	0	Dystonin	ECU09g0290	189	8e-49	COG5069	pfam00307	CH	Calponin homology (CH) domain. The CH domain is found in both cytoskeletal proteins and signal transduction proteins. The CH domain is involved in actin binding in some members of the family. However in calponins there is evidence that the CH domain is not involved in its actin binding activity. Most member proteins have from two to four copies of the CH domain, however some proteins such as calp…	GO:0007155|cell adhesion;GO:0048870|cell motility;GO:0007010|cytoskeleton organization;GO:0031581|hemidesmosome assembly;GO:0007229|integrin-mediated signaling pathway;GO:0045104|intermediate filament cytoskeleton organization;GO:0030011|maintenance of cell polarity;GO:0000226|microtubule cytoskeleton organization;GO:0009611|response to wounding;	GO:0015629|actin cytoskeleton;GO:0030424|axon;GO:0009925|basal plasma membrane;GO:0005604|basement membrane;GO:0005938|cell cortex;GO:0031252|cell leading edge;GO:0005737|cytoplasm;GO:0016023|cytoplasmic membrane-bounded vesicle;GO:0005829|cytosol;GO:0005789|endoplasmic reticulum membrane;GO:0070062|extracellular exosome;GO:0005925|focal adhesion;GO:0031673|H zone;GO:0030056|hemidesmosome;GO:0016…	GO:0005509|calcium ion binding;GO:0005178|integrin binding;GO:0051010|microtubule plus-end binding;GO:0008022|protein C-terminus binding;GO:0042803|protein homodimerization activity;	K10382	DST; dystonin
chr21	48891008	48891109	101	5	0.9266	0.5415	0.3851	27.9394	Hyper	chr21	48890343	48891339	ENSOARG00000003969	+	Exon	101	NA|gi|965994784|ref|XP_014958497.1|	866	2e-106	PREDICTED: mucin-6 isoform X1 [Ovis aries]	gi|803331860|ref|XM_012168651.1|	990	0	PREDICTED: Ovis aries musimon mucin 6, oligomeric mucus/gel-forming (MUC6), transcript variant X2, partial mRNA	Q6W4X9	178	2e-45	Mucin-6	.	.	.	.	pfam05403	Plasmodium_HRP	Plasmodium histidine-rich protein (HRPII/III). This family consists of several histidine-rich protein II and III sequence from Plasmodium falciparum.	GO:0030277|maintenance of gastrointestinal epithelium;GO:0016266|O-glycan processing;	GO:0005576|extracellular region;GO:0005796|Golgi lumen;	GO:0005201|extracellular matrix structural constituent;	.	.
chr22	38049634	38049715	81	5	0.4235	0.8099	-0.3864	-28.3955	Hypo	chr22	38049623	38049840	ENSOARG00000026756	-	Exon	81	NA|gi|965968228|ref|XP_014955275.1|	198	4e-13	PREDICTED: cadherin-4 isoform X1 [Ovis aries]	gi|850493841|gb|CP011907.1|	1069	0	Ovis canadensis canadensis isolate 43U chromosome 22 sequence	.	.	.	.	.	.	.	.	pfam08580	KAR9	Yeast cortical protein KAR9. The KAR9 protein in Saccharomyces cerevisiae is a cytoskeletal protein required for karyogamy, correct positioning of the mitotic spindle and for orientation of cytoplasmic microtubules. KAR9 localizes at the shmoo tip in mating cells and at the tip of the growing bud in anaphase.	.	.	.	.	.
chr23	57857305	57857433	128	7	0.6628	0.1914	0.4714	44.567	Hyper	chr23	57856791	57860116	ENSOARG00000005476	-	Exon	128	ALPK2|gi|803195322|ref|XP_011959193.1|	11007	0	PREDICTED: alpha-protein kinase 2 isoform X2 [Ovis aries]	gi|966001092|ref|XM_012103803.2|	6397	0	PREDICTED: Ovis aries alpha kinase 2 (ALPK2), transcript variant X3, mRNA	Q86TB3	2256	0	Alpha-protein kinase 2	.	.	.	.	pfam02816	Alpha_kinase	Alpha-kinase family. This family is a novel family of eukaryotic protein kinase catalytic domains, which have no detectable similarity to conventional kinases. The family contains myosin heavy chain kinases and Elongation Factor-2 kinase and a bifunctional ion channel. This family is known as the alpha-kinase family. The structure of the kinase domain revealed unexpected similarity to eukaryotic …	.	GO:0005737|cytoplasm;GO:0005654|nucleoplasm;	GO:0005524|ATP binding;GO:0004674|protein serine/threonine kinase activity;	K08868	ALPK; alpha-kinase
chr6	90393808	90393869	61	5	0.4208	0.8878	-0.467	-29.003	Hypo	chr6	90393558	90393945	ENSOARG00000015945	-	Exon	61	PPEF2|gi|803083517|ref|XP_012035573.1|	3848	0	PREDICTED: serine/threonine-protein phosphatase with EF-hands 2 isoform X2 [Ovis aries]	gi|803083516|ref|XM_012180183.1|	2262	0	PREDICTED: Ovis aries protein phosphatase, EF-hand calcium binding domain 2 (PPEF2), transcript variant X3, mRNA	O14830	1283	0	Serine/threonine-protein phosphatase with EF-hands 2	SPBC3F6.01c_2	129	9e-32	COG0639	pfam00149	Metallophos	Calcineurin-like phosphoesterase. This family includes a diverse range of phosphoesterases, including protein phosphoserine phosphatases, nucleotidases, sphingomyelin phosphodiesterases and 2'-3' cAMP phosphodiesterases as well as nucleases such as bacterial SbcD or yeast MRE11. The most conserved regions in this superfamily centre around the metal chelating residues.	GO:0050906|detection of stimulus involved in sensory perception;GO:0043409|negative regulation of MAPK cascade;GO:0010801|negative regulation of peptidyl-threonine phosphorylation;GO:0006470|protein dephosphorylation;GO:0043506|regulation of JUN kinase activity;GO:0043405|regulation of MAP kinase activity;GO:0007601|visual perception;	GO:0005737|cytoplasm;GO:0001917|photoreceptor inner segment;GO:0001750|photoreceptor outer segment;	GO:0005509|calcium ion binding;GO:0030544|Hsp70 protein binding;GO:0051879|Hsp90 protein binding;GO:0005506|iron ion binding;GO:0030145|manganese ion binding;GO:0031435|mitogen-activated protein kinase kinase kinase binding;GO:0004722|protein serine/threonine phosphatase activity;	K13807	PPEF, PPP7C; serine/threonine-protein phosphatase with EF-hands [EC:3.1.3.16]
chr7	6868531	6868591	60	5	0.3263	0.7854	-0.4591	-26.7199	Hypo	chr7	6868467	6868611	ENSOARG00000016796	+	Exon	60	ANKDD1B|gi|927105220|ref|XP_013850374.1|	994	2e-127	PREDICTED: ankyrin repeat and death domain-containing protein 1B isoform X4 [Sus scrofa]	gi|965943876|ref|XM_015096699.1|	339	1e-175	PREDICTED: Ovis aries ankyrin repeat and death domain containing 1B (ANKDD1B), mRNA	A6NHY2	347	2e-112	Ankyrin repeat and death domain-containing protein 1B	.	.	.	.	pfam12796	Ank_2	Ankyrin repeats (3 copies).	GO:0007165|signal transduction;	.	.	.	.
chr1	185320487	185320597	110	7	0.3782	0.798	-0.4197	-44.233	Hypo	chr1	185317675	185322922	ENSOARG00000020160	+	Intron	110	PARP14|gi|426217572|ref|XP_004003027.1|	9317	0	PREDICTED: poly [ADP-ribose] polymerase 14 isoform X1 [Ovis aries]	gi|965917391|ref|XM_004002978.3|	5873	0	PREDICTED: Ovis aries poly(ADP-ribose) polymerase family member 14 (PARP14), transcript variant X1, mRNA	Q460N5	2478	0	Poly [ADP-ribose] polymerase 14	TM0508_2	89	3e-18	COG2110	pfam00644	PARP	Poly(ADP-ribose) polymerase catalytic domain. Poly(ADP-ribose) polymerase catalyses the covalent attachment of ADP-ribose units from NAD+ to itself and to a limited number of other DNA binding proteins, which decreases their affinity for DNA. Poly(ADP-ribose) polymerase is a regulatory component induced by DNA damage. The carboxyl-terminal region is the most highly conserved region of the protein…	GO:0006355|regulation of transcription, DNA-templated;GO:0006351|transcription, DNA-templated;	GO:0005737|cytoplasm;GO:0016020|membrane;GO:0005634|nucleus;	GO:0003950|NAD+ ADP-ribosyltransferase activity;	K15261	PARP10_14_15; poly [ADP-ribose] polymerase 10/14/15 [EC:2.4.2.30]
chr11	44064783	44064889	106	5	0.6383	0.175	0.4633	29.7817	Hyper	chr11	44061899	44065130	ENSOARG00000009389	-	Intron	106	KIF18B|gi|965960840|ref|XP_014954319.1|	3864	0	PREDICTED: LOW QUALITY PROTEIN: kinesin-like protein KIF18B isoform X1 [Ovis aries]	gi|965960839|ref|XM_015098833.1|	2530	0	PREDICTED: Ovis aries kinesin family member 18B (KIF18B), transcript variant X1, mRNA	Q86Y91	1177	0	Kinesin-like protein KIF18B	.	.	.	.	pfam00225	Kinesin	Kinesin motor domain.	GO:0051301|cell division;GO:0007019|microtubule depolymerization;GO:0007018|microtubule-based movement;GO:0000278|mitotic cell cycle;GO:0000070|mitotic sister chromatid segregation;GO:0051302|regulation of cell division;	GO:0000235|astral microtubule;GO:0005737|cytoplasm;GO:0005871|kinesin complex;GO:1990752|microtubule end;GO:0035371|microtubule plus-end;GO:0005634|nucleus;	GO:0005524|ATP binding;GO:0008574|ATP-dependent microtubule motor activity, plus-end-directed;GO:0019894|kinesin binding;GO:0003774|motor activity;	.	.
chr11	35019205	35019364	159	8	0.8373	0.4144	0.4229	49.4741	Hyper	chr11	35016281	35024941	ENSOARG00000002805	-	Intron	159	UTP18|gi|965959645|ref|XP_014954177.1|	2224	0	PREDICTED: LOW QUALITY PROTEIN: U3 small nucleolar RNA-associated protein 18 homolog [Ovis aries]	gi|965959644|ref|XM_015098691.1|	1397	0	PREDICTED: Ovis aries UTP18 small subunit processome component (UTP18), mRNA	Q9Y5J1	788	0	U3 small nucleolar RNA-associated protein 18 homolog	.	.	.	.	pfam15390	DUF4613	Domain of unknown function (DUF4613). This family of proteins is found in eukaryotes. Proteins in this family are typically between 625 and 725 amino acids in length.	GO:0000462|maturation of SSU-rRNA from tricistronic rRNA transcript (SSU-rRNA, 5.8S rRNA, LSU-rRNA);GO:0006364|rRNA processing;	GO:0005730|nucleolus;GO:0005654|nucleoplasm;GO:0005634|nucleus;GO:0034388|Pwp2p-containing subcomplex of 90S preribosome;GO:0032040|small-subunit processome;	GO:0044822|poly(A) RNA binding;	K14553	UTP18; U3 small nucleolar RNA-associated protein 18
chr12	22165872	22166000	128	4	0.1673	0.6678	-0.5004	-21.0832	Hypo	chr12	22148221	22224620	ENSOARG00000012956	+	Intron	128	MARK1|gi|926711006|ref|XP_013825562.1|	3670	0	PREDICTED: serine/threonine-protein kinase MARK1 [Capra hircus]	gi|803127317|ref|XM_012187064.1|	1953	0	PREDICTED: Ovis aries MAP/microtubule affinity-regulating kinase 1 (MARK1), transcript variant X4, mRNA	Q9P0L2	1395	0	Serine/threonine-protein kinase MARK1	.	.	.	.	pfam00069	Pkinase	Protein kinase domain.	GO:0007010|cytoskeleton organization;GO:0030010|establishment of cell polarity;GO:0035556|intracellular signal transduction;GO:0000226|microtubule cytoskeleton organization;GO:0001764|neuron migration;GO:0006468|protein phosphorylation;GO:0016055|Wnt signaling pathway;	GO:0005737|cytoplasm;GO:0005856|cytoskeleton;GO:0015630|microtubule cytoskeleton;GO:0005886|plasma membrane;	GO:0005524|ATP binding;GO:0000287|magnesium ion binding;GO:0070300|phosphatidic acid binding;GO:0005546|phosphatidylinositol-4,5-bisphosphate binding;GO:0001786|phosphatidylserine binding;GO:0004674|protein serine/threonine kinase activity;GO:0050321|tau-protein kinase activity;	K08798	MARK; MAP/microtubule affinity-regulating kinase [EC:2.7.11.1]
chr12	5020354	5020433	79	4	0.8139	0.3289	0.4849	27.5424	Hyper	chr12	5018737	5021606	ENSOARG00000008550	-	Intron	79	NA|gi|76677897|ref|NP_001029108.1|	5156	0	complement factor H precursor [Bos taurus]	gi|850487286|gb|CP011897.1|	3220	0	Ovis canadensis canadensis isolate 43U chromosome 12 sequence	Q28085	1990	0	Complement factor H	.	.	.	.	pfam00084	Sushi	Sushi domain (SCR repeat).	GO:0006957|complement activation, alternative pathway;	GO:0005576|extracellular region;	.	K04004	HF1; complement factor H
chr12	75218719	75218804	85	5	0.1548	0.5875	-0.4328	-26.9524	Hypo	chr12	75218314	75234430	ENSOARG00000015482	+	Intron	85	NEK7|gi|664738798|ref|XP_008526690.1|	1661	0	PREDICTED: serine/threonine-protein kinase Nek7 isoform X1 [Equus przewalskii]	gi|965965386|ref|XM_012187868.2|	937	0	PREDICTED: Ovis aries NIMA-related kinase 7 (NEK7), transcript variant X2, mRNA	Q8TDX7	630	0	Serine/threonine-protein kinase Nek7	.	.	.	.	pfam00069	Pkinase	Protein kinase domain.	GO:0000910|cytokinesis;GO:0051973|positive regulation of telomerase activity;GO:1904355|positive regulation of telomere capping;GO:0032212|positive regulation of telomere maintenance via telomerase;GO:0006468|protein phosphorylation;GO:0007346|regulation of mitotic cell cycle;GO:0051225|spindle assembly;	GO:0005737|cytoplasm;GO:0005874|microtubule;GO:0005815|microtubule organizing center;GO:0005654|nucleoplasm;GO:0000922|spindle pole;	GO:0005524|ATP binding;GO:0046872|metal ion binding;GO:0004674|protein serine/threonine kinase activity;	K08857	NEK; NIMA (never in mitosis gene a)-related kinase [EC:2.7.11.1]
chr13	81417878	81417954	76	7	0.5086	0.1722	0.3363	40.3999	Hyper	chr13	81394223	81507123	ENSOARG00000026259	-	Intron	76	NA|gi|114050967|ref|NP_001040099.1|	336	1e-30	bitter taste receptor Bota-T2R65A [Bos taurus]	gi|850488330|gb|CP011898.1|	3518	0	Ovis canadensis canadensis isolate 43U chromosome 13 sequence	.	.	.	.	.	.	.	.	pfam03294	Pox_Rap94	RNA polymerase-associated transcription specificity factor, Rap94.	.	.	.	.	.
chr13	67406671	67406755	84	4	0.4667	0.8355	-0.3688	-23.0744	Hypo	chr13	67406310	67410371	ENSOARG00000000998	+	Intron	84	NA|gi|426241487|ref|XP_004014622.1|	3591	0	PREDICTED: probable ATP-dependent RNA helicase DHX35 isoform X1 [Ovis aries]	gi|965969032|ref|XM_004014573.3|	2112	0	PREDICTED: Ovis aries DEAH (Asp-Glu-Ala-His) box polypeptide 35 (DHX35), transcript variant X1, mRNA	Q9H5Z1	1342	0	Probable ATP-dependent RNA helicase DHX35	SPAC10F6.02c_2	585	0	COG1643	pfam04408	HA2	Helicase associated domain (HA2). This presumed domain is about 90 amino acid residues in length. It is found is a diverse set of RNA helicases. Its function is unknown, however it seems likely to be involved in nucleic acid binding.	GO:0000398|mRNA splicing, via spliceosome;GO:0006396|RNA processing;	GO:0071013|catalytic step 2 spliceosome;GO:0005737|cytoplasm;	GO:0005524|ATP binding;GO:0004004|ATP-dependent RNA helicase activity;GO:0044822|poly(A) RNA binding;	K13117	DHX35; ATP-dependent RNA helicase DDX35 [EC:3.6.4.13]
chr13	21261638	21261725	87	4	0.4476	0.8389	-0.3913	-22.0396	Hypo	chr13	21259317	21270812	ENSOARG00000000461	-	Intron	87	NEBL|gi|426240761|ref|XP_004014262.1|	5157	0	PREDICTED: nebulette isoform X1 [Ovis aries]	gi|965966633|ref|XM_004014213.3|	3027	0	PREDICTED: Ovis aries nebulette (NEBL), transcript variant X1, mRNA	O76041	1818	0	Nebulette	.	.	.	.	pfam14604	SH3_9	Variant SH3 domain.	GO:0071691|cardiac muscle thin filament assembly;	GO:0070062|extracellular exosome;GO:0031674|I band;GO:0001725|stress fiber;GO:0030018|Z disc;	GO:0051015|actin filament binding;GO:0008092|cytoskeletal protein binding;GO:0031005|filamin binding;GO:0008307|structural constituent of muscle;GO:0005523|tropomyosin binding;	.	.
chr14	7852779	7853370	591	8	0.2996	0.6235	-0.3239	-38.7728	Hypo	chr14	7852111	7853395	ENSOARG00000008988	+	Intron	591	PLCG2|gi|965972432|ref|XP_014955872.1|	6491	0	PREDICTED: 1-phosphatidylinositol 4,5-bisphosphate phosphodiesterase gamma-2 isoform X1 [Ovis aries]	gi|965972431|ref|XM_015100386.1|	3568	0	PREDICTED: Ovis aries phospholipase C gamma 2 (PLCG2), transcript variant X1, mRNA	P16885	2394	0	1-phosphatidylinositol 4,5-bisphosphate phosphodiesterase gamma-2	.	.	.	.	pfam00388	PI-PLC-X	Phosphatidylinositol-specific phospholipase C, X domain. This associates with pfam00387 to form a single structural unit.	GO:0032237|activation of store-operated calcium channel activity;GO:0030183|B cell differentiation;GO:0050853|B cell receptor signaling pathway;GO:0019722|calcium-mediated signaling;GO:0038095|Fc-epsilon receptor signaling pathway;GO:0038096|Fc-gamma receptor signaling pathway involved in phagocytosis;GO:0002316|follicular B cell differentiation;GO:0043647|inositol phosphate metabolic process;GO:…	GO:0005829|cytosol;GO:0070062|extracellular exosome;GO:0005886|plasma membrane;	GO:0004435|phosphatidylinositol phospholipase C activity;GO:0004629|phospholipase C activity;GO:0004871|signal transducer activity;	K05859	PLCG2; phosphatidylinositol phospholipase C, gamma-2 [EC:3.1.4.11]
chr14	37581168	37581261	93	6	0.4494	0.7939	-0.3444	-35.8097	Hypo	chr14	37546974	37603746	ENSOARG00000003669	+	Intron	93	ZFHX3|gi|965971317|ref|XP_014955674.1|	14525	0	PREDICTED: LOW QUALITY PROTEIN: zinc finger homeobox protein 3 isoform X1, partial [Ovis aries]	gi|556746826|ref|XM_005968813.1|	9146	0	PREDICTED: Pantholops hodgsonii zinc finger homeobox 3 (ZFHX3), mRNA	Q15911	465	9e-130	Zinc finger homeobox protein 3	ECU06g0500	55.1	4e-07	COG5576	pfam00046	Homeobox	Homeobox domain.	GO:0007420|brain development;GO:0007050|cell cycle arrest;GO:0032922|circadian regulation of gene expression;GO:0007517|muscle organ development;GO:0045662|negative regulation of myoblast differentiation;GO:0000122|negative regulation of transcription from RNA polymerase II promoter;GO:0045892|negative regulation of transcription, DNA-templated;GO:0045663|positive regulation of myoblast different…	GO:0005737|cytoplasm;GO:0043231|intracellular membrane-bounded organelle;GO:0016604|nuclear body;GO:0005730|nucleolus;GO:0005654|nucleoplasm;GO:0005634|nucleus;GO:0005667|transcription factor complex;	GO:0001046|core promoter sequence-specific DNA binding;GO:0019899|enzyme binding;GO:0003705|transcription factor activity, RNA polymerase II distal enhancer sequence-specific binding;GO:0003700|transcription factor activity, sequence-specific DNA binding;GO:0044212|transcription regulatory region DNA binding;GO:0008270|zinc ion binding;	K09378	ATBF1; AT-binding transcription factor 1
chr15	7521797	7521899	102	4	0.7732	0.3019	0.4713	25.5578	Hyper	chr15	7373988	7555427	ENSOARG00000007560	-	Intron	102	ARHGAP42|gi|426244436|ref|XP_004016028.1|	4197	0	PREDICTED: rho GTPase-activating protein 42 isoform X1 [Ovis aries]	gi|965976602|ref|XM_004015979.3|	2624	0	PREDICTED: Ovis aries Rho GTPase activating protein 42 (ARHGAP42), transcript variant X1, mRNA	A6NI28	1586	0	Rho GTPase-activating protein 42	.	.	.	.	pfam00620	RhoGAP	RhoGAP domain. GTPase activator proteins towards Rho/Rac/Cdc42-like small GTPases.	GO:0035024|negative regulation of Rho protein signal transduction;GO:0003085|negative regulation of systemic arterial blood pressure;GO:1904694|negative regulation of vascular smooth muscle contraction;GO:0007165|signal transduction;	.	GO:0005096|GTPase activator activity;	.	.
chr16	12622643	12622711	68	4	0.8191	0.3213	0.4979	22.2122	Hyper	chr16	12540035	12712596	ENSOARG00000005937	-	Intron	68	MAST4|gi|803315280|ref|XP_012015931.1|	11088	0	PREDICTED: microtubule-associated serine/threonine-protein kinase 4 isoform X2 [Ovis aries musimon]	gi|965897708|ref|XM_012160541.2|	6266	0	PREDICTED: Ovis aries musimon microtubule associated serine/threonine kinase family member 4 (MAST4), transcript variant X2, mRNA	O15021	3322	0	Microtubule-associated serine/threonine-protein kinase 4	.	.	.	.	pfam08926	DUF1908	Domain of unknown function (DUF1908). This domain is found in a set of hypothetical/structural eukaryotic proteins.	GO:0035556|intracellular signal transduction;GO:0018105|peptidyl-serine phosphorylation;	GO:0005737|cytoplasm;GO:0005622|intracellular;	GO:0005524|ATP binding;GO:0000287|magnesium ion binding;GO:0004674|protein serine/threonine kinase activity;	K08789	MAST; microtubule-associated serine/threonine kinase [EC:2.7.11.1]
chr16	71275605	71275739	134	7	0.6749	0.1923	0.4826	43.7407	Hyper	chr16	71259854	71288475	ENSOARG00000026996	-	Intron	134	NA|gi|594696690|ref|XP_007195526.1|	236	8e-56	PREDICTED: ferritin light chain-like isoform X1 [Balaenoptera acutorostrata scammoni]	gi|850490465|gb|CP011901.1|	738	0	Ovis canadensis canadensis isolate 43U chromosome 16 sequence	O46415	92.4	9e-41	Ferritin light chain	.	.	.	.	pfam00210	Ferritin	Ferritin-like domain. This family contains ferritins and other ferritin-like proteins such as members of the DPS family and bacterioferritins.	GO:0006880|intracellular sequestering of iron ion;GO:0006826|iron ion transport;	GO:0005737|cytoplasm;GO:0008043|intracellular ferritin complex;	GO:0008199|ferric iron binding;GO:0005506|iron ion binding;	K13625	FTL; ferritin light chain
chr17	72135016	72135074	58	6	0.3816	0.755	-0.3734	-33.1882	Hypo	chr17	72027863	72184496	ENSOARG00000017828	-	Intron	58	NA|gi|926713197|ref|XP_013826328.1|	232	4e-31	PREDICTED: protein Bop, partial [Capra hircus]	gi|965984468|ref|XM_012098119.2|	319	5e-165	PREDICTED: Ovis aries chromosome 17 open reading frame, human C22orf29 (C17H22orf29), transcript variant X1, mRNA	Q7L3V2	69.3	3e-13	Protein Bop	.	.	.	.	pfam15453	Pilt	Protein incorporated later into Tight Junctions. Pilt is a family of eukaryotic tight junction-proteins that binds to guanylate-kinase. Pilt is a component of TJs (Tight junctions) rather than AJs (Adhesin junctions). The protein is incorporated into TJs after TJ strands are formed, thereby suggesting the name Pilt for 'protein incorporated later into TJs'. Pilt binds to the guanylate-kinase regi…	GO:0097345|mitochondrial outer membrane permeabilization;GO:0051881|regulation of mitochondrial membrane potential;	GO:0005739|mitochondrion;	.	.	.
chr17	72135016	72135074	58	6	0.3816	0.755	-0.3734	-33.1882	Hypo	chr17	72133772	72135630	ENSOARG00000018015	+	Intron	58	TANGO2|gi|965984474|ref|XP_014957245.1|	1484	0	PREDICTED: LOW QUALITY PROTEIN: transport and Golgi organization protein 2 homolog isoform X1 [Ovis aries]	gi|965984473|ref|XM_015101759.1|	797	0	PREDICTED: Ovis aries transport and golgi organization 2 homolog (TANGO2), transcript variant X1, mRNA	Q29RZ5	513	0	Transport and Golgi organization protein 2 homolog	RSc1780	131	7e-35	COG3332	pfam05742	NRDE	NRDE protein. In eukaryotes this family is predicted to play a role in protein secretion and Golgi organisation. In plants this family includes Solanum habrochaites Cwp, which is involved in water permeability in the cuticles of fruit. Mouse T10 has been found to be expressed during early embryogenesis. This protein contains a conserved NRDE motif.	GO:0009186|deoxyribonucleoside diphosphate metabolic process;GO:0009200|deoxyribonucleoside triphosphate metabolic process;GO:0009263|deoxyribonucleotide biosynthetic process;GO:0006281|DNA repair;GO:0001822|kidney development;GO:0006264|mitochondrial DNA replication;GO:1902254|negative regulation of intrinsic apoptotic signaling pathway by p53 class mediator;GO:0003014|renal system process;GO:00…	GO:0070062|extracellular exosome;GO:0005739|mitochondrion;GO:0005654|nucleoplasm;GO:0005971|ribonucleoside-diphosphate reductase complex;	GO:0046872|metal ion binding;GO:0004748|ribonucleoside-diphosphate reductase activity, thioredoxin disulfide as acceptor;	.	.
chr18	15607567	15607636	69	5	0.2864	0.8227	-0.5364	-36.7269	Hypo	chr18	15578512	15623699	ENSOARG00000010666	+	Intron	69	AKAP13|gi|803282512|ref|XP_012000945.1|	11562	0	PREDICTED: A-kinase anchor protein 13 isoform X22 [Ovis aries musimon]	gi|965862137|ref|XM_012145555.2|	6398	0	PREDICTED: Ovis aries musimon A-kinase anchor protein 13 (LOC101115486), transcript variant X24, mRNA	Q12802	855	0	A-kinase anchor protein 13	YLR371w	65.1	3e-09	COG5422	pfam00621	RhoGEF	RhoGEF domain. Guanine nucleotide exchange factor for Rho/Rac/Cdc42-like GTPases Also called Dbl-homologous (DH) domain. It appears that pfam00169 domains invariably occur C-terminal to RhoGEF/DH domains.	GO:0071883|activation of MAPK activity by adrenergic receptor signaling pathway;GO:0071875|adrenergic receptor signaling pathway;GO:0086023|adrenergic receptor signaling pathway involved in heart process;GO:0060348|bone development;GO:0055007|cardiac muscle cell differentiation;GO:0007186|G-protein coupled receptor signaling pathway;GO:0007507|heart development;GO:0035556|intracellular signal tra…	GO:0005884|actin filament;GO:0005938|cell cortex;GO:0005737|cytoplasm;GO:0005829|cytosol;GO:0016020|membrane;GO:0005634|nucleus;GO:0048471|perinuclear region of cytoplasm;	GO:0004691|cAMP-dependent protein kinase activity;GO:0005085|guanyl-nucleotide exchange factor activity;GO:0005078|MAP-kinase scaffold activity;GO:0046872|metal ion binding;GO:0032947|protein complex scaffold;GO:0051018|protein kinase A binding;GO:0017048|Rho GTPase binding;GO:0005089|Rho guanyl-nucleotide exchange factor activity;GO:0004871|signal transducer activity;	K16529	AKAP13; A-kinase anchor protein 13
chr18	13289529	13289609	80	7	0.5769	0.9353	-0.3584	-42.9287	Hypo	chr18	13286853	13296367	ENSOARG00000010343	-	Intron	80	CHD2|gi|594112026|ref|XP_006078815.1|	7695	0	PREDICTED: chromodomain-helicase-DNA-binding protein 2 isoform X1 [Bubalus bubalis]	gi|965985256|ref|XM_012098403.2|	6231	0	PREDICTED: Ovis aries chromodomain helicase DNA binding protein 2 (CHD2), transcript variant X2, mRNA	O14647	2846	0	Chromodomain-helicase-DNA-binding protein 2	SPAC1783.05	620	0	COG0553	pfam00176	SNF2_N	SNF2 family N-terminal domain. This domain is found in proteins involved in a variety of processes including transcription regulation (e.g., SNF2, STH1, brahma, MOT1), DNA repair (e.g., ERCC6, RAD16, RAD5), DNA recombination (e.g., RAD54), and chromatin unwinding (e.g., ISWI) as well as a variety of other proteins with little functional information (e.g., lodestar, ETL1).	GO:0006974|cellular response to DNA damage stimulus;GO:0016569|covalent chromatin modification;GO:0060218|hematopoietic stem cell differentiation;GO:0007517|muscle organ development;GO:0006357|regulation of transcription from RNA polymerase II promoter;GO:0006351|transcription, DNA-templated;	GO:0070062|extracellular exosome;GO:0043231|intracellular membrane-bounded organelle;GO:0005730|nucleolus;GO:0005654|nucleoplasm;GO:0005634|nucleus;	GO:0005524|ATP binding;GO:0004003|ATP-dependent DNA helicase activity;GO:0001046|core promoter sequence-specific DNA binding;GO:0003677|DNA binding;GO:0042393|histone binding;GO:0044822|poly(A) RNA binding;	.	.
chr18	23555957	23556206	249	11	0.2854	0.6844	-0.399	-65.5441	Hypo	chr18	23552585	23559394	ENSOARG00000014452	+	Intron	249	EFL1|gi|426248150|ref|XP_004017828.1|	5847	0	PREDICTED: elongation factor Tu GTP-binding domain-containing protein 1 [Ovis aries]	gi|803178255|ref|XM_004017779.2|	3401	0	PREDICTED: Ovis aries elongation factor Tu GTP binding domain containing 1 (EFTUD1), transcript variant X1, mRNA	Q7Z2Z2	2056	0	Elongation factor-like GTPase 1	SPCC553.08c	816	0	COG0480	pfam00009	GTP_EFTU	Elongation factor Tu GTP binding domain. This domain contains a P-loop motif, also found in several other families such as pfam00071, pfam00025 and pfam00063. Elongation factor Tu consists of three structural domains, this plus two C-terminal beta barrel domains.	GO:0042256|mature ribosome assembly;	GO:0005622|intracellular;	GO:0005525|GTP binding;GO:0003924|GTPase activity;GO:0043022|ribosome binding;	K14536	RIA1; ribosome assembly protein 1 [EC:3.6.5.-]
chr18	63084288	63084385	97	7	0.5656	0.9414	-0.3757	-41.8516	Hypo	chr18	63081606	63086344	ENSOARG00000000401	-	Intron	97	SETD3|gi|556762688|ref|XP_005976639.1|	3180	0	PREDICTED: histone-lysine N-methyltransferase setd3 isoform X1 [Pantholops hodgsonii]	gi|965987107|ref|XM_015102043.1|	1768	0	PREDICTED: Ovis aries SET domain containing 3 (SETD3), transcript variant X1, mRNA	B2KI88	1131	0	Histone-lysine N-methyltransferase setd3	.	.	.	.	pfam09273	Rubis-subs-bind	Rubisco LSMT substrate-binding. Members of this family adopt a multihelical structure, with an irregular array of long and short alpha-helices. They allow binding of the protein to substrate, such as the N-terminal tails of histones H3 and H4 and the large subunit of the Rubisco holoenzyme complex.	GO:0010452|histone H3-K36 methylation;GO:0018027|peptidyl-lysine dimethylation;GO:0018026|peptidyl-lysine monomethylation;GO:0018023|peptidyl-lysine trimethylation;GO:0045893|positive regulation of transcription, DNA-templated;GO:0006351|transcription, DNA-templated;	GO:0005634|nucleus;	GO:0046975|histone methyltransferase activity (H3-K36 specific);GO:0003713|transcription coactivator activity;	.	.
chr19	646059	646154	95	4	0.4771	0.867	-0.3899	-22.5296	Hypo	chr19	615791	665417	ENSOARG00000026639	+	Intron	95	NA|gi|440899973|gb|ELR51206.1|	222	2e-15	Serine protease inhibitor Kazal-type 5, partial [Bos mutus]	gi|850492351|gb|CP011904.1|	2924	0	Ovis canadensis canadensis isolate 43U chromosome 19 sequence	.	.	.	.	.	.	.	.	pfam15361	RIC3	Resistance to inhibitors of cholinesterase homologue 3. RIC3 is a protein associated with nicotinic acetylcholine receptors (nAChRs), neurotransmitter-gated ion channels expressed at the neuromuscular junction and within the central and peripheral nervous systems. It can enhance functional expression of multiple nAChR subtypes. RIC3 promotes functional expression of homomeric alpha-7 and alpha-8 …	.	.	.	.	.
chr2	50448790	50448926	136	4	0.1413	0.7142	-0.573	-26.73	Hypo	chr2	50416590	50465320	ENSOARG00000011346	+	Intron	136	SHB|gi|965920204|ref|XP_014948619.1|	1691	0	PREDICTED: LOW QUALITY PROTEIN: SH2 domain-containing adapter protein B isoform X1 [Ovis aries]	gi|965920203|ref|XM_015093133.1|	1093	0	PREDICTED: Ovis aries Src homology 2 domain containing adaptor protein B (SHB), transcript variant X1, mRNA	Q15464	100	2e-21	SH2 domain-containing adapter protein B	.	.	.	.	pfam00017	SH2	SH2 domain.	GO:0001525|angiogenesis;GO:0006915|apoptotic process;GO:0042100|B cell proliferation;GO:0030154|cell differentiation;GO:0071425|hematopoietic stem cell proliferation;GO:1900194|negative regulation of oocyte maturation;GO:0006469|negative regulation of protein kinase activity;GO:0045931|positive regulation of mitotic cell cycle;GO:0045624|positive regulation of T-helper cell differentiation;GO:000…	GO:0005829|cytosol;GO:0005886|plasma membrane;	GO:0001948|glycoprotein binding;GO:0005070|SH3/SH2 adaptor activity;	.	.
chr20	41652917	41653028	111	9	0.4047	0.8013	-0.3966	-77.9503	Hypo	chr20	41642097	41655297	ENSOARG00000012936	-	Intron	111	CD83|gi|426250907|ref|XP_004019174.1|	959	1e-129	PREDICTED: CD83 antigen isoform X1 [Ovis aries]	gi|803189179|ref|XM_004019125.2|	600	0	PREDICTED: Ovis aries CD83 molecule (CD83), transcript variant X1, mRNA	Q01151	275	4e-92	CD83 antigen	.	.	.	.	pfam07679	I-set	Immunoglobulin I-set domain.	GO:0006952|defense response;GO:0006959|humoral immune response;GO:0032713|negative regulation of interleukin-4 production;GO:0043372|positive regulation of CD4-positive, alpha-beta T cell differentiation;GO:0032733|positive regulation of interleukin-10 production;GO:0032743|positive regulation of interleukin-2 production;GO:0001817|regulation of cytokine production;GO:0014070|response to organic …	GO:0009897|external side of plasma membrane;GO:0005887|integral component of plasma membrane;GO:0005886|plasma membrane;	.	K06510	CD83; CD83 antigen
chr20	7137510	7137561	51	7	0.2221	0.6078	-0.3857	-43.2827	Hypo	chr20	7137187	7139484	ENSOARG00000007070	+	Intron	51	GCLC|gi|965991943|ref|XP_014958129.1|	3166	0	PREDICTED: glutamate--cysteine ligase catalytic subunit isoform X1 [Ovis aries]	gi|965991942|ref|XM_015102643.1|	3147	0	PREDICTED: Ovis aries glutamate-cysteine ligase, catalytic subunit (GCLC), transcript variant X1, mRNA	P48506	1145	0	Glutamate--cysteine ligase catalytic subunit	.	.	.	.	pfam03074	GCS	Glutamate-cysteine ligase. This family represents the catalytic subunit of glutamate-cysteine ligase (E.C. 6.3.2.2), also known as gamma-glutamylcysteine synthetase (GCS). This enzyme catalyses the rate limiting step in the biosynthesis of glutathione. The eukaryotic enzyme is a dimer of a heavy chain and a light chain with all the catalytic activity exhibited by the heavy chain (this family).	GO:0007568|aging;GO:0008637|apoptotic mitochondrial changes;GO:0045454|cell redox homeostasis;GO:0044344|cellular response to fibroblast growth factor stimulus;GO:0071372|cellular response to follicle-stimulating hormone stimulus;GO:0071333|cellular response to glucose stimulus;GO:0035729|cellular response to hepatocyte growth factor stimulus;GO:0032869|cellular response to insulin stimulus;GO:00…	GO:0005829|cytosol;GO:0017109|glutamate-cysteine ligase complex;	GO:0043531|ADP binding;GO:0005524|ATP binding;GO:0050662|coenzyme binding;GO:0016595|glutamate binding;GO:0004357|glutamate-cysteine ligase activity;GO:0000287|magnesium ion binding;	K11204	GCLC; glutamate--cysteine ligase catalytic subunit [EC:6.3.2.2]
chr20	44068511	44068643	132	4	0.9057	0.3314	0.5743	26.9628	Hyper	chr20	43985236	44075037	ENSOARG00000014849	+	Intron	132	NEDD9|gi|965993831|ref|XP_014958331.1|	3818	0	PREDICTED: enhancer of filamentation 1 isoform X2 [Ovis aries]	gi|850492819|gb|CP011905.1|	4047	0	Ovis canadensis canadensis isolate 43U chromosome 20 sequence	O35177	1171	0	Enhancer of filamentation 1	.	.	.	.	pfam12026	DUF3513	Domain of unknown function (DUF3513). This presumed domain is functionally uncharacterized. This domain is found in eukaryotes. This domain is typically between 192 to 218 amino acids in length. This domain is found associated with pfam00018, pfam08824. This domain has a conserved QPP sequence motif.	GO:0007155|cell adhesion;GO:0051301|cell division;GO:0007067|mitotic nuclear division;GO:0040008|regulation of growth;	GO:0005938|cell cortex;GO:0005634|nucleus;GO:0000922|spindle pole;	.	K16832	NEDD9, HEF1, CASL; enhancer of filamentation 1
chr21	24162529	24162583	54	5	0.5102	0.9097	-0.3995	-30.5876	Hypo	chr21	24158378	24162536	ENSOARG00000008537	-	Intron	7	NAV2|gi|803279094|ref|XP_011999224.1|	8398	0	PREDICTED: neuron navigator 2 isoform X19 [Ovis aries musimon]	gi|965994321|ref|XM_015102913.1|	4748	0	PREDICTED: Ovis aries neuron navigator 2 (NAV2), transcript variant X1, mRNA	Q8IVL1	364	9e-100	Neuron navigator 2	ECU09g0290	68.2	2e-10	COG5069	pfam00307	CH	Calponin homology (CH) domain. The CH domain is found in both cytoskeletal proteins and signal transduction proteins. The CH domain is involved in actin binding in some members of the family. However in calponins there is evidence that the CH domain is not involved in its actin binding activity. Most member proteins have from two to four copies of the CH domain, however some proteins such as calp…	GO:0021563|glossopharyngeal nerve development;GO:0007626|locomotory behavior;GO:0021554|optic nerve development;GO:0003025|regulation of systemic arterial blood pressure by baroreceptor feedback;GO:0007608|sensory perception of smell;GO:0007605|sensory perception of sound;GO:0021564|vagus nerve development;	GO:0005614|interstitial matrix;GO:0005654|nucleoplasm;	GO:0005524|ATP binding;GO:0004386|helicase activity;GO:0008201|heparin binding;	K19483	NAV2; neuron navigator 2 [EC:3.6.4.12]
chr23	57857305	57857433	128	7	0.6628	0.1914	0.4714	44.567	Hyper	chr23	57844948	58004638	ENSOARG00000005525	+	Intron	128	MALT1|gi|966001104|ref|XP_014959282.1|	3849	0	PREDICTED: mucosa-associated lymphoid tissue lymphoma translocation protein 1 isoform X1, partial [Ovis aries]	gi|966001103|ref|XM_015103796.1|	2258	0	PREDICTED: Ovis aries MALT1 paracaspase (MALT1), transcript variant X1, partial mRNA	Q9UDY8	1337	0	Mucosa-associated lymphoid tissue lymphoma translocation protein 1	mlr3463	66.6	9e-11	COG4249	pfam00656	Peptidase_C14	Caspase domain.	GO:0007250|activation of NF-kappaB-inducing kinase activity;GO:0001923|B-1 B cell differentiation;GO:0006952|defense response;GO:0038095|Fc-epsilon receptor signaling pathway;GO:0045087|innate immune response;GO:0043066|negative regulation of apoptotic process;GO:0051168|nuclear export;GO:0043123|positive regulation of I-kappaB kinase/NF-kappaB signaling;GO:0032743|positive regulation of interleu…	GO:0032449|CBM complex;GO:0005737|cytoplasm;GO:0005829|cytosol;GO:0005730|nucleolus;GO:0005634|nucleus;GO:0048471|perinuclear region of cytoplasm;GO:0005886|plasma membrane;GO:0043234|protein complex;	GO:0004197|cysteine-type endopeptidase activity;GO:0008233|peptidase activity;GO:0043621|protein self-association;GO:0004871|signal transducer activity;GO:0004842|ubiquitin-protein transferase activity;	K07369	MALT1; mucosa-associated lymphoid tissue lymphoma translocation protein 1 [EC:3.4.22.-]
chr24	24819234	24819326	92	5	0.2933	0.7883	-0.4949	-33.8354	Hypo	chr24	24810887	24829598	ENSOARG00000018797	-	Intron	92	NSMCE1|gi|803239859|ref|XP_011980019.1|	1420	0	PREDICTED: non-structural maintenance of chromosomes element 1 homolog isoform X2 [Ovis aries musimon]	gi|850494870|gb|CP011909.1|	909	0	Ovis canadensis canadensis isolate 43U chromosome 24 sequence	Q3T0X7	441	5e-150	Non-structural maintenance of chromosomes element 1 homolog	.	.	.	.	pfam07574	SMC_Nse1	Nse1 non-SMC component of SMC5-6 complex. S. cerevisiae Nse1 forms part of a complex with SMC5-SMC6 This non-structural maintenance of chromosomes (SMC) complex plays an essential role in genomic stability, being involved in DNA repair and DNA metabolizm. It is conserved in eukaryotes from yeast to human.	GO:0000724|double-strand break repair via homologous recombination;GO:0035556|intracellular signal transduction;GO:2001022|positive regulation of response to DNA damage stimulus;GO:0006301|postreplication repair;GO:0016567|protein ubiquitination;	GO:0000781|chromosome, telomeric region;GO:0005634|nucleus;GO:0030915|Smc5-Smc6 complex;	GO:0016874|ligase activity;GO:0004842|ubiquitin-protein transferase activity;GO:0008270|zinc ion binding;	.	.
chr24	20002706	20002770	64	4	0.8833	0.4303	0.453	21.5233	Hyper	chr24	20001684	20002764	ENSOARG00000015554	+	Intron	58	POLR3E|gi|966003035|ref|XP_004020883.2|	3412	0	PREDICTED: LOW QUALITY PROTEIN: DNA-directed RNA polymerase III subunit RPC5 isoform X1 [Ovis aries]	gi|966003034|ref|XM_004020834.3|	2177	0	PREDICTED: Ovis aries polymerase (RNA) III (DNA directed) polypeptide E (80kD) (POLR3E), transcript variant X1, mRNA	Q9NVU0	1252	0	DNA-directed RNA polymerase III subunit RPC5	.	.	.	.	pfam04801	Sin_N	Sin-like protein conserved region. Family of higher eukaryotic proteins. SIN was identified as a protein that interacts specifically with SXL (sex lethal) in a yeast two-hybrid assay. The interaction is mediated by one of the SXL RNA binding domains.	GO:0051607|defense response to virus;GO:0045087|innate immune response;GO:0032481|positive regulation of type I interferon production;GO:0006383|transcription from RNA polymerase III promoter;	GO:0005829|cytosol;GO:0005666|DNA-directed RNA polymerase III complex;GO:0005654|nucleoplasm;	GO:0003899|DNA-directed RNA polymerase activity;	K14721	RPC5, POLR3E; DNA-directed RNA polymerase III subunit RPC5
chr3	213199207	213199286	79	4	0.5067	0.8884	-0.3817	-22.2559	Hypo	chr3	213198832	213199520	ENSOARG00000013607	-	Intron	79	MICAL3|gi|965852353|ref|XP_014963421.1|	6666	0	PREDICTED: protein-methionine sulfoxide oxidase MICAL3 isoform X11 [Ovis aries musimon]	gi|965852352|ref|XM_015107935.1|	4027	0	PREDICTED: Ovis aries musimon microtubule associated monooxygenase, calponin and LIM domain containing 3 (MICAL3), transcript variant X17, mRNA	G3MWR8	241	2e-62	Protein-methionine sulfoxide oxidase MICAL3	SPAC15A10.08	105	7e-22	COG5069	pfam12130	DUF3585	Protein of unknown function (DUF3585). This domain is found in eukaryotes. This domain is typically between 135 and 149 amino acids in length and is found associated with pfam00307.	GO:0030042|actin filament depolymerization;GO:0007010|cytoskeleton organization;GO:0006887|exocytosis;GO:0055114|oxidation-reduction process;	GO:0005737|cytoplasm;GO:0005856|cytoskeleton;GO:0005654|nucleoplasm;GO:0005634|nucleus;GO:0005886|plasma membrane;	GO:0003779|actin binding;GO:0071949|FAD binding;GO:0016709|oxidoreductase activity, acting on paired donors, with incorporation or reduction of molecular oxygen, NAD(P)H as one donor, and incorporation of one atom of oxygen;GO:0008270|zinc ion binding;	.	.
chr4	118147992	118148072	80	5	0.5936	0.136	0.4576	28.2739	Hyper	chr4	118145530	118149534	ENSOARG00000007536	-	Intron	80	NA|gi|803268659|ref|XP_011994060.1|	1823	0	PREDICTED: receptor-type tyrosine-protein phosphatase N2 isoform X2 [Ovis aries musimon]	gi|965847874|ref|XM_012138670.2|	866	0	PREDICTED: Ovis aries musimon receptor-type tyrosine-protein phosphatase N2 (LOC101118440), transcript variant X2, mRNA	Q92932	625	0	Receptor-type tyrosine-protein phosphatase N2	SPAC26F1.10c	120	2e-28	COG5599	pfam00102	Y_phosphatase	Protein-tyrosine phosphatase.	GO:0035773|insulin secretion involved in cellular response to glucose stimulus;GO:0034260|negative regulation of GTPase activity;GO:0007269|neurotransmitter secretion;GO:0006470|protein dephosphorylation;	GO:0030054|cell junction;GO:0005788|endoplasmic reticulum lumen;GO:0005887|integral component of plasma membrane;GO:0043235|receptor complex;GO:0030667|secretory granule membrane;GO:0030672|synaptic vesicle membrane;GO:0043195|terminal bouton;	GO:0005001|transmembrane receptor protein tyrosine phosphatase activity;	K07817	PTPRN; receptor-type tyrosine-protein phosphatase N [EC:3.1.3.48]
chr5	105048108	105048188	80	6	0.8783	0.4573	0.4209	39.4294	Hyper	chr5	105044302	105085678	ENSOARG00000018799	+	Intron	80	NA|gi|803080464|ref|XP_012034421.1|	4230	0	PREDICTED: tyrosine-protein kinase Fer isoform X1 [Ovis aries]	gi|965940025|ref|XM_012179034.2|	2535	0	PREDICTED: Ovis aries fer (fps/fes related) tyrosine kinase (FER), transcript variant X1, mRNA	Q9TTY2	1585	0	Tyrosine-protein kinase Fer	.	.	.	.	pfam07714	Pkinase_Tyr	Protein tyrosine kinase.	GO:0031532|actin cytoskeleton reorganization;GO:0007155|cell adhesion;GO:0030154|cell differentiation;GO:0008283|cell proliferation;GO:0006935|chemotaxis;GO:0007173|epidermal growth factor receptor signaling pathway;GO:0038095|Fc-epsilon receptor signaling pathway;GO:0045087|innate immune response;GO:0038083|peptidyl-tyrosine autophosphorylation;GO:0030335|positive regulation of cell migration;GO…	GO:0005938|cell cortex;GO:0030054|cell junction;GO:0042995|cell projection;GO:0005856|cytoskeleton;GO:0031234|extrinsic component of cytoplasmic side of plasma membrane;GO:0005634|nucleus;	GO:0005524|ATP binding;GO:0008289|lipid binding;GO:0004715|non-membrane spanning protein tyrosine kinase activity;GO:0005102|receptor binding;	K08889	FER, TYK3; tyrosine-protein kinase Fer [EC:2.7.10.2]
chr5	104453836	104454114	278	10	0.3336	0.7367	-0.4031	-61.6656	Hypo	chr5	104341902	104503591	ENSOARG00000018777	-	Intron	278	NA|gi|965935127|ref|XP_014951197.1|	2011	0	PREDICTED: F-box/LRR-repeat protein 17 isoform X1 [Ovis aries]	gi|965935126|ref|XM_015095711.1|	1221	0	PREDICTED: Ovis aries F-box and leucine-rich repeat protein 17 (FBXL17), transcript variant X1, mRNA	Q9UF56	754	0	F-box/LRR-repeat protein 17	.	.	.	.	pfam12937	F-box-like	F-box-like. This is an F-box-like family.	.	GO:0016021|integral component of membrane;	.	K10283	FBXL17; F-box and leucine-rich repeat protein 17
chr6	37176783	37176866	83	9	0.8777	0.4571	0.4206	60.5289	Hyper	chr6	37171363	37178513	ENSOARG00000003736	-	Intron	83	FAM184B|gi|426231485|ref|XP_004009769.1|	5117	0	PREDICTED: LOW QUALITY PROTEIN: protein FAM184B isoform X1 [Ovis aries]	gi|965818831|ref|XM_012124977.2|	3390	0	PREDICTED: Ovis aries musimon family with sequence similarity 184 member B (FAM184B), transcript variant X2, mRNA	Q9ULE4	1554	0	Protein FAM184B	.	.	.	.	pfam01576	Myosin_tail_1	Myosin tail. The myosin molecule is a multi-subunit complex made up of two heavy chains and four light chains it is a fundamental contractile protein found in all eukaryote cell types. This family consists of the coiled-coil myosin heavy chain tail region. The coiled-coil is composed of the tail from two molecules of myosin. These can then assemble into the macromolecular thick filament. The coil…	GO:0006355|regulation of transcription, DNA-templated;GO:0006351|transcription, DNA-templated;	GO:0005634|nucleus;	GO:0046872|metal ion binding;GO:0000977|RNA polymerase II regulatory region sequence-specific DNA binding;GO:0003700|transcription factor activity, sequence-specific DNA binding;	.	.
chr6	111200657	111200734	77	5	0.4792	0.8262	-0.347	-29.2555	Hypo	chr6	111176964	111248933	ENSOARG00000010267	-	Intron	77	LDB2|gi|440895867|gb|ELR47946.1|	1352	0	LIM domain-binding protein 2, partial [Bos mutus]	gi|965943510|ref|XM_004010007.3|	887	0	PREDICTED: Ovis aries LIM domain binding 2 (LDB2), transcript variant X1, mRNA	O43679	514	0	LIM domain-binding protein 2	.	.	.	.	pfam01803	LIM_bind	LIM-domain binding protein. The LIM-domain binding protein, binds to the LIM domain pfam00412 of LIM homeodomain proteins which are transcriptional regulators of development. Nuclear LIM interactor (NLI) / LIM domain-binding protein 1 (LDB1) is located in the nuclei of neuronal cells during development, it is co-expressed with Isl1 in early motor neuron differentiation and has a suggested role in…	GO:0010669|epithelial structure maintenance;GO:0001942|hair follicle development;GO:0044089|positive regulation of cellular component biogenesis;GO:0045944|positive regulation of transcription from RNA polymerase II promoter;GO:0030334|regulation of cell migration;GO:0043549|regulation of kinase activity;GO:0035019|somatic stem cell population maintenance;	GO:0031252|cell leading edge;GO:0005634|nucleus;GO:0005667|transcription factor complex;	GO:0030274|LIM domain binding;GO:0003712|transcription cofactor activity;	.	.
chr6	17286428	17286546	118	10	0.1681	0.7492	-0.5811	-97.1763	Hypo	chr6	17286366	17288422	ENSOARG00000008064	+	Intron	118	LEF1|gi|300797362|ref|NP_001179785.1|	1815	0	lymphoid enhancer-binding factor 1 [Bos taurus]	gi|965941145|ref|XM_004009633.3|	1206	0	PREDICTED: Ovis aries lymphoid enhancer-binding factor 1 (LEF1), transcript variant X2, mRNA	Q9UJU2	697	0	Lymphoid enhancer-binding factor 1	.	.	.	.	pfam08347	CTNNB1_binding	N-terminal CTNNB1 binding. This region tends to appear at the N-terminus of proteins also containing DNA-binding HMG (high mobility group) boxes (pfam00505) and appears to bind the armadillo repeat of CTNNB1 (beta-catenin), forming a stable complex. Signaling by Wnt through TCF/LCF is involved in developmental patterning, induction of neural tissues, cell fate decisions and stem cell differentiat…	GO:0046632|alpha-beta T cell differentiation;GO:0060033|anatomical structure regression;GO:0060561|apoptotic process involved in morphogenesis;GO:1902262|apoptotic process involved in patterning of blood vessels;GO:0042100|B cell proliferation;GO:0030509|BMP signaling pathway;GO:0060070|canonical Wnt signaling pathway;GO:0060326|cell chemotaxis;GO:0071345|cellular response to cytokine stimulus;GO…	GO:0005737|cytoplasm;GO:0005654|nucleoplasm;GO:0005634|nucleus;GO:0032993|protein-DNA complex;GO:0005667|transcription factor complex;	GO:0070016|armadillo repeat domain binding;GO:0008013|beta-catenin binding;GO:0070742|C2H2 zinc finger domain binding;GO:0003682|chromatin binding;GO:0043027|cysteine-type endopeptidase inhibitor activity involved in apoptotic process;GO:0003677|DNA binding;GO:0008301|DNA binding, bending;GO:0035326|enhancer binding;GO:0030284|estrogen receptor activity;GO:0030331|estrogen receptor binding;GO:004…	K04492	LEF1; lymphoid enhancer-binding factor 1
chr7	6868531	6868591	60	5	0.3263	0.7854	-0.4591	-26.7199	Hypo	chr7	6834048	6932558	ENSOARG00000026686	-	Intron	60	NA|gi|939265657|ref|XP_014252886.1|	251	4e-21	PREDICTED: LOW QUALITY PROTEIN: craniofacial development protein 2-like [Cimex lectularius]	gi|850484816|gb|CP011892.1|	910	0	Ovis canadensis canadensis isolate 43U chromosome 7 sequence	Q32L59	85.5	5e-17	Transmembrane and coiled-coil domain-containing protein 5B	.	.	.	.	pfam03124	EXS	EXS family. We have named this region the EXS family after (ERD1, XPR1, and SYG1). This family includes C-terminus portions from the SYG1 G-protein associated signal transduction protein from Saccharomyces cerevisiae, and sequences that are thought to be murine leukaemia virus (MLV) receptors (XPR1). N-terminus portions from these proteins are aligned in the SPX pfam03105 family. The previously n…	.	GO:0016021|integral component of membrane;	.	.	.
chr8	80746408	80746551	143	5	0.5894	0.0824	0.507	32.9986	Hyper	chr8	80650174	80820802	ENSOARG00000004263	+	Intron	143	ZDHHC14|gi|926701194|ref|XP_013822080.1|	1822	0	PREDICTED: LOW QUALITY PROTEIN: probable palmitoyltransferase ZDHHC14 [Capra hircus]	gi|926701193|ref|XM_013966626.1|	1419	0	PREDICTED: Capra hircus zinc finger, DHHC-type containing 14 (ZDHHC14), mRNA	Q8IZN3	676	0	Probable palmitoyltransferase ZDHHC14	YLR246w	110	1e-25	COG5273	pfam01529	zf-DHHC	DHHC palmitoyltransferase. This family includes the well known DHHC zinc binding domain as well as three of the four conserved transmembrane regions found in this family of palmitoyltransferase enzymes.	GO:0018345|protein palmitoylation;	GO:0005783|endoplasmic reticulum;GO:0016021|integral component of membrane;	GO:0016409|palmitoyltransferase activity;GO:0019706|protein-cysteine S-palmitoyltransferase activity;GO:0008270|zinc ion binding;	K16675	ZDHHC9_14_18; palmitoyltransferase ZDHHC9/14/18 [EC:2.3.1.225]
chrX	91574853	91574904	51	6	0.3244	0.6751	-0.3506	-35.2241	Hypo	chrX	91428303	91576063	ENSOARG00000010669	+	Intron	51	FGF13|gi|31542809|ref|NP_034330.2|	1314	0	fibroblast growth factor 13 isoform 1 [Mus musculus]	gi|966011127|ref|XM_004022306.3|	738	0	PREDICTED: Ovis aries fibroblast growth factor 13 (FGF13), transcript variant X1, mRNA	Q9ERW3	383	1e-133	Fibroblast growth factor 13	.	.	.	.	pfam00167	FGF	Fibroblast growth factor. Fibroblast growth factors are a family of proteins involved in growth and differentiation in a wide range of contexts. They are found in a wide range of organisms, from nematodes to humans. Most share an internal core region of high similarity, conserved residues in which are involved in binding with their receptors. On binding, they cause dimerization of their tyrosine …	GO:0021795|cerebral cortex cell migration;GO:0045200|establishment of neuroblast polarity;GO:0021766|hippocampus development;GO:0007612|learning;GO:0007613|memory;GO:0046785|microtubule polymerization;GO:0048671|negative regulation of collateral sprouting;GO:0007026|negative regulation of microtubule depolymerization;GO:0001764|neuron migration;GO:0072659|protein localization to plasma membrane;G…	GO:0030424|axon;GO:0005737|cytoplasm;GO:0005829|cytosol;GO:0030425|dendrite;GO:0005576|extracellular region;GO:0030175|filopodium;GO:0030426|growth cone;GO:0014704|intercalated disc;GO:0005874|microtubule;GO:0043005|neuron projection;GO:0005634|nucleus;GO:0005886|plasma membrane;	GO:0048487|beta-tubulin binding;GO:0044325|ion channel binding;GO:0008017|microtubule binding;GO:0017080|sodium channel regulator activity;	K04358	FGF; fibroblast growth factor
chr11	26126238	26126336	98	4	0.3821	0.8155	-0.4334	-24.4083	Hypo	chr11	26125739	26127739	ENSOARG00000006095	-	Promoter	98	MINK1|gi|403279797|ref|XP_003931431.1|	5417	0	PREDICTED: misshapen-like kinase 1 isoform X14 [Saimiri boliviensis boliviensis]	gi|965814178|ref|XM_012122759.2|	3620	0	PREDICTED: Ovis aries musimon misshapen-like kinase 1 (MINK1), transcript variant X14, mRNA	Q9JM52	660	0	Misshapen-like kinase 1	.	.	.	.	pfam00069	Pkinase	Protein kinase domain.	GO:0031532|actin cytoskeleton reorganization;GO:0007268|synaptic transmission;GO:0048813|dendrite morphogenesis;GO:0035556|intracellular signal transduction;GO:0007275|multicellular organismal development;GO:0045060|negative thymic T cell selection;GO:0046330|positive regulation of JNK cascade;GO:0046777|protein autophosphorylation;GO:0006468|protein phosphorylation;GO:2000311|regulation of alpha…	GO:0030424|axon;GO:0030054|cell junction;GO:0005737|cytoplasm;GO:0030425|dendrite;GO:0070062|extracellular exosome;GO:0005794|Golgi apparatus;GO:0014069|postsynaptic density;GO:0045211|postsynaptic membrane;	GO:0005524|ATP binding;GO:0004674|protein serine/threonine kinase activity;GO:0004702|receptor signaling protein serine/threonine kinase activity;	K04413	MINK; misshapen/NIK-related kinase [EC:2.7.11.1]
chr19	646059	646154	95	4	0.4771	0.867	-0.3899	-22.5296	Hypo	chr19	645800	647800	ENSOARG00000013706	-	Promoter	95	LANCL2|gi|803182217|ref|XP_011954667.1|	2045	0	PREDICTED: lanC-like protein 2 isoform X1 [Ovis aries]	gi|965988041|ref|XM_012099277.2|	1191	0	PREDICTED: Ovis aries LanC lantibiotic synthetase component C-like 2 (bacterial) (LANCL2), transcript variant X1, mRNA	Q9NS86	721	0	LanC-like protein 2	.	.	.	.	pfam05147	LANC_like	Lanthionine synthetase C-like protein. Lanthionines are thioether bridges that are putatively generated by dehydration of Ser and Thr residues followed by addition of cysteine residues within the peptide. This family contains the lanthionine synthetase C-like proteins 1 and 2 which are related to the bacterial lanthionine synthetase components C (LanC). LANCL1 (P40 seven-transmembrane-domain prot…	GO:0045892|negative regulation of transcription, DNA-templated;GO:0009789|positive regulation of abscisic acid-activated signaling pathway;	GO:0030864|cortical actin cytoskeleton;GO:0005737|cytoplasm;GO:0005829|cytosol;GO:0005634|nucleus;GO:0005886|plasma membrane;	GO:0005524|ATP binding;GO:0003824|catalytic activity;GO:0005525|GTP binding;GO:0032266|phosphatidylinositol-3-phosphate binding;GO:0070273|phosphatidylinositol-4-phosphate binding;GO:0010314|phosphatidylinositol-5-phosphate binding;	.	.
chr2	248027554	248027700	146	9	0.1609	0.5427	-0.3818	-58.3309	Hypo	chr2	248026351	248028351	ENSOARG00000010902	+	Promoter	146	RCC2|gi|675668297|ref|XP_008998745.1|	2257	0	PREDICTED: LOW QUALITY PROTEIN: protein RCC2 [Callithrix jacchus]	gi|965919090|ref|XM_015092882.1|	1285	0	PREDICTED: Ovis aries regulator of chromosome condensation 2 (RCC2), transcript variant X1, mRNA	Q9P258	862	0	Protein RCC2	ECU04g1500	93.2	1e-19	COG5184	pfam00415	RCC1	Regulator of chromosome condensation (RCC1) repeat.	GO:0090630|activation of GTPase activity;GO:0051301|cell division;GO:0072356|chromosome passenger complex localization to kinetochore;GO:0045184|establishment of protein localization;GO:0048041|focal adhesion assembly;GO:0007229|integrin-mediated signaling pathway;GO:0007067|mitotic nuclear division;GO:0051895|negative regulation of focal adhesion assembly;GO:0034260|negative regulation of GTPase…	GO:0034506|chromosome, centromeric core domain;GO:0005829|cytosol;GO:0031901|early endosome membrane;GO:0005874|microtubule;GO:0030496|midbody;GO:1990023|mitotic spindle midzone;GO:0005730|nucleolus;GO:0005886|plasma membrane;	GO:0008017|microtubule binding;GO:0044822|poly(A) RNA binding;GO:0019904|protein domain specific binding;GO:0019901|protein kinase binding;GO:0048365|Rac GTPase binding;GO:0031267|small GTPase binding;	.	.
chr24	26986033	26986176	143	7	0.5221	0.1474	0.3747	46.7944	Hyper	chr24	26985417	26987417	ENSOARG00000007922	-	Promoter	143	BCL7C|gi|803326721|ref|XP_012021544.1|	820	5e-108	PREDICTED: B-cell CLL/lymphoma 7 protein family member C isoform X1 [Ovis aries musimon]	gi|965906557|ref|XM_012166154.2|	648	0	PREDICTED: Ovis aries musimon B-cell CLL/lymphoma 7C (BCL7C), transcript variant X3, mRNA	O08664	296	5e-100	B-cell CLL/lymphoma 7 protein family member C	.	.	.	.	pfam04714	BCL_N	BCL7, N-terminal conserver region. Members of the BCL family have significant sequence similarity at their N-terminus, represented in this family. The function of BCL7 proteins is unknown. They may be involved in early development. In addition, BCL7B is commonly hemizygously deleted in patients with Williams syndrome.	GO:0006915|apoptotic process;	.	.	.	.
chr24	26986033	26986176	143	7	0.5221	0.1474	0.3747	46.7944	Hyper	chr24	26985972	26987972	ENSOARG00000008040	+	Promoter	143	NA|gi|803326742|ref|XP_012021555.1|	350	2e-39	PREDICTED: cardiotrophin-1 isoform X3 [Ovis aries musimon]	gi|966001623|ref|XM_015103902.1|	246	1e-124	PREDICTED: Ovis aries cardiotrophin 1 (CTF1), transcript variant X1, mRNA	Q16619	120	8e-34	Cardiotrophin-1	.	.	.	.	pfam15244	HSD3	Hydroxy-steroid dehydrogenase. This family also goes by the name of Spermatogenesis-associated protein 7 or SPAT7. It is an aldo-keto reductase (AKR) human type 3 3-alpha-hydroxy-steroid dehydrogenase (H3-alpha-HSD3, AKR1C2), and it plays a crucial role in the regulation of the intracellular concentrations of testosterone and 5-alpha-dihydrotestosterone (5-alpha-DHT), two steroids directly linked…	GO:0008283|cell proliferation;GO:0007166|cell surface receptor signaling pathway;GO:0007267|cell-cell signaling;GO:0048861|leukemia inhibitory factor signaling pathway;GO:0007517|muscle organ development;GO:0007399|nervous system development;GO:0048666|neuron development;GO:0008284|positive regulation of cell proliferation;GO:0042517|positive regulation of tyrosine phosphorylation of Stat3 protei…	GO:0005576|extracellular region;GO:0005615|extracellular space;	GO:0005125|cytokine activity;GO:0005146|leukemia inhibitory factor receptor binding;	K05422	CTF1, CT1; cardiotrophin 1
chrX	54202590	54202710	120	13	0.3646	0.6697	-0.3051	-79.8035	Hypo	chrX	54200645	54202645	ENSOARG00000013586	-	Promoter	55	UBA1|gi|426257127|ref|XP_004022186.1|	5620	0	PREDICTED: ubiquitin-like modifier-activating enzyme 1 isoform X1 [Ovis aries]	gi|803202584|ref|XM_004022137.2|	3519	0	PREDICTED: Ovis aries ubiquitin-like modifier activating enzyme 1 (UBA1), transcript variant X1, mRNA	A3KMV5	2151	0	Ubiquitin-like modifier-activating enzyme 1	YKL210w	1062	0	COG0476	pfam09358	UBA_e1_C	Ubiquitin-activating enzyme e1 C-terminal domain. This presumed domain found at the C-terminus of Ubiquitin-activating enzyme e1 proteins is functionally uncharacterized.	GO:0006974|cellular response to DNA damage stimulus;GO:0019941|modification-dependent protein catabolic process;	GO:0005737|cytoplasm;GO:0005829|cytosol;GO:0030057|desmosome;GO:0010008|endosome membrane;GO:0070062|extracellular exosome;GO:0000792|heterochromatin;GO:0005765|lysosomal membrane;GO:0005739|mitochondrion;GO:0005634|nucleus;GO:0030867|rough endoplasmic reticulum membrane;	GO:0005524|ATP binding;GO:0044822|poly(A) RNA binding;GO:0004839|ubiquitin activating enzyme activity;GO:0004842|ubiquitin-protein transferase activity;	K03178	UBE1, UBA1; ubiquitin-activating enzyme E1 [EC:6.2.1.45]
[truncated: 15 more columns]

## Sheet: mon1VSmon48.DMR.annotation
Chr	Start	End	Length	N_C	Methyl_mon1	Methyl_mon48	Diff_methyl	AreaStat	Direction	chr	start	end	geneID	strand	element	overlap_length	NR:Seq-id	NR:Score	NR:Evalue	NR:Description	NT:Seq-id	NT:Score	NT:Evalue	NT:Description	Uniprot:UniProtKB-AC	Uniprot:Score	Uniprot:Evalue	Uniprot:Description	COG:gene	COG:Score	COG:Eval	COG:num	Pfam:pfam_ID	Pfam:pfam_Name	Pfam:pfam_Description	GO:biological_process	GO:cellular_component	GO:molecular_function	KEGG:KO	KEGG:DescriptionENSOARG00000005409	DHX8|gi|556777243|ref|XP_005983712.1|	5687	0	PREDICTED: ATP-dependent RNA helicase DHX8 [Pantholops hodgsonii]	gi|965960636|ref|XM_012186169.2|	3651	0	PREDICTED: Ovis aries DEAH (Asp-Glu-Ala-His) box polypeptide 8 (DHX8), transcript variant X1, mRNA	A2A4P0
chr10	70022210	70022314	104	10	0.3498	0.7013	-0.3516	-62.4279	Hypo	chr10	70006930	70026361	ENSOARG00000000935	-	Intron	104	ABCC4|gi|803112040|ref|XP_012040242.1|	6587	0	PREDICTED: multidrug resistance-associated protein 4 isoform X1 [Ovis aries]	gi|965956269|ref|XM_012184852.2|	4048	0	PREDICTED: Ovis aries multidrug resistance-associated protein 4 (LOC101106534), transcript variant X1, mRNA	O15439	2273	0	Multidrug resistance-associated protein 4	YDR135c	781	0	COG1132	pfam00664	ABC_membrane	ABC transporter transmembrane region. This family represents a unit of six transmembrane helices. Many members of the ABC transporter family (pfam00005) have two such regions.	GO:0042384|cilium assembly;GO:0002576|platelet degranulation;GO:0048661|positive regulation of smooth muscle cell proliferation;GO:0032310|prostaglandin secretion;GO:0042493|response to drug;GO:0014070|response to organic cyclic compound;GO:0010243|response to organonitrogen compound;GO:0055085|transmembrane transport;	GO:0016323|basolateral plasma membrane;GO:0016021|integral component of membrane;GO:0016020|membrane;GO:0005886|plasma membrane;GO:0031088|platelet dense granule membrane;	GO:0016404|15-hydroxyprostaglandin dehydrogenase (NAD+) activity;GO:0005524|ATP binding;GO:0015662|ATPase activity, coupled to transmembrane movement of ions, phosphorylative mechanism;GO:0043225|anion transmembrane-transporting ATPase activity;	K05673	ABCC4; ATP-binding cassette, subfamily C (CFTR/MRP), member 4
chr15	80515325	80515455	130	6	0.3234	0.75	-0.4266	-34.616	Hypo	chr15	80514536	80518108	ENSOARG00000013647	+	Intron	130	ACAD8|gi|426245532|ref|XP_004016564.1|	1889	0	PREDICTED: isobutyryl-CoA dehydrogenase, mitochondrial isoform X1 [Ovis aries]	gi|965979579|ref|XM_004016515.3|	709	0	PREDICTED: Ovis aries acyl-CoA dehydrogenase family member 8 (ACAD8), transcript variant X1, mRNA	Q0NXR6	671	0	Isobutyryl-CoA dehydrogenase, mitochondrial	.	.	.	.	pfam00441	Acyl-CoA_dh_1	Acyl-CoA dehydrogenase, C-terminal domain. C-terminal domain of Acyl-CoA dehydrogenase is an all-alpha, four helical up-and-down bundle.	GO:0009083|branched-chain amino acid catabolic process;GO:0033539|fatty acid beta-oxidation using acyl-CoA dehydrogenase;GO:0055088|lipid homeostasis;GO:0006574|valine catabolic process;	GO:0005739|mitochondrion;	GO:0003995|acyl-CoA dehydrogenase activity;GO:0009055|electron carrier activity;GO:0000062|fatty-acyl-CoA binding;GO:0050660|flavin adenine dinucleotide binding;GO:0052890|oxidoreductase activity, acting on the CH-CH group of donors, with a flavin as acceptor;	K11538	ACAD8; isobutyryl-CoA dehydrogenase [EC:1.3.99.-]
chr12	45097075	45097141	66	6	0.178	0.618	-0.44	-34.2298	Hypo	chr12	45095625	45097625	ENSOARG00000012566	+	Promoter	66	ACOT7|gi|803258974|ref|XP_011989237.1|	1990	0	PREDICTED: cytosolic acyl coenzyme A thioester hydrolase isoform X3 [Ovis aries musimon]	gi|965836686|ref|XM_012133847.2|	1443	0	PREDICTED: Ovis aries musimon acyl-CoA thioesterase 7 (ACOT7), transcript variant X2, mRNA	O00154	662	0	Cytosolic acyl coenzyme A thioester hydrolase	BH2302	113	5e-27	COG1607	pfam03061	4HBT	Thioesterase superfamily. This family contains a wide variety of enzymes, principally thioesterases. This family includes 4HBT (EC 3.1.2.23) which catalyses the final step in the biosynthesis of 4-hydroxybenzoate from 4-chlorobenzoate in the soil dwelling microbe Pseudomonas CBS-3. This family includes various cytosolic long-chain acyl-CoA thioester hydrolases. Long-chain acyl-CoA hydrolases hydr…	GO:0015937|coenzyme A biosynthetic process;GO:0035338|long-chain fatty-acyl-CoA biosynthetic process;GO:0036116|long-chain fatty-acyl-CoA catabolic process;GO:0051792|medium-chain fatty acid biosynthetic process;GO:0036114|medium-chain fatty-acyl-CoA catabolic process;GO:1900535|palmitic acid biosynthetic process;	GO:0005737|cytoplasm;GO:0005829|cytosol;GO:0070062|extracellular exosome;GO:0005739|mitochondrion;GO:0005654|nucleoplasm;	GO:0047617|acyl-CoA hydrolase activity;GO:0052689|carboxylic ester hydrolase activity;GO:0000062|fatty-acyl-CoA binding;GO:0036042|long-chain fatty acyl-CoA binding;GO:0016290|palmitoyl-CoA hydrolase activity;GO:0042803|protein homodimerization activity;	K17360	ACOT7; acyl-coenzyme A thioesterase 7 [EC:3.1.2.2]
chr19	42872022	42872075	53	7	0.393	0.8274	-0.4343	-42.7772	Hypo	chr19	42869422	42872452	ENSOARG00000012053	+	Intron	53	ACOX2|gi|803185607|ref|XP_011955194.1|	3685	0	PREDICTED: peroxisomal acyl-coenzyme A oxidase 2 isoform X1 [Ovis aries]	gi|965989423|ref|XM_012099805.2|	2167	0	PREDICTED: Ovis aries acyl-CoA oxidase 2, branched chain (ACOX2), transcript variant X2, mRNA	Q99424	1160	0	Peroxisomal acyl-coenzyme A oxidase 2	YGL205w	257	2e-73	COG1960	pfam01756	ACOX	Acyl-CoA oxidase. This is a family of Acyl-CoA oxidases EC:1.3.3.6. Acyl-coA oxidase converts acyl-CoA into trans-2- enoyl-CoA.	GO:0006699|bile acid biosynthetic process;GO:0033539|fatty acid beta-oxidation using acyl-CoA dehydrogenase;GO:0033540|fatty acid beta-oxidation using acyl-CoA oxidase;GO:0055088|lipid homeostasis;	GO:0043231|intracellular membrane-bounded organelle;GO:0005739|mitochondrion;GO:0005782|peroxisomal matrix;GO:0005777|peroxisome;	GO:0033791|3alpha,7alpha,12alpha-trihydroxy-5beta-cholestanoyl-CoA 24-hydroxylase activity;GO:0003995|acyl-CoA dehydrogenase activity;GO:0003997|acyl-CoA oxidase activity;GO:0009055|electron carrier activity;GO:0000062|fatty-acyl-CoA binding;GO:0050660|flavin adenine dinucleotide binding;GO:0052890|oxidoreductase activity, acting on the CH-CH group of donors, with a flavin as acceptor;GO:0016402|…	K10214	ACOX2; 3alpha,7alpha,12alpha-trihydroxy-5beta-cholestanoyl-CoA 24-hydroxylase [EC:1.17.99.3]
chr14	3961634	3961705	71	10	0.3633	0.7851	-0.4218	-70.9486	Hypo	chr14	3959775	3967087	ENSOARG00000007475	-	Intron	71	ADAMTS18|gi|556770027|ref|XP_005980212.1|	6090	0	PREDICTED: A disintegrin and metalloproteinase with thrombospondin motifs 18 [Pantholops hodgsonii]	gi|594062677|ref|XM_006055329.1|	3315	0	PREDICTED: Bubalus bubalis ADAM metallopeptidase with thrombospondin type 1 motif, 18 (ADAMTS18), mRNA	Q8TE60	2157	0	A disintegrin and metalloproteinase with thrombospondin motifs 18	.	.	.	.	pfam05986	ADAM_spacer1	ADAM-TS Spacer 1. This family represents the Spacer-1 region from the ADAM-TS family of metalloproteinases.	GO:0001654|eye development;GO:0090331|negative regulation of platelet aggregation;	GO:0005578|proteinaceous extracellular matrix;	GO:0004222|metalloendopeptidase activity;GO:0008270|zinc ion binding;	K08632	ADAMTS18; a disintegrin and metalloproteinase with thrombospondin motifs 18 [EC:3.4.24.-]
chr18	23069077	23069144	67	4	0.8678	0.5263	0.3415	21.4658	Hyper	chr18	23057799	23122098	ENSOARG00000014330	+	Intron	67	ADAMTSL3|gi|965985688|ref|XP_014957415.1|	7707	0	PREDICTED: ADAMTS-like protein 3 isoform X2 [Ovis aries]	gi|965985687|ref|XM_015101929.1|	4964	0	PREDICTED: Ovis aries ADAMTS like 3 (ADAMTSL3), transcript variant X1, mRNA	P82987	73.6	2e-11	ADAMTS-like protein 3	.	.	.	.	pfam07679	I-set	Immunoglobulin I-set domain.	.	GO:0005578|proteinaceous extracellular matrix;	GO:0008237|metallopeptidase activity;GO:0008270|zinc ion binding;	.	.
chr8	88968041	88968190	149	16	0.448	0.7629	-0.3148	-94.3239	Hypo	chr8	88966277	88968359	ENSOARG00000004988	+	Intron	149	AFDN|gi|926701278|ref|XP_013822108.1|	6700	0	PREDICTED: afadin [Capra hircus]	gi|965901340|ref|XM_015089879.1|	3891	0	PREDICTED: Ovis aries musimon myeloid/lymphoid or mixed-lineage leukemia; translocated to, 4 (MLLT4), transcript variant X10, mRNA	P55196	120	1e-25	Afadin	.	.	.	.	pfam01843	DIL	DIL domain. The DIL domain has no known function.	GO:0034332|adherens junction organization;GO:0007155|cell adhesion;GO:0007267|cell-cell signaling;GO:0090557|establishment of endothelial intestinal barrier;GO:0043547|positive regulation of GTPase activity;GO:0007165|signal transduction;	GO:0030054|cell junction;GO:0005913|cell-cell adherens junction;GO:0005911|cell-cell junction;GO:0005737|cytoplasm;GO:0005829|cytosol;GO:0005654|nucleoplasm;GO:0005886|plasma membrane;	GO:0098641|cadherin binding involved in cell-cell adhesion;GO:0008022|protein C-terminus binding;GO:0017016|Ras GTPase binding;	K05702	AF6, MLLT4; afadin
chrX	116999275	116999371	96	4	0.3963	0.9261	-0.5298	-32.1574	Hypo	chrX	116994725	117000168	ENSOARG00000017633	-	Intron	96	ALG13|gi|594114660|ref|XP_006080048.1|	5215	0	PREDICTED: LOW QUALITY PROTEIN: putative bifunctional UDP-N-acetylglucosamine transferase and deubiquitinase ALG13 [Bubalus bubalis]	gi|965896790|ref|XM_015089589.1|	3597	0	PREDICTED: Ovis aries musimon ALG13, UDP-N-acetylglucosaminyltransferase subunit (ALG13), transcript variant X1, mRNA	Q9NP73	1782	0	Putative bifunctional UDP-N-acetylglucosamine transferase and deubiquitinase ALG13	SPAC56E4.02c	94.7	1e-20	COG5017	pfam04101	Glyco_tran_28_C	Glycosyltransferase family 28 C-terminal domain. The glycosyltransferase family 28 includes monogalactosyldiacylglycerol synthase (EC 2.4.1.46) and UDP-N-acetylglucosamine transferase (EC 2.4.1.-). Structural analysis suggests the C-terminal domain contains the UDP-GlcNAc binding site.	GO:0006488|dolichol-linked oligosaccharide biosynthetic process;	GO:0005789|endoplasmic reticulum membrane;	GO:0004577|N-acetylglucosaminyldiphosphodolichol N-acetylglucosaminyltransferase activity;GO:0044822|poly(A) RNA binding;GO:0036459|ubiquitinyl hydrolase activity;	K07432	ALG13; beta-1,4-N-acetylglucosaminyltransferase [EC:2.4.1.141]
chr25	35034269	35034350	81	7	0.0953	0.6657	-0.5703	-59.4238	Hypo	chr25	35032432	35034745	ENSOARG00000009924	+	Intron	81	ANXA11|gi|966005865|ref|XP_014959952.1|	1898	0	PREDICTED: annexin A11 isoform X1 [Ovis aries]	gi|966005867|ref|XM_004021511.3|	1520	0	PREDICTED: Ovis aries annexin A11 (ANXA11), transcript variant X2, mRNA	P33477	84	6e-16	Annexin A11	.	.	.	.	pfam00191	Annexin	Annexin. This family of annexins also includes giardin that has been shown to function as an annexin.	GO:0007049|cell cycle;GO:0051301|cell division;	GO:0042470|melanosome;GO:0030496|midbody;GO:0005635|nuclear envelope;GO:0005654|nucleoplasm;GO:0005819|spindle;	GO:0005509|calcium ion binding;GO:0005544|calcium-dependent phospholipid binding;GO:0044548|S100 protein binding;	K17095	ANXA7_11; annexin A7/11
chr6	59749993	59750130	137	7	0.4951	0.9325	-0.4374	-48.4926	Hypo	chr6	59740606	59779466	ENSOARG00000013063	-	Intron	137	APBB2|gi|803258710|ref|XP_011989107.1|	3989	0	PREDICTED: amyloid beta A4 precursor protein-binding family B member 2 isoform X7 [Ovis aries musimon]	gi|965941989|ref|XM_015096464.1|	2554	0	PREDICTED: Ovis aries amyloid beta (A4) precursor protein-binding, family B, member 2 (APBB2), transcript variant X10, mRNA	Q92870	1452	0	Amyloid beta A4 precursor protein-binding family B member 2	.	.	.	.	pfam00640	PID	Phosphotyrosine interaction domain (PTB/PID).	GO:0007411|axon guidance;GO:0007050|cell cycle arrest;GO:0030198|extracellular matrix organization;GO:0035556|intracellular signal transduction;GO:0043066|negative regulation of apoptotic process;GO:0030308|negative regulation of cell growth;GO:0001764|neuron migration;GO:0043065|positive regulation of apoptotic process;GO:0006355|regulation of transcription, DNA-templated;	GO:0005737|cytoplasm;GO:0030426|growth cone;GO:0030027|lamellipodium;GO:0016020|membrane;GO:0005634|nucleus;GO:0045202|synapse;	GO:0001540|beta-amyloid binding;GO:0008134|transcription factor binding;	K04530	APBB2, FE65L; amyloid beta (A4) precursor protein-binding, family B, member 2 (Fe65-like)
chr5	51290758	51290950	192	5	0.1743	0.6231	-0.4488	-32.7927	Hypo	chr5	51190813	51316655	ENSOARG00000001949	+	Intron	192	ARHGAP26|gi|803076120|ref|XP_012034055.1|	3187	0	PREDICTED: rho GTPase-activating protein 26 isoform X6 [Ovis aries]	gi|965934111|ref|XM_004008912.3|	6241	0	PREDICTED: Ovis aries Rho GTPase activating protein 26 (ARHGAP26), transcript variant X1, mRNA	Q9UNA1	195	1e-49	Rho GTPase-activating protein 26	.	.	.	.	pfam00620	RhoGAP	RhoGAP domain. GTPase activator proteins towards Rho/Rac/Cdc42-like small GTPases.	GO:0030036|actin cytoskeleton organization;GO:0007399|nervous system development;GO:0051056|regulation of small GTPase mediated signal transduction;GO:0007165|signal transduction;	GO:0005856|cytoskeleton;GO:0005829|cytosol;GO:0005925|focal adhesion;	GO:0005096|GTPase activator activity;GO:0005543|phospholipid binding;	.	.
chrX	8817461	8817591	130	4	0.475	0.8675	-0.3926	-22.2958	Hypo	chrX	8770531	8961286	ENSOARG00000010821	-	Intron	130	ARHGAP6|gi|803281558|ref|XP_012000485.1|	3727	0	PREDICTED: rho GTPase-activating protein 6 isoform X4 [Ovis aries musimon]	gi|803281557|ref|XM_012145095.1|	2412	0	PREDICTED: Ovis aries musimon Rho GTPase activating protein 6 (ARHGAP6), transcript variant X4, mRNA	O54834	1138	0	Rho GTPase-activating protein 6	.	.	.	.	pfam00620	RhoGAP	RhoGAP domain. GTPase activator proteins towards Rho/Rac/Cdc42-like small GTPases.	GO:0007015|actin filament organization;GO:0048041|focal adhesion assembly;GO:0051895|negative regulation of focal adhesion assembly;GO:0051497|negative regulation of stress fiber assembly;GO:0043547|positive regulation of GTPase activity;GO:0043087|regulation of GTPase activity;GO:0007165|signal transduction;	GO:0015629|actin cytoskeleton;GO:0005737|cytoplasm;	GO:0005096|GTPase activator activity;	.	.
chr1	215443	215519	76	5	0.2247	0.6998	-0.4751	-31.7795	Hypo	chr1	206452	230097	ENSOARG00000017628	-	Intron	76	ATG4B|gi|965913418|ref|XP_014947106.1|	1821	0	PREDICTED: LOW QUALITY PROTEIN: cysteine protease ATG4B isoform X1 [Ovis aries]	gi|965889858|ref|XM_012157342.2|	1011	0	PREDICTED: Ovis aries musimon autophagy related 4B, cysteine peptidase (ATG4B), transcript variant X2, mRNA	Q6PZ03	662	0	Cysteine protease ATG4B	.	.	.	.	pfam03416	Peptidase_C54	Peptidase family C54.	GO:0000045|autophagosome assembly;GO:0006501|C-terminal protein lipidation;GO:0000422|mitophagy;GO:0044804|nucleophagy;GO:0051697|protein delipidation;GO:0016485|protein processing;GO:0006612|protein targeting to membrane;	GO:0005829|cytosol;	GO:0004197|cysteine-type endopeptidase activity;	K08342	ATG4; cysteine protease ATG4 [EC:3.4.22.-]
chr5	12737574	12737637	63	6	0.2604	0.7499	-0.4894	-38.4126	Hypo	chr5	12737556	12737640	ENSOARG00000016386	+	Exon	63	ATG4D|gi|803263469|ref|XP_011991432.1|	1840	0	PREDICTED: cysteine protease ATG4D isoform X3 [Ovis aries musimon]	gi|965841861|ref|XM_012136042.2|	716	0	PREDICTED: Ovis aries musimon autophagy related 4D, cysteine peptidase (ATG4D), transcript variant X3, mRNA	Q684M2	251	3e-76	Cysteine protease ATG4D	.	.	.	.	pfam03416	Peptidase_C54	Peptidase family C54.	GO:0006915|apoptotic process;GO:0000045|autophagosome assembly;GO:0006501|C-terminal protein lipidation;GO:0000422|mitophagy;GO:0044804|nucleophagy;GO:0051697|protein delipidation;GO:0016485|protein processing;GO:0006612|protein targeting to membrane;	GO:0005829|cytosol;GO:0005759|mitochondrial matrix;	GO:0004197|cysteine-type endopeptidase activity;	K08342	ATG4; cysteine protease ATG4 [EC:3.4.22.-]
chr15	17369865	17369919	54	4	0.7223	0.1826	0.5397	29.9417	Hyper	chr15	17368940	17370281	ENSOARG00000011894	+	Intron	54	ATM|gi|426244477|ref|XP_004016048.1|	16365	0	PREDICTED: serine-protein kinase ATM isoform X2 [Ovis aries]	gi|965976783|ref|XM_004015999.3|	9306	0	PREDICTED: Ovis aries ATM serine/threonine kinase (ATM), transcript variant X6, mRNA	Q13315	5643	0	Serine-protein kinase ATM	.	.	.	.	pfam02259	FAT	FAT domain. The FAT domain is named after FRAP, ATM and TRRAP.	GO:0007420|brain development;GO:0007050|cell cycle arrest;GO:0006974|cellular response to DNA damage stimulus;GO:0071480|cellular response to gamma radiation;GO:0071500|cellular response to nitrosative stress;GO:0071481|cellular response to X-ray;GO:0008340|determination of adult lifespan;GO:0006975|DNA damage induced protein phosphorylation;GO:0006977|DNA damage response, signal transduction by …	GO:0016023|cytoplasmic membrane-bounded vesicle;GO:1990391|DNA repair complex;GO:0005654|nucleoplasm;GO:0005634|nucleus;GO:0005819|spindle;	GO:0016303|1-phosphatidylinositol-3-kinase activity;GO:0005524|ATP binding;GO:0003677|DNA binding;GO:0004677|DNA-dependent protein kinase activity;GO:0032403|protein complex binding;GO:0046983|protein dimerization activity;GO:0047485|protein N-terminus binding;GO:0004674|protein serine/threonine kinase activity;	K04728	ATM, TEL1; ataxia telangiectasia mutated family protein [EC:2.7.11.1]
chr5	69532176	69532575	399	5	0.1661	0.6755	-0.5094	-29.0602	Hypo	chr5	69526721	69533281	ENSOARG00000013606	-	Intron	399	ATP10B|gi|426230032|ref|XP_004009087.1|	7623	0	PREDICTED: probable phospholipid-transporting ATPase VB isoform X1 [Ovis aries]	gi|965939514|ref|XM_015096175.1|	4466	0	PREDICTED: Ovis aries ATPase, class V, type 10B (ATP10B), transcript variant X2, mRNA	O94823	2425	0	Probable phospholipid-transporting ATPase VB	.	.	.	.	pfam13246	Hydrolase_like2	Putative hydrolase of sodium-potassium ATPase alpha subunit. This is a putative hydrolase of the sodium-potassium ATPase alpha subunit.	GO:0045332|phospholipid translocation;	GO:0030659|cytoplasmic vesicle membrane;GO:0005783|endoplasmic reticulum;GO:0005789|endoplasmic reticulum membrane;GO:0016021|integral component of membrane;GO:0005886|plasma membrane;	GO:0005524|ATP binding;GO:0000287|magnesium ion binding;GO:0004012|phospholipid-translocating ATPase activity;	K01530	E3.6.3.1; phospholipid-translocating ATPase [EC:3.6.3.1]
chr10	33634447	33634534	87	6	0.1328	0.6637	-0.5309	-50.6647	Hypo	chr10	33608160	33647055	ENSOARG00000013009	-	Intron	87	ATP8A2|gi|803265755|ref|XP_011992615.1|	5770	0	PREDICTED: phospholipid-transporting ATPase IB isoform X2 [Ovis aries musimon]	gi|965955827|ref|XM_015098176.1|	3388	0	PREDICTED: Ovis aries phospholipid-transporting ATPase IB (LOC101115632), transcript variant X1, mRNA	C7EXK4	2169	0	Phospholipid-transporting ATPase IB	.	.	.	.	pfam13246	Hydrolase_like2	Putative hydrolase of sodium-potassium ATPase alpha subunit. This is a putative hydrolase of the sodium-potassium ATPase alpha subunit.	.	GO:0005768|endosome;GO:0005794|Golgi apparatus;GO:0016021|integral component of membrane;GO:0097381|photoreceptor disc membrane;	GO:0005524|ATP binding;GO:0000287|magnesium ion binding;GO:0004012|phospholipid-translocating ATPase activity;	K14802	DRS2, ATP8A; phospholipid-transporting ATPase [EC:3.6.3.1]
chr8	47341578	47341797	219	8	0.2253	0.6616	-0.4363	-53.6621	Hypo	chr8	47318093	47368466	ENSOARG00000012361	+	Intron	219	BACH2|gi|965890525|ref|XP_014944667.1|	4127	0	PREDICTED: transcription regulator protein BACH2 isoform X2 [Ovis aries musimon]	gi|965950350|ref|XM_015097380.1|	2595	0	PREDICTED: Ovis aries BTB and CNC homology 1, basic leucine zipper transcription factor 2 (BACH2), transcript variant X1, mRNA	Q9BYV9	1476	0	Transcription regulator protein BACH2	.	.	.	.	pfam00651	BTB	BTB/POZ domain. The BTB (for BR-C, ttk and bab) or POZ (for Pox virus and Zinc finger) domain is present near the N-terminus of a fraction of zinc finger (pfam00096) proteins and in proteins that contain the pfam01344 motif such as Kelch and a family of pox virus proteins. The BTB/POZ domain mediates homomeric dimerization and in some instances heteromeric dimerization. The structure of the dimer…	GO:0016567|protein ubiquitination;GO:0006366|transcription from RNA polymerase II promoter;	GO:0031463|Cul3-RING ubiquitin ligase complex;GO:0005737|cytoplasm;GO:0005634|nucleus;	GO:0000980|RNA polymerase II distal enhancer sequence-specific DNA binding;GO:0003700|transcription factor activity, sequence-specific DNA binding;GO:0001206|transcriptional repressor activity, RNA polymerase II distal enhancer sequence-specific binding;	K09042	BACH; transcription regulator BACH
chr18	20984214	20984271	57	6	0.4978	0.9401	-0.4423	-73.3146	Hypo	chr18	20978888	20987401	ENSOARG00000012875	-	Intron	57	BLM|gi|426248114|ref|XP_004017810.1|	7126	0	PREDICTED: Bloom syndrome protein [Ovis aries]	gi|965985497|ref|XM_004017761.3|	4458	0	PREDICTED: Ovis aries Bloom syndrome, RecQ helicase-like (BLM), transcript variant X1, mRNA	P54132	2115	0	Bloom syndrome protein	SPAC2G11.12	446	5e-130	COG0514	pfam00270	DEAD	DEAD/DEAH box helicase. Members of this family include the DEAD and DEAH box helicases. Helicases are involved in unwinding nucleic acids. The DEAD box helicases are involved in various aspects of RNA metabolizm, including nuclear transcription, pre mRNA splicing, ribosome biogenesis, nucleocytoplasmic transport, translation, RNA decay and organellar gene expression.	GO:0072757|cellular response to camptothecin;GO:0006974|cellular response to DNA damage stimulus;GO:0072711|cellular response to hydroxyurea;GO:0071479|cellular response to ionizing radiation;GO:0000729|DNA double-strand break processing;GO:0006310|DNA recombination;GO:0006281|DNA repair;GO:0006260|DNA replication;GO:0000731|DNA synthesis involved in DNA repair;GO:0000724|double-strand break repa…	GO:0005737|cytoplasm;GO:0000800|lateral element;GO:0000228|nuclear chromosome;GO:0016363|nuclear matrix;GO:0005730|nucleolus;GO:0005654|nucleoplasm;GO:0005634|nucleus;GO:0016605|PML body;	GO:0036310|annealing helicase activity;GO:0005524|ATP binding;GO:0043140|ATP-dependent 3'-5' DNA helicase activity;GO:0004003|ATP-dependent DNA helicase activity;GO:0008026|ATP-dependent helicase activity;GO:0016887|ATPase activity;GO:0000405|bubble DNA binding;GO:0009378|four-way junction helicase activity;GO:0051880|G-quadruplex DNA binding;GO:0004386|helicase activity;GO:0002039|p53 binding;GO…	K10901	BLM, RECQL3, SGS1; bloom syndrome protein [EC:3.6.4.12]
chr3	176135365	176135464	99	5	0.1027	0.5297	-0.427	-26.2789	Hypo	chr3	176133490	176143055	ENSOARG00000018081	-	Intron	99	BPIFC|gi|965927545|ref|XP_014950325.1|	2477	0	PREDICTED: BPI fold-containing family C protein [Ovis aries]	gi|965927544|ref|XM_015094839.1|	1147	0	PREDICTED: Ovis aries BPI fold containing family C (BPIFC), mRNA	Q8NFQ6	795	0	BPI fold-containing family C protein	.	.	.	.	pfam02886	LBP_BPI_CETP_C	LBP / BPI / CETP family, C-terminal domain. The N and C terminal domains of the LBP/BPI/CETP family are structurally similar.	.	GO:0005615|extracellular space;	GO:0001530|lipopolysaccharide binding;GO:0005543|phospholipid binding;	.	.
chr8	87089538	87089606	68	5	0.4058	0.9047	-0.499	-30.6041	Hypo	chr8	87089185	87089856	ENSOARG00000004830	-	Exon	68	C6orf118|gi|426235039|ref|XP_004011498.1|	2335	0	PREDICTED: uncharacterized protein C6orf118 homolog isoform X1 [Ovis aries]	gi|965951526|ref|XM_004011449.3|	1470	0	PREDICTED: Ovis aries chromosome 8 open reading frame, human C6orf118 (C8H6orf118), transcript variant X1, mRNA	Q5T5N4	478	2e-163	Uncharacterized protein C6orf118	.	.	.	.	pfam02463	SMC_N	RecF/RecN/SMC N terminal domain. This domain is found at the N terminus of SMC proteins. The SMC (structural maintenance of chromosomes) superfamily proteins have ATP-binding domains at the N- and C-termini, and two extended coiled-coil domains separated by a hinge in the middle. The eukaryotic SMC proteins form two kind of heterodimers: the SMC1/SMC3 and the SMC2/SMC4 types. These heterodimers c…	GO:0007411|axon guidance;GO:0030705|cytoskeleton-dependent intracellular transport;GO:0030010|establishment of cell polarity;GO:0022409|positive regulation of cell-cell adhesion;GO:0008104|protein localization;GO:0072092|ureteric bud invasion;	GO:0005737|cytoplasm;GO:0005871|kinesin complex;GO:0005874|microtubule;	GO:0005524|ATP binding;GO:0008574|ATP-dependent microtubule motor activity, plus-end-directed;	.	.
chr9	45313845	45313933	88	4	0.1979	0.6484	-0.4505	-23.4508	Hypo	chr9	45307943	45327149	ENSOARG00000003097	+	Intron	88	C8orf34|gi|965953422|ref|XP_014953286.1|	1997	0	PREDICTED: uncharacterized protein C8orf34 homolog isoform X2 [Ovis aries]	gi|965953421|ref|XM_015097800.1|	2239	0	PREDICTED: Ovis aries chromosome 9 open reading frame, human C8orf34 (C9H8orf34), transcript variant X2, mRNA	Q49A92	687	0	Uncharacterized protein C8orf34	.	.	.	.	pfam10324	7TM_GPCR_Srw	Serpentine type 7TM GPCR chemoreceptor Srw. Chemoreception is mediated in Caenorhabditis elegans by members of the seven-transmembrane G-protein-coupled receptor class (7TM GPCRs) of proteins which are of the serpentine type. Srw is a solo family amongst the superfamilies of chemoreceptors. Chemoperception is one of the central senses of soil nematodes like C. elegans which are otherwise 'blind' …	GO:0060070|canonical Wnt signaling pathway;GO:0090090|negative regulation of canonical Wnt signaling pathway;GO:2000051|negative regulation of non-canonical Wnt signaling pathway;GO:0016567|protein ubiquitination;GO:0072089|stem cell proliferation;GO:0006511|ubiquitin-dependent protein catabolic process;GO:0038018|Wnt receptor catabolic process;GO:0060071|Wnt signaling pathway, planar cell polari…	GO:0005887|integral component of plasma membrane;GO:0005886|plasma membrane;	GO:0005109|frizzled binding;GO:0016874|ligase activity;GO:0061630|ubiquitin protein ligase activity;GO:0004842|ubiquitin-protein transferase activity;GO:0008270|zinc ion binding;	.	.
chr15	25294984	25295070	86	6	0.3532	0.7012	-0.3481	-34.8572	Hypo	chr15	25262590	25337557	ENSOARG00000001539	-	Intron	86	CADM1|gi|803156009|ref|XP_011950872.1|	1951	0	PREDICTED: cell adhesion molecule 1 isoform X1 [Ovis aries]	gi|965977068|ref|XM_012095482.2|	1291	0	PREDICTED: Ovis aries cell adhesion molecule 1 (CADM1), transcript variant X1, mRNA	Q8R5M8	694	0	Cell adhesion molecule 1	.	.	.	.	pfam07679	I-set	Immunoglobulin I-set domain.	GO:0006915|apoptotic process;GO:0060348|bone development;GO:0016338|calcium-independent cell-cell adhesion via plasma membrane cell-adhesion molecules;GO:0007155|cell adhesion;GO:0030154|cell differentiation;GO:0008037|cell recognition;GO:0051606|detection of stimulus;GO:0007157|heterophilic cell-cell adhesion via plasma membrane cell adhesion molecules;GO:0007156|homophilic cell adhesion via pla…	GO:0030424|axon;GO:0016323|basolateral plasma membrane;GO:0070852|cell body fiber;GO:0005913|cell-cell adherens junction;GO:0005911|cell-cell junction;GO:0030425|dendrite;GO:0070062|extracellular exosome;GO:0005887|integral component of plasma membrane;GO:0005886|plasma membrane;GO:0045202|synapse;GO:0008021|synaptic vesicle;GO:0043196|varicosity;	GO:0050839|cell adhesion molecule binding;GO:0030165|PDZ domain binding;GO:0042803|protein homodimerization activity;GO:0004872|receptor activity;GO:0005102|receptor binding;	K06781	CADM1, IGSF4, NECL2, TSLC1; cell adhesion molecule 1
chr4	98583961	98584045	84	6	0.8116	0.3883	0.4233	32.6756	Hyper	chr4	98543480	98609386	ENSOARG00000007819	+	Intron	84	CALD1|gi|741924570|ref|XP_010802818.1|	854	2e-97	PREDICTED: non-muscle caldesmon isoform X4 [Bos taurus]	gi|965933040|ref|XM_012177178.2|	4522	0	PREDICTED: Ovis aries caldesmon 1 (CALD1), transcript variant X8, mRNA	Q05682	132	9e-30	Caldesmon	.	.	.	.	pfam02029	Caldesmon	Caldesmon.	GO:0051017|actin filament bundle assembly;GO:0007565|female pregnancy;GO:0006936|muscle contraction;GO:0032092|positive regulation of protein binding;	GO:0005884|actin filament;GO:0030425|dendrite;GO:0043197|dendritic spine;GO:0030016|myofibril;GO:0043025|neuronal cell body;GO:0014069|postsynaptic density;	GO:0003779|actin binding;	K12327	CALD1; caldesmon
chr1	92223631	92223696	65	4	0.3687	0.9026	-0.5338	-30.6357	Hypo	chr1	92217737	92242231	ENSOARG00000020163	-	Intron	65	CASQ2|gi|548458492|ref|XP_005677883.1|	2022	0	PREDICTED: calsequestrin-2 [Capra hircus]	gi|965915893|ref|XM_004002371.3|	1472	0	PREDICTED: Ovis aries calsequestrin 2 (CASQ2), mRNA	P12637	704	0	Calsequestrin-2	.	.	.	.	pfam01216	Calsequestrin	Calsequestrin.	GO:0060315|negative regulation of ryanodine-sensitive calcium-release channel activity;GO:0010880|regulation of release of sequestered calcium ion into cytosol by sarcoplasmic reticulum;	GO:0016529|sarcoplasmic reticulum;GO:0033018|sarcoplasmic reticulum lumen;	GO:0005509|calcium ion binding;	.	.
chr2	83518074	83518150	76	10	0.9196	0.545	0.3746	59.5383	Hyper	chr2	83516707	83523738	ENSOARG00000014032	+	Intron	76	CCDC171|gi|426220468|ref|XP_004004437.1|	6601	0	PREDICTED: coiled-coil domain-containing protein 171 isoform X2 [Ovis aries]	gi|965920682|ref|XM_004004388.3|	4116	0	PREDICTED: Ovis aries coiled-coil domain containing 171 (CCDC171), transcript variant X3, mRNA	Q6TFL3	2285	0	Coiled-coil domain-containing protein 171	.	.	.	.	pfam01576	Myosin_tail_1	Myosin tail. The myosin molecule is a multi-subunit complex made up of two heavy chains and four light chains it is a fundamental contractile protein found in all eukaryote cell types. This family consists of the coiled-coil myosin heavy chain tail region. The coiled-coil is composed of the tail from two molecules of myosin. These can then assemble into the macromolecular thick filament. The coil…	GO:0042135|neurotransmitter catabolic process;	GO:0030054|cell junction;GO:0016021|integral component of membrane;GO:0005886|plasma membrane;GO:0045202|synapse;	.	.	.
chr16	53548527	53548698	171	4	0.0813	0.5995	-0.5182	-28.3462	Hypo	chr16	53537724	53567529	ENSOARG00000012915	+	Intron	171	CD44|gi|803170507|ref|XP_011952530.1|	3930	0	PREDICTED: cadherin-44 isoform X1 [Ovis aries]	gi|965981176|ref|XM_012097140.2|	4597	0	PREDICTED: Ovis aries cadherin 44, type 2 (CD44), transcript variant X1, mRNA	Q08DJ5	1473	0	Cadherin-44	.	.	.	.	pfam01049	Cadherin_C	Cadherin cytoplasmic region. Cadherins are vital in cell-cell adhesion during tissue differentiation. Cadherins are linked to the cytoskeleton by catenins. Catenins bind to the cytoplasmic tail of the cadherin. Cadherins cluster to form foci of homophilic binding units. A key determinant to the strength of the binding that it is mediated by cadherins is the juxtamembrane region of the cadherin. T…	GO:0007156|homophilic cell adhesion via plasma membrane adhesion molecules;	GO:0016021|integral component of membrane;GO:0005886|plasma membrane;	GO:0005509|calcium ion binding;	K06805	CD44; cadherin 44, type 2
chr22	50428556	50428735	179	9	0.1198	0.5792	-0.4594	-58.3802	Hypo	chr22	50303475	50500815	ENSOARG00000017206	-	Intron	179	CFAP46|gi|965785153|ref|XP_014949727.1|	10688	0	PREDICTED: cilia- and flagella-associated protein 46 isoform X5 [Ovis aries musimon]	gi|965785152|ref|XM_015094241.1|	1981	0	PREDICTED: Ovis aries musimon cilia- and flagella-associated protein 46 (LOC101110287), transcript variant X6, mRNA	Q8IYW2	2853	0	Cilia- and flagella-associated protein 46	.	.	.	.	pfam09770	PAT1	Topoisomerase II-associated protein PAT1. Members of this family are necessary for accurate chromosome transmission during cell division.	GO:0035082|axoneme assembly;GO:0060294|cilium movement involved in cell motility;	GO:0005930|axoneme;GO:0005737|cytoplasm;	.	.	.
chrX	62410969	62411189	220	6	0.4416	0.8515	-0.4099	-38.1363	Hypo	chrX	62405841	62411455	ENSOARG00000017999	+	Intron	220	CHIC1|gi|74193579|dbj|BAE22755.1|	735	1e-84	unnamed protein product [Mus musculus]	gi|850496270|gb|CP011912.1|	2676	0	Ovis canadensis canadensis isolate 43U chromosome X sequence	Q5VXU3	259	2e-76	Cysteine-rich hydrophobic domain-containing protein 1	.	.	.	.	pfam10256	Erf4	Golgin subfamily A member 7/ERF4 family. This family of proteins includes Golgin subfamily A member 7 proteins as well as Ras modification protein ERF4.	GO:0006810|transport;	GO:0016023|cytoplasmic membrane-bounded vesicle;GO:0005622|intracellular;GO:0005886|plasma membrane;	.	.	.
chrX	73770161	73770227	66	4	0.6226	0.9706	-0.348	-26.8522	Hypo	chrX	73746828	73794240	ENSOARG00000002594	-	Intron	66	CHM|gi|426257328|ref|XP_004022281.1|	3331	0	PREDICTED: rab proteins geranylgeranyltransferase component A 1 [Ovis aries]	gi|966010691|ref|XM_004022232.3|	1987	0	PREDICTED: Ovis aries choroideremia (Rab escort protein 1) (CHM), mRNA	P24386	1070	0	Rab proteins geranylgeranyltransferase component A 1	YER136w	130	2e-31	COG5044	pfam00996	GDI	GDP dissociation inhibitor.	GO:0018344|protein geranylgeranylation;GO:0006612|protein targeting to membrane;GO:0042981|regulation of apoptotic process;GO:0007264|small GTPase mediated signal transduction;GO:0007601|visual perception;	GO:0005829|cytosol;GO:0005968|Rab-protein geranylgeranyltransferase complex;	GO:0005092|GDP-dissociation inhibitor activity;GO:0005096|GTPase activator activity;GO:0016491|oxidoreductase activity;GO:0004663|Rab geranylgeranyltransferase activity;GO:0017137|Rab GTPase binding;	.	.
chr19	7837638	7837721	83	9	0.4286	0.7191	-0.2906	-55.5353	Hypo	chr19	7832080	7839762	ENSOARG00000016028	-	Intron	83	CLASP2|gi|803310704|ref|XP_012013700.1|	6750	0	PREDICTED: CLIP-associating protein 2 isoform X45 [Ovis aries musimon]	gi|958796415|ref|XM_014827538.1|	3574	0	PREDICTED: Equus asinus cytoplasmic linker associated protein 2 (CLASP2), transcript variant X18, mRNA	O75122	2175	0	CLIP-associating protein 2	.	.	.	.	pfam12348	CLASP_N	CLASP N terminal. This region is found at the N terminal of CLIP-associated proteins (CLASPs). CLASPs are widely conserved microtubule plus-end-tracking proteins that regulate the stability of dynamic microtubules. In yeast, Drosophila, and Xenopus, a single CLASP orthologue is present. In mammals, a second paralogue (CLASP2) exists which has some functional overlap with CLASP1.	GO:0051301|cell division;GO:0090002|establishment of protein localization to plasma membrane;GO:0007163|establishment or maintenance of cell polarity;GO:0010458|exit from mitosis;GO:0007030|Golgi organization;GO:0034453|microtubule anchoring;GO:0000226|microtubule cytoskeleton organization;GO:0007020|microtubule nucleation;GO:0031023|microtubule organizing center organization;GO:0007052|mitotic s…	GO:0044295|axonal growth cone;GO:0045180|basal cortex;GO:0005938|cell cortex;GO:0031252|cell leading edge;GO:0000777|condensed chromosome kinetochore;GO:1903754|cortical microtubule plus-end;GO:0005737|cytoplasm;GO:0005881|cytoplasmic microtubule;GO:0005829|cytosol;GO:0005794|Golgi apparatus;GO:0005828|kinetochore microtubule;GO:0016020|membrane;GO:0005874|microtubule;GO:0005815|microtubule organ…	GO:0051015|actin filament binding;GO:0002162|dystroglycan binding;GO:0008017|microtubule binding;GO:0051010|microtubule plus-end binding;GO:1990782|protein tyrosine kinase binding;	K16578	CLASP1_2; CLIP-associating protein 1/2
chr2	110368252	110368316	64	5	0.3103	0.6854	-0.3751	-31.3828	Hypo	chr2	110367262	110369262	ENSOARG00000015494	-	Promoter	64	CLCN3|gi|803029970|ref|XP_004005392.2|	4224	0	PREDICTED: H(+)/Cl(-) exchange transporter 3 isoform X1 [Ovis aries]	gi|965908372|ref|XM_012168243.2|	2763	0	PREDICTED: Ovis aries musimon chloride channel, voltage-sensitive 3 (CLCN3), transcript variant X8, mRNA	O18894	62.8	4e-08	H(+)/Cl(-) exchange transporter 3	SPBC19C7.11_1	243	8e-67	COG0038	pfam00654	Voltage_CLC	Voltage gated chloride channel. This family of ion channels contains 10 or 12 transmembrane helices. Each protein forms a single pore. It has been shown that some members of this family form homodimers. In terms of primary structure, they are unrelated to known cation channels or other types of anion channels. Three ClC subfamilies are found in animals. ClC-1 is involved in setting and restoring …	.	GO:0005769|early endosome;GO:0031901|early endosome membrane;GO:0005794|Golgi apparatus;GO:0016021|integral component of membrane;GO:0005770|late endosome;GO:0031902|late endosome membrane;GO:0030658|transport vesicle membrane;GO:0012506|vesicle membrane;	GO:0015297|antiporter activity;GO:0005524|ATP binding;GO:0030165|PDZ domain binding;GO:0005247|voltage-gated chloride channel activity;	K05012	CLCN3_4_5; chloride channel 3/4/5
chrX	52274261	52274425	164	13	0.4626	0.0989	0.3637	88.3299	Hyper	chrX	52272410	52274410	ENSOARG00000010097	-	Promoter	149	CLCN5|gi|803202366|ref|XP_011962101.1|	3740	0	PREDICTED: H(+)/Cl(-) exchange transporter 5 isoform X4 [Ovis aries]	gi|966009953|ref|XM_012106711.2|	2592	0	PREDICTED: Ovis aries chloride channel, voltage-sensitive 5 (CLCN5), transcript variant X5, mRNA	Q9GKE7	1296	0	H(+)/Cl(-) exchange transporter 5	SPBC19C7.11_1	225	3e-62	COG0038	pfam00654	Voltage_CLC	Voltage gated chloride channel. This family of ion channels contains 10 or 12 transmembrane helices. Each protein forms a single pore. It has been shown that some members of this family form homodimers. In terms of primary structure, they are unrelated to known cation channels or other types of anion channels. Three ClC subfamilies are found in animals. ClC-1 is involved in setting and restoring …	GO:1902476|chloride transmembrane transport;	GO:0045177|apical part of cell;GO:0005768|endosome;GO:0010008|endosome membrane;GO:0000139|Golgi membrane;GO:0005887|integral component of plasma membrane;GO:0005765|lysosomal membrane;	GO:0015297|antiporter activity;GO:0005524|ATP binding;GO:0031404|chloride ion binding;GO:0005247|voltage-gated chloride channel activity;	K05012	CLCN3_4_5; chloride channel 3/4/5
chr12	25868769	25868833	64	5	0.1976	0.6133	-0.4157	-27.2237	Hypo	chr12	25842009	25902978	ENSOARG00000016515	+	Intron	64	CNIH3|gi|329664226|ref|NP_001193133.1|	725	6e-92	protein cornichon homolog 3 [Bos taurus]	gi|594078208|ref|XM_006062741.1|	917	0	PREDICTED: Bubalus bubalis cornichon family AMPA receptor auxiliary protein 3 (CNIH3), transcript variant X2, mRNA	Q6ZWS4	283	4e-93	Protein cornichon homolog 3	.	.	.	.	pfam03311	Cornichon	Cornichon protein.	GO:0051668|localization within membrane;GO:2000311|regulation of alpha-amino-3-hydroxy-5-methyl-4-isoxazole propionate selective glutamate receptor activity;GO:0042391|regulation of membrane potential;GO:0035249|synaptic transmission, glutamatergic;GO:0006810|transport;	GO:0032281|AMPA glutamate receptor complex;GO:0030054|cell junction;GO:0043198|dendritic shaft;GO:0045211|postsynaptic membrane;	GO:0016247|channel regulator activity;	.	.
chr4	48591559	48591656	97	4	0.8152	0.3491	0.466	24.3202	Hyper	chr4	48588146	48594450	ENSOARG00000005317	-	Intron	97	COG5|gi|982921545|ref|XP_003586015.3|	4186	0	PREDICTED: LOW QUALITY PROTEIN: conserved oligomeric Golgi complex subunit 5 [Bos taurus]	gi|850481938|gb|CP011889.1|	4249	0	Ovis canadensis canadensis isolate 43U chromosome 4 sequence	Q9UP83	1486	0	Conserved oligomeric Golgi complex subunit 5	.	.	.	.	pfam10392	COG5	Golgi transport complex subunit 5. The COG complex, the peripheral membrane oligomeric protein complex involved in intra-Golgi protein trafficking, consists of eight subunits arranged in two lobes bridged by Cog1. Cog5 is in the smaller, B lobe, bound in with Cog6-8, and is itself bound to Cog1 as well as, strongly, to Cog7.	GO:0006888|ER to Golgi vesicle-mediated transport;GO:0006891|intra-Golgi vesicle-mediated transport;GO:0015031|protein transport;	GO:0005829|cytosol;GO:0005794|Golgi apparatus;GO:0000139|Golgi membrane;GO:0017119|Golgi transport complex;GO:0016020|membrane;GO:0005654|nucleoplasm;GO:0032588|trans-Golgi network membrane;	.	.	.
chrX	119737094	119737175	81	9	0.3791	0.0856	0.2935	54.4505	Hyper	chrX	119735405	119737405	ENSOARG00000018187	-	Promoter	81	COL4A5|gi|470655616|ref|XP_004330271.1|	1420	2e-174	PREDICTED: collagen alpha-5(IV) chain-like, partial [Tursiops truncatus]	gi|966012031|ref|XM_004022428.3|	5218	0	PREDICTED: Ovis aries collagen, type IV, alpha 5 (COL4A5), transcript variant X2, mRNA	P29400	211	1e-53	Collagen alpha-5(IV) chain	.	.	.	.	pfam01413	C4	C-terminal tandem repeated domain in type 4 procollagen. Duplicated domain in C-terminus of type 4 collagens. Mutations in alpha-5 collagen IV are associated with X-linked Alport syndrome.	GO:0030574|collagen catabolic process;GO:0030198|extracellular matrix organization;GO:0007528|neuromuscular junction development;	GO:0005605|basal lamina;GO:0005587|collagen type IV trimer;GO:0005788|endoplasmic reticulum lumen;GO:0005576|extracellular region;GO:0031594|neuromuscular junction;	GO:0005201|extracellular matrix structural constituent;	K06237	COL4A; collagen, type IV, alpha
chrX	119737094	119737175	81	9	0.3791	0.0856	0.2935	54.4505	Hyper	chrX	119737021	119737191	ENSOARG00000018317	+	Exon	81	COL4A6|gi|803204380|ref|XP_011962965.1|	4378	0	PREDICTED: collagen alpha-6(IV) chain isoform X1 [Ovis aries]	gi|966012024|ref|XM_012107577.2|	5280	0	PREDICTED: Ovis aries collagen, type IV, alpha 6 (COL4A6), transcript variant X3, mRNA	Q14031	55.8	4e-06	Collagen alpha-6(IV) chain	.	.	.	.	pfam01413	C4	C-terminal tandem repeated domain in type 4 procollagen. Duplicated domain in C-terminus of type 4 collagens. Mutations in alpha-5 collagen IV are associated with X-linked Alport syndrome.	GO:0007155|cell adhesion;GO:0030574|collagen catabolic process;GO:0030198|extracellular matrix organization;	GO:0005587|collagen type IV trimer;GO:0005788|endoplasmic reticulum lumen;GO:0005576|extracellular region;	GO:0005201|extracellular matrix structural constituent;	K06237	COL4A; collagen, type IV, alpha
chr23	35677277	35677339	62	5	0.1374	0.5827	-0.4453	-37.1983	Hypo	chr23	35594701	35727467	ENSOARG00000009301	-	Intron	62	COLEC12|gi|803194626|ref|XP_004020539.2|	2855	0	PREDICTED: LOW QUALITY PROTEIN: collectin-12 [Ovis aries]	gi|966000211|ref|XM_004020490.3|	2171	0	PREDICTED: Ovis aries collectin subfamily member 12 (COLEC12), mRNA	A6QP79	781	0	Collectin-12	.	.	.	.	pfam00059	Lectin_C	Lectin C-type domain. This family includes both long and short form C-type	GO:0071360|cellular response to exogenous dsRNA;GO:0006955|immune response;GO:0006910|phagocytosis, recognition;GO:0060355|positive regulation of cell adhesion molecule production;GO:0034138|toll-like receptor 3 signaling pathway;	GO:0005581|collagen trimer;GO:0070062|extracellular exosome;GO:0016021|integral component of membrane;	GO:0030246|carbohydrate binding;GO:0030169|low-density lipoprotein particle binding;GO:0046872|metal ion binding;GO:0008329|signaling pattern recognition receptor activity;	K10062	COLEC12; collectin sub-family member 12
chr6	66515815	66516397	582	4	0.3402	0.8638	-0.5237	-27.818	Hypo	chr6	66483558	66563722	ENSOARG00000016215	-	Intron	582	CORIN|gi|965942157|ref|XP_014951971.1|	5362	0	PREDICTED: atrial natriuretic peptide-converting enzyme isoform X2 [Ovis aries]	gi|965942156|ref|XM_015096485.1|	3239	0	PREDICTED: Ovis aries corin, serine peptidase (CORIN), transcript variant X1, mRNA	Q9Y5Q5	1749	0	Atrial natriuretic peptide-converting enzyme	VC1649	108	2e-23	COG5640	pfam00089	Trypsin	Trypsin.	GO:0007565|female pregnancy;GO:0016486|peptide hormone processing;GO:0008217|regulation of blood pressure;GO:1903779|regulation of cardiac conduction;GO:0035813|regulation of renal sodium excretion;GO:0003050|regulation of systemic arterial blood pressure by atrial natriuretic peptide;	GO:0009986|cell surface;GO:0005576|extracellular region;GO:0016021|integral component of membrane;GO:0005887|integral component of plasma membrane;GO:0005886|plasma membrane;	GO:0004252|serine-type endopeptidase activity;	K09614	CORIN; corin [EC:3.4.21.-]
chr4	85560310	85560446	136	4	0.2473	0.7508	-0.5035	-23.0135	Hypo	chr4	85550349	85589760	ENSOARG00000018220	+	Intron	136	CPED1|gi|803063982|ref|XP_012032409.1|	5067	0	PREDICTED: cadherin-like and PC-esterase domain-containing protein 1 isoform X1 [Ovis aries]	gi|965932613|ref|XM_012177019.2|	3292	0	PREDICTED: Ovis aries cadherin-like and PC-esterase domain containing 1 (CPED1), transcript variant X1, mRNA	A4D0V7	1605	0	Cadherin-like and PC-esterase domain-containing protein 1	.	.	.	.	pfam12733	Cadherin-like	Cadherin-like beta sandwich domain. This domain is found in several bacterial, metazoan and chlorophyte algal proteins. A profile-profile comparison recovered the cadherin domain and a comparison of the predicted structure of this domain with the crystal structure of the cadherin showed a congruent seven stranded secondary structure. The domain is widespread in bacteria and seen in the firmicutes…	.	GO:0005783|endoplasmic reticulum;	.	.	.
chr13	38701609	38701661	52	6	0.2312	0.5771	-0.3459	-35.6876	Hypo	chr13	38699999	38702891	ENSOARG00000002150	-	Exon	52	CRNKL1|gi|296481423|tpg|DAA23538.1|	3543	0	TPA: crooked neck-like 1 protein-like [Bos taurus]	gi|965967415|ref|XM_004014300.3|	4001	0	PREDICTED: Ovis aries crooked neck pre-mRNA splicing factor 1 (CRNKL1), transcript variant X1, mRNA	Q9BZJ0	1261	0	Crooked neck-like protein 1	.	.	.	.	pfam02184	HAT	HAT (Half-A-TPR) repeat. The HAT (Half A TPR) repeat is found in several RNA processing proteins.	GO:0000398|mRNA splicing, via spliceosome;GO:0000245|spliceosomal complex assembly;	GO:0071012|catalytic step 1 spliceosome;GO:0071013|catalytic step 2 spliceosome;GO:0005737|cytoplasm;GO:0016607|nuclear speck;GO:0071014|post-mRNA release spliceosomal complex;GO:0071011|precatalytic spliceosome;GO:0071010|prespliceosome;GO:0000974|Prp19 complex;GO:0005681|spliceosomal complex;	GO:0044822|poly(A) RNA binding;GO:0003723|RNA binding;	K12869	CRN, CRNKL1, CLF1, SYF3; crooked neck
chr13	38701609	38701661	52	6	0.2312	0.5771	-0.3459	-35.6876	Hypo	chr13	38699999	38702705	ENSOARG00000002150	-	UTR3	52	CRNKL1|gi|296481423|tpg|DAA23538.1|	3543	0	TPA: crooked neck-like 1 protein-like [Bos taurus]	gi|965967415|ref|XM_004014300.3|	4001	0	PREDICTED: Ovis aries crooked neck pre-mRNA splicing factor 1 (CRNKL1), transcript variant X1, mRNA	Q9BZJ0	1261	0	Crooked neck-like protein 1	.	.	.	.	pfam02184	HAT	HAT (Half-A-TPR) repeat. The HAT (Half A TPR) repeat is found in several RNA processing proteins.	GO:0000398|mRNA splicing, via spliceosome;GO:0000245|spliceosomal complex assembly;	GO:0071012|catalytic step 1 spliceosome;GO:0071013|catalytic step 2 spliceosome;GO:0005737|cytoplasm;GO:0016607|nuclear speck;GO:0071014|post-mRNA release spliceosomal complex;GO:0071011|precatalytic spliceosome;GO:0071010|prespliceosome;GO:0000974|Prp19 complex;GO:0005681|spliceosomal complex;	GO:0044822|poly(A) RNA binding;GO:0003723|RNA binding;	K12869	CRN, CRNKL1, CLF1, SYF3; crooked neck
chr26	2309369	2309472	103	5	0.3247	0.7127	-0.388	-29.5757	Hypo	chr26	2308837	2312051	ENSOARG00000005968	-	Intron	103	CSMD1|gi|942036526|ref|XP_014339219.1|	15206	0	PREDICTED: LOW QUALITY PROTEIN: CUB and sushi domain-containing protein 1, partial [Bos mutus]	gi|966006380|ref|XM_015104516.1|	4719	0	PREDICTED: Ovis aries CUB and Sushi multiple domains 1 (CSMD1), transcript variant X1, mRNA	Q96PZ7	160	2e-37	CUB and sushi domain-containing protein 1	.	.	.	.	pfam00431	CUB	CUB domain.	.	GO:0016021|integral component of membrane;	.	K17495	CSMD; CUB and sushi domain-containing protein
chr24	34747521	34747604	83	8	0.2246	0.6012	-0.3766	-42.8666	Hypo	chr24	34743976	34760791	ENSOARG00000014629	-	Intron	83	CUX1|gi|803197045|ref|XP_011959892.1|	3395	0	PREDICTED: protein CASP isoform X7 [Ovis aries]	gi|966003892|ref|XM_012104502.2|	2454	0	PREDICTED: Ovis aries cut-like homeobox 1 (CUX1), transcript variant X7, mRNA	P39880	96.3	2e-18	Homeobox protein cut-like 1	.	.	.	.	pfam02376	CUT	CUT domain. The CUT domain is a DNA-binding motif which can bind independently or in cooperation with the homeodomain, often found downstream of the CUT domain. Multiple copies of the CUT domain can exist in one protein.	GO:0007275|multicellular organismal development;GO:0000122|negative regulation of transcription from RNA polymerase II promoter;GO:0050775|positive regulation of dendrite morphogenesis;GO:0006357|regulation of transcription from RNA polymerase II promoter;GO:0000301|retrograde transport, vesicle recycling within Golgi;GO:0006351|transcription, DNA-templated;	GO:0005829|cytosol;GO:0005794|Golgi apparatus;GO:0000139|Golgi membrane;GO:0005654|nucleoplasm;GO:0005634|nucleus;	GO:0004713|protein tyrosine kinase activity;GO:0000977|RNA polymerase II regulatory region sequence-specific DNA binding;GO:0043565|sequence-specific DNA binding;	.	.
chrX	121745816	121745954	138	7	0.5878	0.1336	0.4541	53.743	Hyper	chrX	121727497	121746026	ENSOARG00000018942	-	Intron	138	CXorf57|gi|556715788|ref|XP_005953822.1|	3675	0	PREDICTED: LOW QUALITY PROTEIN: uncharacterized protein CXorf57 homolog [Pantholops hodgsonii]	gi|966008192|ref|XM_004022736.3|	1672	0	PREDICTED: Ovis aries chromosome X open reading frame, human CXorf57 (CXHXorf57), transcript variant X1, mRNA	Q6NSI4	1162	0	Uncharacterized protein CXorf57	.	.	.	.	pfam08646	Rep_fac-A_C	Replication factor-A C terminal domain. This domain is found at the C terminal of replication factor A. Replication factor A (RPA) binds single-stranded DNA and is involved in replication, repair, and recombination of DNA.	.	.	GO:0044822|poly(A) RNA binding;	.	.
chr20	19902472	19902561	89	4	0.9022	0.3708	0.5314	28.3147	Hyper	chr20	19902453	19902544	ENSOARG00000010755	-	Exon	72	CYP39A1|gi|426250381|ref|XP_004018915.1|	2420	0	PREDICTED: 24-hydroxycholesterol 7-alpha-hydroxylase isoform X1 [Ovis aries]	gi|965992758|ref|XM_004018866.3|	1410	0	PREDICTED: Ovis aries 24-hydroxycholesterol 7-alpha-hydroxylase (LOC101120701), transcript variant X1, mRNA	Q9NYL5	763	0	24-hydroxycholesterol 7-alpha-hydroxylase	SPAC13A11.02c	104	2e-23	COG2124	pfam00067	p450	Cytochrome P450. Cytochrome P450s are haem-thiolate proteins involved in the oxidative degradation of various compounds. They are particularly well known for their role in the degradation of environmental toxins and mutagens. They can be divided into 4 classes, according to the method by which electrons from NAD(P)H are delivered to the catalytic site. Sequence conservation is relatively low with…	GO:0006699|bile acid biosynthetic process;GO:0030573|bile acid catabolic process;GO:0006707|cholesterol catabolic process;GO:0007586|digestion;GO:0016125|sterol metabolic process;	GO:0005789|endoplasmic reticulum membrane;GO:0043231|intracellular membrane-bounded organelle;GO:0031090|organelle membrane;	GO:0020037|heme binding;GO:0005506|iron ion binding;GO:0008396|oxysterol 7-alpha-hydroxylase activity;GO:0008387|steroid 7-alpha-hydroxylase activity;	K07439	CYP39A1; 24-hydroxycholesterol 7alpha-hydroxylase [EC:1.14.13.99]
chr20	19902472	19902561	89	4	0.9022	0.3708	0.5314	28.3147	Hyper	chr20	19902544	19910634	ENSOARG00000010755	-	Intron	17	CYP39A1|gi|426250381|ref|XP_004018915.1|	2420	0	PREDICTED: 24-hydroxycholesterol 7-alpha-hydroxylase isoform X1 [Ovis aries]	gi|965992758|ref|XM_004018866.3|	1410	0	PREDICTED: Ovis aries 24-hydroxycholesterol 7-alpha-hydroxylase (LOC101120701), transcript variant X1, mRNA	Q9NYL5	763	0	24-hydroxycholesterol 7-alpha-hydroxylase	SPAC13A11.02c	104	2e-23	COG2124	pfam00067	p450	Cytochrome P450. Cytochrome P450s are haem-thiolate proteins involved in the oxidative degradation of various compounds. They are particularly well known for their role in the degradation of environmental toxins and mutagens. They can be divided into 4 classes, according to the method by which electrons from NAD(P)H are delivered to the catalytic site. Sequence conservation is relatively low with…	GO:0006699|bile acid biosynthetic process;GO:0030573|bile acid catabolic process;GO:0006707|cholesterol catabolic process;GO:0007586|digestion;GO:0016125|sterol metabolic process;	GO:0005789|endoplasmic reticulum membrane;GO:0043231|intracellular membrane-bounded organelle;GO:0031090|organelle membrane;	GO:0020037|heme binding;GO:0005506|iron ion binding;GO:0008396|oxysterol 7-alpha-hydroxylase activity;GO:0008387|steroid 7-alpha-hydroxylase activity;	K07439	CYP39A1; 24-hydroxycholesterol 7alpha-hydroxylase [EC:1.14.13.99]
chr2	1984302	1984362	60	4	0.3792	0.8195	-0.4403	-22.7367	Hypo	chr2	1982632	1999467	ENSOARG00000005442	+	Intron	60	DCDC2C|gi|803242664|ref|XP_011981408.1|	1252	0	PREDICTED: doublecortin domain-containing protein 2C isoform X2 [Ovis aries musimon]	gi|850477813|gb|CP011887.1|	2211	0	Ovis canadensis canadensis isolate 43U chromosome 2 sequence	A8MYV0	314	1e-95	Doublecortin domain-containing protein 2C	.	.	.	.	pfam03607	DCX	Doublecortin.	GO:0035556|intracellular signal transduction;	GO:0005622|intracellular;	.	.	.
chr4	23010164	23010403	239	4	0.6927	0.15	0.5426	27.4778	Hyper	chr4	23009286	23018063	ENSOARG00000007998	-	Intron	239	DGKB|gi|965930830|ref|XP_014950693.1|	4334	0	PREDICTED: diacylglycerol kinase beta isoform X2 [Ovis aries]	gi|965930823|ref|XM_012176427.2|	2590	0	PREDICTED: Ovis aries diacylglycerol kinase, beta 90kDa (DGKB), transcript variant X2, mRNA	Q9Y6T7	1138	0	Diacylglycerol kinase beta	.	.	.	.	pfam00609	DAGK_acc	Diacylglycerol kinase accessory domain. Diacylglycerol (DAG) is a second messenger that acts as a protein kinase C activator. This domain is assumed to be an accessory domain: its function is unknown.	GO:0046486|glycerolipid metabolic process;GO:0035556|intracellular signal transduction;GO:0046834|lipid phosphorylation;GO:0030168|platelet activation;GO:0007205|protein kinase C-activating G-protein coupled receptor signaling pathway;	GO:0005737|cytoplasm;GO:0005829|cytosol;GO:0005886|plasma membrane;	GO:0005524|ATP binding;GO:0005509|calcium ion binding;GO:0004143|diacylglycerol kinase activity;	K00901	dgkA, DGK; diacylglycerol kinase (ATP) [EC:2.7.1.107]
chrX	130572521	130572589	68	4	0.5888	0.8978	-0.309	-24.8995	Hypo	chrX	130568497	130686697	ENSOARG00000002442	-	Intron	68	DIAPH2|gi|803315305|ref|XP_012015940.1|	2447	0	PREDICTED: protein diaphanous homolog 2 isoform X1 [Ovis aries musimon]	gi|966007765|ref|XR_001436799.1|	2590	0	PREDICTED: Ovis aries diaphanous related formin 2 (DIAPH2), transcript variant X7, misc_RNA	O60879	743	0	Protein diaphanous homolog 2	.	.	.	.	pfam02181	FH2	Formin Homology 2 Domain.	GO:0007015|actin filament organization;GO:0000910|cytokinesis;GO:0007292|female gamete generation;GO:0007275|multicellular organismal development;GO:0048477|oogenesis;	GO:0005829|cytosol;GO:0005769|early endosome;GO:0005794|Golgi apparatus;GO:0043231|intracellular membrane-bounded organelle;GO:0005739|mitochondrion;GO:0005730|nucleolus;	GO:0005102|receptor binding;	K05741	DIAPH2; diaphanous 2
chr26	22477730	22477824	94	10	0.8679	0.4725	0.3954	58.7461	Hyper	chr26	22413210	22595823	ENSOARG00000009748	+	Intron	94	DLC1|gi|426256324|ref|XP_004021790.1|	7495	0	PREDICTED: rho GTPase-activating protein 7 isoform X1 [Ovis aries]	gi|965790426|ref|XM_012110813.2|	7494	0	PREDICTED: Ovis aries musimon DLC1 Rho GTPase activating protein (DLC1), transcript variant X1, mRNA	Q96QB1	546	8e-175	Rho GTPase-activating protein 7	.	.	.	.	pfam01852	START	START domain.	GO:0030036|actin cytoskeleton organization;GO:0006919|activation of cysteine-type endopeptidase activity involved in apoptotic process;GO:0006915|apoptotic process;GO:0048041|focal adhesion assembly;GO:0030900|forebrain development;GO:0003007|heart morphogenesis;GO:0021575|hindbrain morphogenesis;GO:0030336|negative regulation of cell migration;GO:0008285|negative regulation of cell proliferation…	GO:0005901|caveola;GO:0030864|cortical actin cytoskeleton;GO:0005737|cytoplasm;GO:0005829|cytosol;GO:0005925|focal adhesion;GO:0005634|nucleus;GO:0032587|ruffle membrane;	GO:0005096|GTPase activator activity;GO:0008289|lipid binding;GO:0042169|SH2 domain binding;	.	.
chr4	48973924	48973997	73	4	0.5548	0.046	0.5088	34.1769	Hyper	chr4	48973557	48974193	ENSOARG00000007136	+	Intron	73	DLD|gi|426227593|ref|XP_004007902.1|	2694	0	PREDICTED: dihydrolipoyl dehydrogenase, mitochondrial [Ovis aries]	gi|965931578|ref|XM_004007853.3|	1530	0	PREDICTED: Ovis aries dihydrolipoamide dehydrogenase (DLD), mRNA	P09622	1025	0	Dihydrolipoyl dehydrogenase, mitochondrial	SPAC1002.09c	559	0	COG1249	pfam07992	Pyr_redox_2	Pyridine nucleotide-disulphide oxidoreductase. This family includes both class I and class II oxidoreductases and also NADH oxidases and peroxidases. This domain is actually a small NADH binding domain within a larger FAD binding domain.	GO:0006103|2-oxoglutarate metabolic process;GO:0007568|aging;GO:0009083|branched-chain amino acid catabolic process;GO:0045454|cell redox homeostasis;GO:0051068|dihydrolipoamide metabolic process;GO:0007369|gastrulation;GO:0046487|glyoxylate metabolic process;GO:0009106|lipoate metabolic process;GO:0006554|lysine catabolic process;GO:0061732|mitochondrial acetyl-CoA biosynthetic process from pyru…	GO:0043159|acrosomal matrix;GO:0005929|cilium;GO:0005759|mitochondrial matrix;GO:0005739|mitochondrion;GO:0043209|myelin sheath;GO:0005654|nucleoplasm;GO:0045252|oxoglutarate dehydrogenase complex;GO:0045254|pyruvate dehydrogenase complex;	GO:0004148|dihydrolipoyl dehydrogenase activity;GO:0050660|flavin adenine dinucleotide binding;GO:0043544|lipoamide binding;GO:0051287|NAD binding;	K00382	DLD, lpd, pdhD; dihydrolipoamide dehydrogenase [EC:1.8.1.4]
chr18	64333529	64333667	138	6	0.8698	0.3107	0.5591	41.8695	Hyper	chr18	64332019	64334129	ENSOARG00000002307	+	Intron	138	DLK1|gi|528999749|ref|XP_005222168.1|	950	1e-125	PREDICTED: protein delta homolog 1 isoform X3 [Bos taurus]	gi|965987160|ref|XM_015102053.1|	384	0	PREDICTED: Ovis aries delta-like 1 homolog (Drosophila) (DLK1), transcript variant X1, mRNA	P80370	183	1e-53	Protein delta homolog 1	.	.	.	.	pfam00008	EGF	EGF-like domain. There is no clear separation between noise and signal. pfam00053 is very similar, but has 8 instead of 6 conserved cysteines. Includes some cytokine receptors. The EGF domain misses the N-terminus regions of the Ca2+ binding EGF domains (this is the main reason of discrepancy between swiss-prot domain start/end and Pfam). The family is hard to model due to many similar but differ…	GO:0030154|cell differentiation;GO:0045746|negative regulation of Notch signaling pathway;	GO:0005615|extracellular space;GO:0016021|integral component of membrane;	GO:0005509|calcium ion binding;	.	.
chr7	27843642	27843820	178	4	0.3539	0.8584	-0.5045	-23.6583	Hypo	chr7	27842571	27867945	ENSOARG00000020011	-	Intron	178	DPH6|gi|426232942|ref|XP_004010477.1|	1309	1e-163	PREDICTED: diphthine--ammonia ligase isoform X1 [Ovis aries]	gi|850484816|gb|CP011892.1|	4453	0	Ovis canadensis canadensis isolate 43U chromosome 7 sequence	Q2HJF5	217	3e-69	Diphthine--ammonia ligase	SPBC577.12_1	245	8e-71	COG2102	pfam01902	ATP_bind_4	ATP-binding region. This family of proteins probably binds ATP. This domain is about 200 amino acids long with a strongly conserved motif SGGKD at the N terminus.In some members of this family this domain is associated with pfam01042.	GO:0017183|peptidyl-diphthamide biosynthetic process from peptidyl-histidine;GO:1903955|positive regulation of protein targeting to mitochondrion;GO:0031647|regulation of protein stability;	GO:0005730|nucleolus;	GO:0005524|ATP binding;GO:0017178|diphthine-ammonia ligase activity;	K06927	DPH6; diphthine-ammonia ligase [EC:6.3.1.14]
chr2	244285714	244285788	74	7	0.8056	0.3569	0.4487	45.7407	Hyper	chr2	244284474	244286474	ENSOARG00000008589	+	Promoter	74	ECE1|gi|426222016|ref|XP_004005201.1|	3883	0	PREDICTED: endothelin-converting enzyme 1 isoform X3 [Ovis aries]	gi|965923083|ref|XM_004005152.3|	2259	0	PREDICTED: Ovis aries endothelin converting enzyme 1 (ECE1), transcript variant X3, mRNA	P42891	1462	0	Endothelin-converting enzyme 1	MA2001	358	2e-111	COG3590	pfam05649	Peptidase_M13_N	Peptidase family M13. M13 peptidases are well-studied proteases found in a wide range of organisms including mammals and bacteria. In mammals they participate in processes such as cardiovascular development, blood-pressure regulation, nervous control of respiration, and regulation of the function of neuropeptides in the central nervous system. In bacteria they may be used for digestion of milk.	GO:0016486|peptide hormone processing;GO:0016485|protein processing;GO:0006508|proteolysis;	GO:0016021|integral component of membrane;GO:0016020|membrane;GO:0005886|plasma membrane;	GO:0004175|endopeptidase activity;GO:0046872|metal ion binding;GO:0004222|metalloendopeptidase activity;GO:0042803|protein homodimerization activity;	.	.
chr22	36797941	36798233	292	15	0.5912	0.24	0.3511	88.3804	Hyper	chr22	36797094	36799280	ENSOARG00000018550	+	Intron	292	EMX2|gi|504134654|ref|XP_004579840.1|	1060	3e-143	PREDICTED: homeobox protein EMX2 isoform X1 [Ochotona princeps]	gi|965998735|ref|XM_015103437.1|	706	0	PREDICTED: Ovis aries empty spiracles homeobox 2 (EMX2), transcript variant X1, mRNA	Q04743	392	2e-135	Homeobox protein EMX2	.	.	.	.	pfam00046	Homeobox	Homeobox domain.	GO:0009952|anterior/posterior pattern specification;GO:0021846|cell proliferation in forebrain;GO:0021796|cerebral cortex regionalization;GO:0021542|dentate gyrus development;GO:0021885|forebrain cell migration;GO:0030182|neuron differentiation;GO:0006355|regulation of transcription, DNA-templated;GO:0072001|renal system development;GO:0042493|response to drug;	GO:0005634|nucleus;	GO:0043565|sequence-specific DNA binding;	K09317	EMX; homeobox protein EMX
chr24	12810282	12810395	113	14	0.4931	0.8008	-0.3078	-97.5418	Hypo	chr24	12810251	12810447	ENSOARG00000007323	+	Exon	113	ERCC4|gi|803279215|ref|XP_011999285.1|	4704	0	PREDICTED: DNA repair endonuclease XPF isoform X2 [Ovis aries musimon]	gi|965858738|ref|XM_012143895.2|	2691	0	PREDICTED: Ovis aries musimon excision repair cross-complementation group 4 (ERCC4), transcript variant X2, mRNA	Q92889	1640	0	DNA repair endonuclease XPF	SPCC970.01	495	5e-159	COG1948	pfam02732	ERCC4	ERCC4 domain. This domain is a family of nucleases. The family includes EME1 which is an essential component of a Holliday junction resolvase. EME1 interacts with MUS81 to form a DNA structure-specific endonuclease.	GO:0034644|cellular response to UV;GO:0006281|DNA repair;GO:0000724|double-strand break repair via homologous recombination;GO:0070911|global genome nucleotide-excision repair;GO:0036297|interstrand cross-link repair;GO:0032205|negative regulation of telomere maintenance;GO:0006289|nucleotide-excision repair;GO:1901255|nucleotide-excision repair involved in interstrand cross-link repair;GO:003368…	GO:0000781|chromosome, telomeric region;GO:0070522|ERCC4-ERCC1 complex;GO:0000784|nuclear chromosome, telomeric region;GO:0005654|nucleoplasm;GO:0000109|nucleotide-excision repair complex;GO:0000110|nucleotide-excision repair factor 1 complex;GO:0005634|nucleus;GO:0005669|transcription factor TFIID complex;	GO:0003684|damaged DNA binding;GO:0004520|endodeoxyribonuclease activity;GO:0008022|protein C-terminus binding;GO:0047485|protein N-terminus binding;GO:0003697|single-stranded DNA binding;GO:0000014|single-stranded DNA endodeoxyribonuclease activity;	K10848	ERCC4, XPF; DNA excision repair protein ERCC-4 [EC:3.1.-.-]
chr24	12821964	12822050	86	5	0.3493	0.7377	-0.3885	-28.7485	Hypo	chr24	12820595	12822372	ENSOARG00000007323	+	Intron	86	ERCC4|gi|803279215|ref|XP_011999285.1|	4704	0	PREDICTED: DNA repair endonuclease XPF isoform X2 [Ovis aries musimon]	gi|965858738|ref|XM_012143895.2|	2691	0	PREDICTED: Ovis aries musimon excision repair cross-complementation group 4 (ERCC4), transcript variant X2, mRNA	Q92889	1640	0	DNA repair endonuclease XPF	SPCC970.01	495	5e-159	COG1948	pfam02732	ERCC4	ERCC4 domain. This domain is a family of nucleases. The family includes EME1 which is an essential component of a Holliday junction resolvase. EME1 interacts with MUS81 to form a DNA structure-specific endonuclease.	GO:0034644|cellular response to UV;GO:0006281|DNA repair;GO:0000724|double-strand break repair via homologous recombination;GO:0070911|global genome nucleotide-excision repair;GO:0036297|interstrand cross-link repair;GO:0032205|negative regulation of telomere maintenance;GO:0006289|nucleotide-excision repair;GO:1901255|nucleotide-excision repair involved in interstrand cross-link repair;GO:003368…	GO:0000781|chromosome, telomeric region;GO:0070522|ERCC4-ERCC1 complex;GO:0000784|nuclear chromosome, telomeric region;GO:0005654|nucleoplasm;GO:0000109|nucleotide-excision repair complex;GO:0000110|nucleotide-excision repair factor 1 complex;GO:0005634|nucleus;GO:0005669|transcription factor TFIID complex;	GO:0003684|damaged DNA binding;GO:0004520|endodeoxyribonuclease activity;GO:0008022|protein C-terminus binding;GO:0047485|protein N-terminus binding;GO:0003697|single-stranded DNA binding;GO:0000014|single-stranded DNA endodeoxyribonuclease activity;	K10848	ERCC4, XPF; DNA excision repair protein ERCC-4 [EC:3.1.-.-]
chr6	88993842	88993914	72	4	0.3352	0.7505	-0.4153	-26.196	Hypo	chr6	88992758	88994792	ENSOARG00000014953	+	Intron	72	EREG|gi|440909726|gb|ELR59607.1|	720	1e-94	Proepiregulin, partial [Bos mutus]	gi|803085420|ref|XM_004010091.2|	443	0	PREDICTED: Ovis aries epiregulin (EREG), transcript variant X1, mRNA	O14944	256	1e-85	Proepiregulin	.	.	.	.	pfam00008	EGF	EGF-like domain. There is no clear separation between noise and signal. pfam00053 is very similar, but has 8 instead of 6 conserved cysteines. Includes some cytokine receptors. The EGF domain misses the N-terminus regions of the Ca2+ binding EGF domains (this is the main reason of discrepancy between swiss-prot domain start/end and Pfam). The family is hard to model due to many similar but differ…	GO:0009653|anatomical structure morphogenesis;GO:0001525|angiogenesis;GO:0009887|organ morphogenesis;GO:0007267|cell-cell signaling;GO:0019221|cytokine-mediated signaling pathway;GO:0007173|epidermal growth factor receptor signaling pathway;GO:0038128|ERBB2 signaling pathway;GO:0007143|female meiotic division;GO:0030216|keratinocyte differentiation;GO:0043616|keratinocyte proliferation;GO:0042700…	GO:0005576|extracellular region;GO:0005615|extracellular space;GO:0005887|integral component of plasma membrane;GO:0005622|intracellular;	GO:0005154|epidermal growth factor receptor binding;GO:0008083|growth factor activity;GO:0046934|phosphatidylinositol-4,5-bisphosphate 3-kinase activity;GO:0004713|protein tyrosine kinase activity;GO:0005088|Ras guanyl-nucleotide exchange factor activity;	K09784	EREG; epiregulin
chr6	103225597	103225766	169	4	0.8365	0.1544	0.6821	43.0632	Hyper	chr6	103224536	103227305	ENSOARG00000007030	+	Intron	169	EVC2|gi|803084356|ref|XP_004010037.2|	5683	0	PREDICTED: LOW QUALITY PROTEIN: limbin [Ovis aries]	gi|965943313|ref|XM_004009988.3|	3736	0	PREDICTED: Ovis aries Ellis van Creveld syndrome 2 (EVC2), transcript variant X1, mRNA	Q8MI28	1969	0	Limbin	.	.	.	.	pfam12297	EVC2_like	Ellis van Creveld protein 2 like protein. This family of proteins is found in eukaryotes. Proteins in this family are typically between 571 and 1310 amino acids in length. There are two conserved sequence motifs: LPA and ELH. EVC2 is implicated in Ellis van Creveld chondrodysplastic dwarfism in humans. Mutations in this protein can give rise to this congenital condition. LIMBIN is a protein which…	GO:0007224|smoothened signaling pathway;	GO:0060170|ciliary membrane;GO:0005737|cytoplasm;GO:0005856|cytoskeleton;GO:0016021|integral component of membrane;GO:0005634|nucleus;	.	K19608	EVC2; ellis van creveld syndrome protein 2
chr22	14005377	14005470	93	6	0.8831	0.3784	0.5047	44.6542	Hyper	chr22	14004102	14006603	ENSOARG00000001010	+	Intron	93	EXOC6|gi|803192341|ref|XP_004020084.2|	3981	0	PREDICTED: exocyst complex component 6 isoform X2 [Ovis aries]	gi|965997526|ref|XM_004020035.3|	3422	0	PREDICTED: Ovis aries exocyst complex component 6 (EXOC6), transcript variant X2, mRNA	E2R766	1488	0	Exocyst complex component 6	.	.	.	.	pfam04091	Sec15	Exocyst complex subunit Sec15-like.	GO:0015031|protein transport;GO:0006904|vesicle docking involved in exocytosis;	GO:0000145|exocyst;	.	.	.
chr21	28811491	28811645	154	9	0.1741	0.6151	-0.441	-59.0216	Hypo	chr21	28799537	28821184	ENSOARG00000012306	+	Intron	154	FAM118B|gi|594067612|ref|XP_006057750.1|	1773	0	PREDICTED: protein FAM118B isoform X1 [Bubalus bubalis]	gi|965995752|ref|XM_012101888.2|	1066	0	PREDICTED: Ovis aries family with sequence similarity 118 member B (FAM118B), transcript variant X1, mRNA	Q5E977	681	0	Protein FAM118B	.	.	.	.	pfam13289	SIR2_2	SIR2-like domain. This family of proteins are related to the sirtuins.	GO:0030576|Cajal body organization;	GO:0015030|Cajal body;	.	.	.
chr5	90552155	90552280	125	10	0.4984	0.9017	-0.4033	-68.0545	Hypo	chr5	90442802	90564553	ENSOARG00000016711	-	Intron	125	FAM172A|gi|803079965|ref|XP_012034337.1|	2231	0	PREDICTED: protein FAM172A isoform X1 [Ovis aries]	gi|965939764|ref|XM_012178947.2|	1508	0	PREDICTED: Ovis aries family with sequence similarity 172 member A (FAM172A), transcript variant X1, mRNA	Q8WUF8	726	0	Protein FAM172A	.	.	.	.	pfam09757	Arb2	Arb2 domain. A second fission yeast Argonaute complex (Argonaute siRNA chaperone, ARC) that contains two previously uncharacterized proteins, Arb1 and Arb2, both of which are required for histone H3 Lys9 (H3-K9) methylation, heterochromatin assembly and siRNA generation. This family includes a region found in Arb2 and the Hda1 protein.	.	GO:0005783|endoplasmic reticulum;GO:0005576|extracellular region;	.	.	.
chr2	31053879	31053952	73	4	0.3338	0.8713	-0.5375	-35.6455	Hypo	chr2	31044529	31084140	ENSOARG00000008608	+	Intron	73	FANCC|gi|426219867|ref|XP_004004139.1|	2781	0	PREDICTED: Fanconi anemia group C protein [Ovis aries]	gi|965919760|ref|XM_012116659.2|	1785	0	PREDICTED: Ovis aries Fanconi anemia complementation group C (FANCC), transcript variant X2, mRNA	O19104	989	0	Fanconi anemia group C protein homolog	.	.	.	.	pfam02106	Fanconi_C	Fanconi anaemia group C protein.	GO:0034599|cellular response to oxidative stress;GO:0006289|nucleotide-excision repair;	GO:0005737|cytoplasm;GO:0043240|Fanconi anaemia nuclear complex;	.	K10890	FANCC; fanconi anemia group C protein
chr1	264633045	264633197	152	8	0.2968	0.8054	-0.5085	-59.5466	Hypo	chr1	264631825	264635309	ENSOARG00000013511	+	Intron	152	FBXO25|gi|426218417|ref|XP_004003443.1|	1928	0	PREDICTED: F-box only protein 25 isoform X1 [Ovis aries]	gi|965918573|ref|XM_004003394.3|	1111	0	PREDICTED: Ovis aries F-box protein 25 (FBXO25), transcript variant X1, mRNA	Q1RMS8	706	0	F-box only protein 25	.	.	.	.	pfam12937	F-box-like	F-box-like. This is an F-box-like family.	GO:0016567|protein ubiquitination;GO:0006511|ubiquitin-dependent protein catabolic process;	GO:0005634|nucleus;GO:0019005|SCF ubiquitin ligase complex;	GO:0004842|ubiquitin-protein transferase activity;	K10305	FBXO25_32; F-box protein 25/32
chr1	76330699	76330774	75	4	0.2914	0.8142	-0.5228	-25.6692	Hypo	chr1	76329992	76331258	ENSOARG00000017700	-	Intron	75	FRRS1|gi|426216032|ref|XP_004002273.1|	3085	0	PREDICTED: ferric-chelate reductase 1 [Ovis aries]	gi|802982761|ref|XM_004002224.2|	1761	0	PREDICTED: Ovis aries ferric-chelate reductase 1 (FRRS1), mRNA	A2VE04	1142	0	Ferric-chelate reductase 1	.	.	.	.	pfam02014	Reeler	Reeler domain.	.	GO:0016021|integral component of membrane;	GO:0046872|metal ion binding;GO:0016491|oxidoreductase activity;	.	.
chr19	5178406	5178505	99	4	0.8652	0.4322	0.4331	22.9294	Hyper	chr19	5151184	5218274	ENSOARG00000014735	-	Intron	99	GADL1|gi|803285732|ref|XP_012002504.1|	2374	0	PREDICTED: acidic amino acid decarboxylase GADL1 isoform X2 [Ovis aries musimon]	gi|803182706|ref|XM_012099310.1|	1510	0	PREDICTED: Ovis aries glutamate decarboxylase like 1 (GADL1), transcript variant X1, mRNA	A6QM00	115	2e-26	Acidic amino acid decarboxylase GADL1	BH2623	217	1e-62	COG0076	pfam00282	Pyridoxal_deC	Pyridoxal-dependent decarboxylase conserved domain.	GO:0019752|carboxylic acid metabolic process;	.	GO:0004068|aspartate 1-decarboxylase activity;GO:0030170|pyridoxal phosphate binding;GO:0004782|sulfinoalanine decarboxylase activity;	K18966	GADL1, CSADC, ADC; sulfinoalanine decarboxylase / aspartate 1-decarboxylase [EC:4.1.1.29 4.1.1.11]
chr6	116561294	116561483	189	19	0.8448	0.5013	0.3435	129.858	Hyper	chr6	116561396	116563396	ENSOARG00000016360	+	Promoter	87	GAK|gi|965943642|ref|XP_014952163.1|	4961	0	PREDICTED: LOW QUALITY PROTEIN: cyclin-G-associated kinase isoform X1 [Ovis aries]	gi|965943641|ref|XM_015096677.1|	2358	0	PREDICTED: Ovis aries cyclin G associated kinase (GAK), transcript variant X1, mRNA	Q99KY4	1531	0	Cyclin-G-associated kinase	.	.	.	.	pfam00069	Pkinase	Protein kinase domain.	GO:0007049|cell cycle;GO:0048468|cell development;GO:0072318|clathrin coat disassembly;GO:0072583|clathrin-mediated endocytosis;GO:0007029|endoplasmic reticulum organization;GO:0009913|epidermal cell differentiation;GO:0072600|establishment of protein localization to Golgi;GO:0090002|establishment of protein localization to plasma membrane;GO:0061436|establishment of skin barrier;GO:0048853|foreb…	GO:0005829|cytosol;GO:0005925|focal adhesion;GO:0005794|Golgi apparatus;GO:0043231|intracellular membrane-bounded organelle;GO:0016020|membrane;GO:0048471|perinuclear region of cytoplasm;GO:0031982|vesicle;	GO:0005524|ATP binding;GO:0004674|protein serine/threonine kinase activity;	K08855	GAK; cyclin G-associated kinase [EC:2.7.11.1]
chr5	63160615	63160932	317	6	0.4724	0.9117	-0.4393	-40.477	Hypo	chr5	63148113	63201701	ENSOARG00000009738	+	Intron	317	GALNT10|gi|296485129|tpg|DAA27244.1|	2984	0	TPA: polypeptide N-acetylgalactosaminyltransferase 10-like [Bos taurus]	gi|965865102|ref|XM_015108850.1|	1682	0	PREDICTED: Ovis aries musimon polypeptide N-acetylgalactosaminyltransferase 10 (GALNT10), transcript variant X2, mRNA	Q86SR1	1111	0	Polypeptide N-acetylgalactosaminyltransferase 10	.	.	.	.	pfam00535	Glycos_transf_2	Glycosyl transferase family 2. Diverse family, transferring sugar from UDP-glucose, UDP-N-acetyl- galactosamine, GDP-mannose or CDP-abequose, to a range of substrates including cellulose, dolichol phosphate and teichoic acids.	GO:0016266|O-glycan processing;GO:0006493|protein O-linked glycosylation;	GO:0000139|Golgi membrane;GO:0016021|integral component of membrane;	GO:0030246|carbohydrate binding;GO:0046872|metal ion binding;GO:0004653|polypeptide N-acetylgalactosaminyltransferase activity;	K00710	GALNT; polypeptide N-acetylgalactosaminyltransferase [EC:2.4.1.41]
chr20	7137470	7137584	114	9	0.221	0.6053	-0.3843	-55.909	Hypo	chr20	7137187	7139484	ENSOARG00000007070	+	Intron	114	GCLC|gi|965991943|ref|XP_014958129.1|	3166	0	PREDICTED: glutamate--cysteine ligase catalytic subunit isoform X1 [Ovis aries]	gi|965991942|ref|XM_015102643.1|	3147	0	PREDICTED: Ovis aries glutamate-cysteine ligase, catalytic subunit (GCLC), transcript variant X1, mRNA	P48506	1145	0	Glutamate--cysteine ligase catalytic subunit	.	.	.	.	pfam03074	GCS	Glutamate-cysteine ligase. This family represents the catalytic subunit of glutamate-cysteine ligase (E.C. 6.3.2.2), also known as gamma-glutamylcysteine synthetase (GCS). This enzyme catalyses the rate limiting step in the biosynthesis of glutathione. The eukaryotic enzyme is a dimer of a heavy chain and a light chain with all the catalytic activity exhibited by the heavy chain (this family).	GO:0007568|aging;GO:0008637|apoptotic mitochondrial changes;GO:0045454|cell redox homeostasis;GO:0044344|cellular response to fibroblast growth factor stimulus;GO:0071372|cellular response to follicle-stimulating hormone stimulus;GO:0071333|cellular response to glucose stimulus;GO:0035729|cellular response to hepatocyte growth factor stimulus;GO:0032869|cellular response to insulin stimulus;GO:00…	GO:0005829|cytosol;GO:0017109|glutamate-cysteine ligase complex;	GO:0043531|ADP binding;GO:0005524|ATP binding;GO:0050662|coenzyme binding;GO:0016595|glutamate binding;GO:0004357|glutamate-cysteine ligase activity;GO:0000287|magnesium ion binding;	K11204	GCLC; glutamate--cysteine ligase catalytic subunit [EC:6.3.2.2]
chr2	104864905	104865051	146	4	0.3798	0.7899	-0.4101	-24.5923	Hypo	chr2	104863397	104911904	ENSOARG00000015295	+	Intron	146	GLRA3|gi|556764703|ref|XP_005977620.1|	2334	0	PREDICTED: LOW QUALITY PROTEIN: glycine receptor subunit alpha-3 [Pantholops hodgsonii]	gi|965920946|ref|XM_004004453.3|	1395	0	PREDICTED: Ovis aries glycine receptor alpha 3 (GLRA3), transcript variant X1, mRNA	O75311	889	0	Glycine receptor subunit alpha-3	.	.	.	.	pfam02931	Neur_chan_LBD	Neurotransmitter-gated ion-channel ligand binding domain. This family is the extracellular ligand binding domain of these ion channels. This domain forms a pentameric arrangement in the known structure.	GO:1902476|chloride transmembrane transport;GO:0034220|ion transmembrane transport;GO:0007218|neuropeptide signaling pathway;GO:0051260|protein homooligomerization;GO:0043200|response to amino acid;GO:0060012|synaptic transmission, glycinergic;	GO:0030054|cell junction;GO:0030425|dendrite;GO:0016935|glycine-gated chloride channel complex;GO:0005887|integral component of plasma membrane;GO:0043204|perikaryon;GO:0005886|plasma membrane;GO:0045211|postsynaptic membrane;	GO:0016934|extracellular-glycine-gated chloride channel activity;GO:0016594|glycine binding;GO:0022852|glycine-gated chloride ion channel activity;GO:0046872|metal ion binding;	K05195	GLRA3; glycine receptor alpha-3
chr20	50241208	50241268	60	5	0.1815	0.514	-0.3326	-29.0502	Hypo	chr20	50177870	50326093	ENSOARG00000002773	+	Intron	60	GMDS|gi|926722425|ref|XP_013829658.1|	1753	0	PREDICTED: GDP-mannose 4,6 dehydratase [Capra hircus]	gi|965994106|ref|XM_012101393.2|	974	0	PREDICTED: Ovis aries GDP-mannose 4,6-dehydratase (GMDS), transcript variant X5, mRNA	Q8K3X3	666	0	GDP-mannose 4,6 dehydratase	MA1173	411	7e-142	COG1089	pfam01370	Epimerase	NAD dependent epimerase/dehydratase family. This family of proteins utilize NAD as a cofactor. The proteins in this family use nucleotide-sugar substrates for a variety of chemical reactions.	GO:0042351|'de novo' GDP-L-fucose biosynthetic process;GO:0019673|GDP-mannose metabolic process;GO:0007219|Notch signaling pathway;	.	GO:0008446|GDP-mannose 4,6-dehydratase activity;GO:0070401|NADP+ binding;	K01711	gmd, GMDS; GDPmannose 4,6-dehydratase [EC:4.2.1.47]
chr20	50346719	50346827	108	8	0.2976	0.7774	-0.4798	-57.0189	Hypo	chr20	50345406	50397070	ENSOARG00000002773	+	Intron	108	GMDS|gi|926722425|ref|XP_013829658.1|	1753	0	PREDICTED: GDP-mannose 4,6 dehydratase [Capra hircus]	gi|965994106|ref|XM_012101393.2|	974	0	PREDICTED: Ovis aries GDP-mannose 4,6-dehydratase (GMDS), transcript variant X5, mRNA	Q8K3X3	666	0	GDP-mannose 4,6 dehydratase	MA1173	411	7e-142	COG1089	pfam01370	Epimerase	NAD dependent epimerase/dehydratase family. This family of proteins utilize NAD as a cofactor. The proteins in this family use nucleotide-sugar substrates for a variety of chemical reactions.	GO:0042351|'de novo' GDP-L-fucose biosynthetic process;GO:0019673|GDP-mannose metabolic process;GO:0007219|Notch signaling pathway;	.	GO:0008446|GDP-mannose 4,6-dehydratase activity;GO:0070401|NADP+ binding;	K01711	gmd, GMDS; GDPmannose 4,6-dehydratase [EC:4.2.1.47]
chrX	93096355	93096479	124	11	0.3743	0.0809	0.2934	79.1927	Hyper	chrX	93095223	93097223	ENSOARG00000009481	+	Promoter	124	GPR101|gi|965855215|ref|XP_014963598.1|	2444	0	PREDICTED: probable G-protein coupled receptor 101 [Ovis aries musimon]	gi|966011145|ref|XM_015105008.1|	1512	0	PREDICTED: Ovis aries G protein-coupled receptor 101 (GPR101), transcript variant X1, mRNA	Q96P66	809	0	Probable G-protein coupled receptor 101	.	.	.	.	pfam00001	7tm_1	7 transmembrane receptor (rhodopsin family). This family contains, amongst other G-protein-coupled receptors (GCPRs), members of the opsin family, which have been considered to be typical members of the rhodopsin superfamily. They share several motifs, mainly the seven transmembrane helices, GCPRs of the rhodopsin superfamily. All opsins bind a chromophore, such as 11-cis-retinal. The function of…	GO:0071880|adenylate cyclase-activating adrenergic receptor signaling pathway;GO:0007267|cell-cell signaling;	GO:0005887|integral component of plasma membrane;GO:0043235|receptor complex;	GO:0004935|adrenergic receptor activity;	K08423	GPR101; G protein-coupled receptor 101
chr13	25118309	25118436	127	4	0.4479	0.483	-0.0351	-1.2921	Hypo	chr13	25051188	25165159	ENSOARG00000003825	+	Intron	127	GPR158|gi|426240791|ref|XP_004014277.1|	6232	0	PREDICTED: LOW QUALITY PROTEIN: probable G-protein coupled receptor 158 isoform X1 [Ovis aries]	gi|965966806|ref|XM_004014228.3|	3583	0	PREDICTED: Ovis aries G protein-coupled receptor 158 (GPR158), mRNA	E1BBQ2	2347	0	Probable G-protein coupled receptor 158	.	.	.	.	pfam00003	7tm_3	7 transmembrane sweet-taste receptor of 3 GCPR. This is a domain of seven transmembrane regions that forms the C-terminus of some subclass 3 G-coupled-protein receptors. It is often associated with a downstream cysteine-rich linker domain, NCD3G pfam07562, which is the human sweet-taste receptor, and the N-terminal domain, ANF_receptor pfam01094. The seven TM regions assemble in such a way as to …	GO:0007186|G-protein coupled receptor signaling pathway;GO:0072659|protein localization to plasma membrane;GO:0008277|regulation of G-protein coupled receptor protein signaling pathway;	GO:0016021|integral component of membrane;GO:0005886|plasma membrane;	GO:0004930|G-protein coupled receptor activity;	.	.
chr15	30880059	30880150	91	4	0.4181	0.7867	-0.3686	-23.1529	Hypo	chr15	30791558	30940596	ENSOARG00000017917	+	Intron	91	GRIK4|gi|426244696|ref|XP_004016156.1|	4857	0	PREDICTED: glutamate receptor ionotropic, kainate 4 isoform X1 [Ovis aries]	gi|965977398|ref|XM_004016107.3|	2924	0	PREDICTED: Ovis aries glutamate receptor, ionotropic, kainate 4 (GRIK4), transcript variant X1, mRNA	Q5IS46	1853	0	Glutamate receptor ionotropic, kainate 4	glnH	55.5	2e-07	COG0834	pfam00060	Lig_chan	Ligand-gated ion channel. This family includes the four transmembrane regions of the ionotropic glutamate receptors and NMDA receptors.	.	GO:0030054|cell junction;GO:0016021|integral component of membrane;GO:0045211|postsynaptic membrane;	GO:0005234|extracellular-glutamate-gated ion channel activity;GO:0004970|ionotropic glutamate receptor activity;	K05204	GRIK4; glutamate receptor, ionotropic kainate 4
chr12	42374459	42376040	1581	4	0.8824	0.2616	0.6208	29.6973	Hyper	chr12	42375350	42375987	ENSOARG00000008756	-	Exon	637	H6PD|gi|965963954|ref|XP_012042749.2|	4028	0	PREDICTED: LOW QUALITY PROTEIN: GDH/6PGL endoplasmic bifunctional protein isoform X1 [Ovis aries]	gi|965963953|ref|XM_012187359.2|	2283	0	PREDICTED: Ovis aries hexose-6-phosphate dehydrogenase (glucose 1-dehydrogenase) (H6PD), transcript variant X1, mRNA	O95479	1271	0	GDH/6PGL endoplasmic bifunctional protein	YNL241c	210	2e-58	COG0364	pfam02781	G6PD_C	Glucose-6-phosphate dehydrogenase, C-terminal domain.	GO:0006006|glucose metabolic process;GO:0006098|pentose-phosphate shunt;	GO:0005788|endoplasmic reticulum lumen;	GO:0017057|6-phosphogluconolactonase activity;GO:0047936|glucose 1-dehydrogenase [NAD(P)] activity;GO:0004345|glucose-6-phosphate dehydrogenase activity;GO:0050661|NADP binding;	K13937	H6PD; hexose-6-phosphate dehydrogenase [EC:1.1.1.47 3.1.1.31]
chr12	42374459	42376040	1581	4	0.8824	0.2616	0.6208	29.6973	Hyper	chr12	42373861	42375350	ENSOARG00000008756	-	Intron	891	H6PD|gi|965963954|ref|XP_012042749.2|	4028	0	PREDICTED: LOW QUALITY PROTEIN: GDH/6PGL endoplasmic bifunctional protein isoform X1 [Ovis aries]	gi|965963953|ref|XM_012187359.2|	2283	0	PREDICTED: Ovis aries hexose-6-phosphate dehydrogenase (glucose 1-dehydrogenase) (H6PD), transcript variant X1, mRNA	O95479	1271	0	GDH/6PGL endoplasmic bifunctional protein	YNL241c	210	2e-58	COG0364	pfam02781	G6PD_C	Glucose-6-phosphate dehydrogenase, C-terminal domain.	GO:0006006|glucose metabolic process;GO:0006098|pentose-phosphate shunt;	GO:0005788|endoplasmic reticulum lumen;	GO:0017057|6-phosphogluconolactonase activity;GO:0047936|glucose 1-dehydrogenase [NAD(P)] activity;GO:0004345|glucose-6-phosphate dehydrogenase activity;GO:0050661|NADP binding;	K13937	H6PD; hexose-6-phosphate dehydrogenase [EC:1.1.1.47 3.1.1.31]
chr12	42374459	42376040	1581	4	0.8824	0.2616	0.6208	29.6973	Hyper	chr12	42375987	42381527	ENSOARG00000008756	-	Intron	53	H6PD|gi|965963954|ref|XP_012042749.2|	4028	0	PREDICTED: LOW QUALITY PROTEIN: GDH/6PGL endoplasmic bifunctional protein isoform X1 [Ovis aries]	gi|965963953|ref|XM_012187359.2|	2283	0	PREDICTED: Ovis aries hexose-6-phosphate dehydrogenase (glucose 1-dehydrogenase) (H6PD), transcript variant X1, mRNA	O95479	1271	0	GDH/6PGL endoplasmic bifunctional protein	YNL241c	210	2e-58	COG0364	pfam02781	G6PD_C	Glucose-6-phosphate dehydrogenase, C-terminal domain.	GO:0006006|glucose metabolic process;GO:0006098|pentose-phosphate shunt;	GO:0005788|endoplasmic reticulum lumen;	GO:0017057|6-phosphogluconolactonase activity;GO:0047936|glucose 1-dehydrogenase [NAD(P)] activity;GO:0004345|glucose-6-phosphate dehydrogenase activity;GO:0050661|NADP binding;	K13937	H6PD; hexose-6-phosphate dehydrogenase [EC:1.1.1.47 3.1.1.31]
chr4	77737457	77737549	92	8	0.1833	0.6437	-0.4604	-68.793	Hypo	chr4	77720741	77759606	ENSOARG00000017240	-	Intron	92	HECW1|gi|803063721|ref|XP_012032377.1|	7266	0	PREDICTED: LOW QUALITY PROTEIN: E3 ubiquitin-protein ligase HECW1 isoform X1 [Ovis aries]	gi|965932530|ref|XM_012176987.2|	4753	0	PREDICTED: Ovis aries HECT, C2 and WW domain containing E3 ubiquitin protein ligase 1 (HECW1), transcript variant X1, mRNA	Q76N89	2578	0	E3 ubiquitin-protein ligase HECW1	SPBC16E9.11c	384	6e-114	COG5021	pfam00632	HECT	HECT-domain (ubiquitin-transferase). The name HECT comes from Homologous to the E6-AP Carboxyl Terminus.	GO:0090090|negative regulation of canonical Wnt signaling pathway;GO:0042787|protein ubiquitination involved in ubiquitin-dependent protein catabolic process;	GO:0005737|cytoplasm;GO:0005829|cytosol;GO:0005634|nucleus;	GO:0061630|ubiquitin protein ligase activity;GO:0004842|ubiquitin-protein transferase activity;	K12167	HECW1; E3 ubiquitin-protein ligase HECW1 [EC:2.3.2.26]
chr21	8642345	8642405	60	8	0.5421	0.86	-0.3179	-51.7581	Hypo	chr21	8627496	8650742	ENSOARG00000004398	-	Intron	60	HIKESHI|gi|426251481|ref|XP_004019450.1|	1039	2e-141	PREDICTED: protein Hikeshi isoform X1 [Ovis aries]	gi|965995228|ref|XM_004019401.3|	684	0	PREDICTED: Ovis aries chromosome 21 open reading frame, human C11orf73 (C21H11orf73), transcript variant X1, mRNA	Q56JY0	404	1e-142	Protein Hikeshi	.	.	.	.	pfam05603	DUF775	Protein of unknown function (DUF775). This family consists of several eukaryotic proteins of unknown function.	GO:0034605|cellular response to heat;GO:0006606|protein import into nucleus;GO:0015031|protein transport;	GO:0030054|cell junction;GO:0005829|cytosol;GO:0070062|extracellular exosome;GO:0005622|intracellular;GO:0005634|nucleus;	GO:0030544|Hsp70 protein binding;GO:0008565|protein transporter activity;	.	.
chr2	241988604	241988676	72	7	0.1536	0.608	-0.4544	-42.6022	Hypo	chr2	241987833	241989815	ENSOARG00000007033	+	Intron	72	HMGCL|gi|426221962|ref|XP_004005174.1|	1619	0	PREDICTED: hydroxymethylglutaryl-CoA lyase, mitochondrial [Ovis aries]	gi|803220928|ref|XM_012115391.1|	978	0	PREDICTED: Ovis aries musimon 3-hydroxymethyl-3-methylglutaryl-CoA lyase (HMGCL), mRNA	Q29448	611	0	Hydroxymethylglutaryl-CoA lyase, mitochondrial	PA2011	340	8e-115	COG0119	pfam00682	HMGL-like	HMGL-like. This family contains a diverse set of enzymes. These include various aldolases and a region of pyruvate carboxylase.	GO:0046951|ketone body biosynthetic process;GO:0007005|mitochondrion organization;GO:0051262|protein tetramerization;	GO:0005743|mitochondrial inner membrane;GO:0005759|mitochondrial matrix;GO:0005777|peroxisome;	GO:0004419|hydroxymethylglutaryl-CoA lyase activity;GO:0000287|magnesium ion binding;GO:0030145|manganese ion binding;GO:0046872|metal ion binding;	K01640	E4.1.3.4, HMGCL, hmgL; hydroxymethylglutaryl-CoA lyase [EC:4.1.3.4]
chr4	55899979	55900050	71	4	0.6311	0.9679	-0.3368	-25.4893	Hypo	chr4	55899479	55903479	ENSOARG00000002410	-	Intron	71	IFRD1|gi|803280772|ref|XP_012000076.1|	2283	0	PREDICTED: interferon-related developmental regulator 1 isoform X2 [Ovis aries musimon]	gi|850481938|gb|CP011889.1|	4795	0	Ovis canadensis canadensis isolate 43U chromosome 4 sequence	Q5S1U6	862	0	Interferon-related developmental regulator 1	.	.	.	.	pfam05004	IFRD	Interferon-related developmental regulator (IFRD). Interferon-related developmental regulator (IFRD1) is the human homologue of the rat early response protein PC4 and its murine homologue TIS7. The exact function of IFRD1 is unknown but it has been shown that PC4 is necessary to muscle differentiation and that it might have a role in signal transduction. This family also contains IFRD2 and its mu…	GO:0042692|muscle cell differentiation;GO:0030517|negative regulation of axon extension;GO:0048671|negative regulation of collateral sprouting;GO:0043403|skeletal muscle tissue regeneration;GO:0014706|striated muscle tissue development;	GO:0005737|cytoplasm;GO:0005634|nucleus;	.	.	.
chrX	113496630	113496715	85	4	0.2672	0.7096	-0.4424	-21.2467	Hypo	chrX	113492286	113497851	ENSOARG00000017220	+	Intron	85	IL13RA2|gi|803204228|ref|XP_011962894.1|	2131	0	PREDICTED: interleukin-13 receptor subunit alpha-2 [Ovis aries]	gi|965909237|ref|XM_015090857.1|	1254	0	PREDICTED: Ovis aries musimon interleukin 13 receptor subunit alpha 2 (IL13RA2), mRNA	Q95LF0	622	0	Interleukin-13 receptor subunit alpha-2	.	.	.	.	pfam09240	IL6Ra-bind	Interleukin-6 receptor alpha chain, binding. Members of this family adopt a structure consisting of an immunoglobulin-like beta-sandwich, with seven strands in two beta-sheets, in a Greek-key topology. They are required for binding to the cytokine Interleukin-6.	GO:0016064|immunoglobulin mediated immune response;GO:0002638|negative regulation of immunoglobulin production;GO:0043305|negative regulation of mast cell degranulation;	GO:0016021|integral component of membrane;	GO:0004896|cytokine receptor activity;	K05077	IL13RA2; interleukin 13 receptor alpha-2
chr17	15198629	15198732	103	10	0.5243	0.9221	-0.3978	-74.3394	Hypo	chr17	15156042	15246489	ENSOARG00000011798	+	Intron	103	INPP4B|gi|965981560|ref|XP_014956861.1|	4873	0	PREDICTED: type II inositol 3,4-bisphosphate 4-phosphatase isoform X2 [Ovis aries]	gi|926712192|ref|XM_005691219.2|	2856	0	PREDICTED: Capra hircus inositol polyphosphate-4-phosphatase type II B (INPP4B), transcript variant X2, mRNA	O15327	1735	0	Type II inositol 3,4-bisphosphate 4-phosphatase	.	.	.	.	pfam05925	IpgD	Enterobacterial virulence protein IpgD. This family consists of several enterobacterial IpgD like virulence factor proteins. In the Gram-negative pathogen Shigella flexneri, the virulence factor IpgD is translocated directly into eukaryotic cells and acts as a potent inositol 4-phosphatase that specifically dephosphorylates phosphatidylinositol 4,5-bisphosphate [PtdIns(4,5)P(2)] into phosphatidyl…	GO:0006874|cellular calcium ion homeostasis;GO:0046855|inositol phosphate dephosphorylation;GO:0045671|negative regulation of osteoclast differentiation;GO:0046856|phosphatidylinositol dephosphorylation;GO:0046850|regulation of bone remodeling;GO:0046822|regulation of nucleocytoplasmic transport;GO:0051896|regulation of protein kinase B signaling;	GO:0005623|cell;	GO:0008289|lipid binding;GO:0034593|phosphatidylinositol bisphosphate phosphatase activity;GO:0034594|phosphatidylinositol trisphosphate phosphatase activity;GO:0016316|phosphatidylinositol-3,4-bisphosphate 4-phosphatase activity;GO:0034597|phosphatidylinositol-4,5-bisphosphate 4-phosphatase activity;	K01109	INPP4; inositol polyphosphate-4-phosphatase [EC:3.1.3.66]
chr2	102173336	102173477	141	5	0.1862	0.6135	-0.4273	-31.419	Hypo	chr2	102148358	102187137	ENSOARG00000015017	-	Intron	141	INTS9|gi|426220575|ref|XP_004004490.1|	3424	0	PREDICTED: integrator complex subunit 9 isoform X2 [Ovis aries]	gi|965920884|ref|XM_004004441.3|	1977	0	PREDICTED: Ovis aries integrator complex subunit 9 (INTS9), transcript variant X2, mRNA	Q9NV88	1305	0	Integrator complex subunit 9	ECU10g0900	95.1	2e-19	COG1236	pfam10996	Beta-Casp	Beta-Casp domain. The beta-CASP domain is found C terminal to the beta-lactamase domain in pre-mRNA 3'-end-processing endonuclease. The active site of this enzyme is located at the interface of these two domains.	GO:0016180|snRNA processing;GO:0042795|snRNA transcription from RNA polymerase II promoter;	GO:0005737|cytoplasm;GO:0032039|integrator complex;GO:0005654|nucleoplasm;	.	K13146	INTS9; integrator complex subunit 9
chr3	188144739	188144908	169	7	0.3411	0.7497	-0.4085	-48.6571	Hypo	chr3	188105645	188174598	ENSOARG00000019909	+	Intron	169	ITPR2|gi|426225329|ref|XP_004006819.1|	13834	0	PREDICTED: inositol 1,4,5-trisphosphate receptor type 2 isoform X2 [Ovis aries]	gi|965927763|ref|XM_012175149.2|	9070	0	PREDICTED: Ovis aries inositol 1,4,5-trisphosphate receptor, type 2 (ITPR2), transcript variant X1, mRNA	Q8WN96	5301	0	Inositol 1,4,5-trisphosphate receptor type 2	.	.	.	.	pfam08709	Ins145_P3_rec	Inositol 1,4,5-trisphosphate/ryanodine receptor. This domain corresponds to the ligand binding region on inositol 1,4,5-trisphosphate receptor, and the N terminal region of the ryanodine receptor. Both receptors are involved in Ca2+ release. They can couple to the activation of neurotransmitter-gated receptors and voltage-gated Ca2+ channels on the plasma membrane, thus allowing the endoplasmic r…	GO:0051209|release of sequestered calcium ion into cytosol;	GO:0005789|endoplasmic reticulum membrane;GO:0016021|integral component of membrane;GO:0005886|plasma membrane;GO:0005791|rough endoplasmic reticulum;GO:0016529|sarcoplasmic reticulum;GO:0030667|secretory granule membrane;GO:0030658|transport vesicle membrane;	GO:0005509|calcium ion binding;GO:0070679|inositol 1,4,5 trisphosphate binding;GO:0005220|inositol 1,4,5-trisphosphate-sensitive calcium-release channel activity;GO:0035091|phosphatidylinositol binding;	K04959	ITPR2; inositol 1,4,5-triphosphate receptor type 2
chr3	18150215	18150339	124	5	0.5293	0.887	-0.3577	-29.2026	Hypo	chr3	18150131	18150294	ENSOARG00000014712	-	Exon	79	KIDINS220|gi|426223110|ref|XP_004005721.1|	8625	0	PREDICTED: kinase D-interacting substrate of 220 kDa isoform X4 [Ovis aries]	gi|965924644|ref|XM_004005672.3|	5313	0	PREDICTED: Ovis aries kinase D-interacting substrate 220kDa (KIDINS220), transcript variant X4, mRNA	Q9ULH0	3153	0	Kinase D-interacting substrate of 220 kDa	all2748	213	3e-58	COG0666	pfam07693	KAP_NTPase	KAP family P-loop domain. The KAP (after Kidins220/ARMS and PifA) family of predicted NTPases are sporadically distributed across a wide phylogenetic range in bacteria and in animals. Many of the prokaryotic KAP NTPases are encoded in plasmids and tend to undergo disruption to form pseudogenes. A unique feature of all eukaryotic and certain bacterial KAP NTPases is the presence of two or four tra…	GO:0000186|activation of MAPKK activity;GO:1990090|cellular response to nerve growth factor stimulus;GO:0048813|dendrite morphogenesis;GO:0001701|in utero embryonic development;GO:0038180|nerve growth factor signaling pathway;GO:0010976|positive regulation of neuron projection development;GO:0045859|regulation of protein kinase activity;	GO:0005829|cytosol;GO:0016021|integral component of membrane;GO:0005770|late endosome;GO:0016020|membrane;GO:0043234|protein complex;	GO:0030165|PDZ domain binding;GO:0019887|protein kinase regulator activity;	K12460	KIDINS220, ARMS; ankyrin repeat-rich membrane spanning protein
chr3	18150215	18150339	124	5	0.5293	0.887	-0.3577	-29.2026	Hypo	chr3	18150294	18150974	ENSOARG00000014712	-	Intron	45	KIDINS220|gi|426223110|ref|XP_004005721.1|	8625	0	PREDICTED: kinase D-interacting substrate of 220 kDa isoform X4 [Ovis aries]	gi|965924644|ref|XM_004005672.3|	5313	0	PREDICTED: Ovis aries kinase D-interacting substrate 220kDa (KIDINS220), transcript variant X4, mRNA	Q9ULH0	3153	0	Kinase D-interacting substrate of 220 kDa	all2748	213	3e-58	COG0666	pfam07693	KAP_NTPase	KAP family P-loop domain. The KAP (after Kidins220/ARMS and PifA) family of predicted NTPases are sporadically distributed across a wide phylogenetic range in bacteria and in animals. Many of the prokaryotic KAP NTPases are encoded in plasmids and tend to undergo disruption to form pseudogenes. A unique feature of all eukaryotic and certain bacterial KAP NTPases is the presence of two or four tra…	GO:0000186|activation of MAPKK activity;GO:1990090|cellular response to nerve growth factor stimulus;GO:0048813|dendrite morphogenesis;GO:0001701|in utero embryonic development;GO:0038180|nerve growth factor signaling pathway;GO:0010976|positive regulation of neuron projection development;GO:0045859|regulation of protein kinase activity;	GO:0005829|cytosol;GO:0016021|integral component of membrane;GO:0005770|late endosome;GO:0016020|membrane;GO:0043234|protein complex;	GO:0030165|PDZ domain binding;GO:0019887|protein kinase regulator activity;	K12460	KIDINS220, ARMS; ankyrin repeat-rich membrane spanning protein
chr12	41398206	41398301	95	9	0.1411	0.6242	-0.4831	-71.1142	Hypo	chr12	41390054	41410034	ENSOARG00000005770	-	Intron	95	KIF1B|gi|803212504|ref|XP_011966657.1|	8553	0	PREDICTED: kinesin-like protein KIF1B isoform X1 [Ovis aries musimon]	gi|965963859|ref|XM_015099221.1|	5492	0	PREDICTED: Ovis aries kinesin family member 1B (KIF1B), transcript variant X1, mRNA	O60333	3247	0	Kinesin-like protein KIF1B	SPAC1834.07	226	2e-61	COG5059	pfam00225	Kinesin	Kinesin motor domain.	GO:0008089|anterograde axon cargo transport;	GO:1904115|axon cytoplasm;GO:0005871|kinesin complex;GO:0005874|microtubule;	GO:0005524|ATP binding;GO:0016887|ATPase activity;GO:0003777|microtubule motor activity;GO:0003774|motor activity;	K10392	KIF1; kinesin family member 1
chr8	39788030	39788158	128	4	0.7601	0.1209	-0.6392	-34.4073	Hypo	chr3	39785129	39816186	ENSOARG00000012045	-	Intron	128	KRT71|gi|426234655|ref|XP_004011308.1|	3346	0	PREDICTED:keratin 71 isoform X1 [Ovis aries]	gi|965950276|ref|XM_012182740.2|	1966	0	PREDICTED: Ovis aries keratin family member 71 (krt71), transcript variant X1, mRNA	Q96NJ5	1275	0	keratin protein 71	.	.	.	.	pfam00651	BTB	BTB/POZ domain. The BTB (for BR-C, ttk and bab) or POZ (for Pox virus and Zinc finger) domain is present near the N-terminus of a fraction of zinc finger (pfam00096) proteins and in proteins that contain the pfam01344 motif such as Kelch and a family of pox virus proteins. The BTB/POZ domain mediates homomeric dimerization and in some instances heteromeric dimerization. The structure of the dimer…	GO:0042787|protein ubiquitination involved in ubiquitin-dependent protein catabolic process;	GO:0031463|Cul3-RING ubiquitin ligase complex;	.	K10468	KRT71
chr13	2007818	2007909	91	10	0.4894	0.1461	0.3433	63.0681	Hyper	chr13	2006654	2008654	ENSOARG00000009902	+	Promoter	91	LAMP5|gi|548488995|ref|XP_005687864.1|	1372	6e-171	PREDICTED: lysosome-associated membrane glycoprotein 5 isoform X1 [Capra hircus]	gi|850488330|gb|CP011898.1|	2386	0	Ovis canadensis canadensis isolate 43U chromosome 13 sequence	A4FV27	529	5e-171	Lysosome-associated membrane glycoprotein 5	.	.	.	.	pfam14529	Exo_endo_phos_2	Endonuclease-reverse transcriptase. This domain represents the endonuclease region of retrotransposons from a range of bacteria, archaea and eukaryotes. These are enzymes largely from class EC:2.7.7.49.	.	GO:0030659|cytoplasmic vesicle membrane;GO:0030425|dendrite;GO:0032590|dendrite membrane;GO:0031901|early endosome membrane;GO:0033116|endoplasmic reticulum-Golgi intermediate compartment membrane;GO:0010008|endosome membrane;GO:0032584|growth cone membrane;GO:0016021|integral component of membrane;GO:0005886|plasma membrane;GO:0055038|recycling endosome membrane;	.	.	.
chr15	64783118	64783207	89	6	0.6001	0.2229	0.3772	33.8409	Hyper	chr15	64769768	64790542	ENSOARG00000019022	+	Intron	89	LDLRAD3|gi|803259631|ref|XP_011989569.1|	1035	1e-136	PREDICTED: low-density lipoprotein receptor class A domain-containing protein 3 isoform X3 [Ovis aries musimon]	gi|803259630|ref|XM_012134179.1|	696	0	PREDICTED: Ovis aries musimon low density lipoprotein receptor class A domain containing 3 (LDLRAD3), transcript variant X3, mRNA	Q86YD5	102	2e-23	Low-density lipoprotein receptor class A domain-containing protein 3	.	.	.	.	pfam00057	Ldl_recept_a	Low-density lipoprotein receptor domain class A.	GO:0006898|receptor-mediated endocytosis;GO:0070613|regulation of protein processing;	GO:0030054|cell junction;GO:0016021|integral component of membrane;GO:0005886|plasma membrane;	GO:0001540|beta-amyloid binding;	.	.
chr23	58529141	58529286	145	9	0.4752	0.8064	-0.3312	-55.0924	Hypo	chr23	58528834	58532817	ENSOARG00000005734	-	Intron	145	LMAN1|gi|803232200|ref|XP_011976275.1|	2326	0	PREDICTED: protein ERGIC-53 isoform X2 [Ovis aries musimon]	gi|965810546|ref|XM_012120884.2|	2948	0	PREDICTED: Ovis aries musimon lectin, mannose-binding, 1 (LMAN1), transcript variant X3, mRNA	P49257	769	0	Protein ERGIC-53	.	.	.	.	pfam03388	Lectin_leg-like	Legume-like lectin family. Lectins are structurally diverse proteins that bind to specific carbohydrates. This family includes the VIP36 and ERGIC-53 lectins. These two proteins were the first recognized members of a family of animal lectins similar (19-24%) to the leguminous plant lectins. The alignment for this family aligns residues lying towards the N-terminus, where the similarity of VIP36 a…	GO:0007596|blood coagulation;GO:0048208|COPII vesicle coating;GO:0007029|endoplasmic reticulum organization;GO:0006888|ER to Golgi vesicle-mediated transport;GO:0007030|Golgi organization;GO:0010638|positive regulation of organelle organization;GO:0006457|protein folding;GO:0018279|protein N-linked glycosylation via asparagine;GO:0015031|protein transport;	GO:0005789|endoplasmic reticulum membrane;GO:0005793|endoplasmic reticulum-Golgi intermediate compartment;GO:0033116|endoplasmic reticulum-Golgi intermediate compartment membrane;GO:0030134|ER to Golgi transport vesicle;GO:0012507|ER to Golgi transport vesicle membrane;GO:0070062|extracellular exosome;GO:0000139|Golgi membrane;GO:0044220|host cell perinuclear region of cytoplasm;GO:0016021|integr…	GO:0005537|mannose binding;GO:0046872|metal ion binding;GO:0051082|unfolded protein binding;	K10080	LMAN1, ERGIC53; lectin, mannose-binding 1
chr17	52776524	52776588	64	5	0.7787	0.371	0.4077	27.0777	Hyper	chr17	52775636	52778186	ENSOARG00000011752	-	Intron	64	LRRC43|gi|965789217|ref|XP_014961607.1|	2367	0	PREDICTED: leucine-rich repeat-containing protein 43 isoform X3 [Ovis aries musimon]	gi|965983295|ref|XM_015101622.1|	2063	0	PREDICTED: Ovis aries leucine rich repeat containing 43 (LRRC43), transcript variant X3, mRNA	Q8N309	625	0	Leucine-rich repeat-containing protein 43	.	.	.	.	pfam12799	LRR_4	Leucine Rich repeats (2 copies). Leucine rich repeats are short sequence motifs present in a number of proteins with diverse functions and cellular locations. These repeats are usually involved in protein-protein interactions. Each Leucine Rich Repeat is composed of a beta-alpha unit. These units form elongated non-globular structures. Leucine Rich Repeats are often flanked by cysteine rich domai…	GO:0007268|synaptic transmission;GO:0015812|gamma-aminobutyric acid transport;GO:0006836|neurotransmitter transport;	GO:0005887|integral component of plasma membrane;GO:0043005|neuron projection;	GO:0005332|gamma-aminobutyric acid:sodium symporter activity;GO:0005328|neurotransmitter:sodium symporter activity;	.	.
chr2	80703790	80703899	109	7	0.0709	0.5149	-0.444	-41.7311	Hypo	chr2	80688055	80706455	ENSOARG00000013809	+	Intron	109	LURAP1L|gi|426220451|ref|XP_004004429.1|	758	6e-98	PREDICTED: leucine rich adaptor protein 1-like isoform X1 [Ovis aries]	gi|803014353|ref|XM_004004380.2|	734	0	PREDICTED: Ovis aries leucine rich adaptor protein 1-like (LURAP1L), transcript variant X1, mRNA	Q8IV03	255	3e-83	Leucine rich adaptor protein 1-like	.	.	.	.	pfam14854	LURAP	Leucine rich adaptor protein. This family of proteins activate the canonical NF-kappa-B pathway, promote proinflammatory cytokine production and promote the antigen presenting and priming functions of dendritic cells.	GO:0016062|adaptation of rhodopsin mediated signaling;GO:0007155|cell adhesion;GO:0007275|multicellular organismal development;GO:0010842|retina layer formation;GO:0007601|visual perception;	GO:0005615|extracellular space;GO:0019897|extrinsic component of plasma membrane;	GO:0005547|phosphatidylinositol-3,4,5-trisphosphate binding;GO:0043325|phosphatidylinositol-3,4-bisphosphate binding;GO:0080025|phosphatidylinositol-3,5-bisphosphate binding;GO:0032266|phosphatidylinositol-3-phosphate binding;GO:0005546|phosphatidylinositol-4,5-bisphosphate binding;GO:0070273|phosphatidylinositol-4-phosphate binding;GO:0010314|phosphatidylinositol-5-phosphate binding;GO:0001786|p…	.	.
chr2	158788249	158788313	64	4	0.2134	0.9175	-0.7041	-50.407	Hypo	chr2	158779359	158795512	ENSOARG00000009330	-	Intron	64	LYPD6|gi|426221122|ref|XP_004004760.1|	799	3e-94	PREDICTED: ly6/PLAUR domain-containing protein 6 [Ovis aries]	gi|850477813|gb|CP011887.1|	3845	0	Ovis canadensis canadensis isolate 43U chromosome 2 sequence	Q86Y78	303	1e-92	Ly6/PLAUR domain-containing protein 6	.	.	.	.	pfam01064	Activin_recp	Activin types I and II receptor domain. This Pfam entry consists of both TGF-beta receptor types. This is an alignment of the hydrophilic cysteine-rich ligand-binding domains, Both receptor types, (type I and II) posses a 9 amino acid cysteine box, with the the consensus CCX{4-5}CN. The type I receptors also possess 7 extracellular residues preceding the cysteine box.	.	GO:0005576|extracellular region;	.	.	.
chrX	47669231	47670364	1133	11	0.4958	0.0598	0.4361	89.6882	Hyper	chrX	47669381	47670041	ENSOARG00000005573	-	Exon	660	MAGEH1|gi|426256944|ref|XP_004022096.1|	938	8e-126	PREDICTED: melanoma-associated antigen H1 [Ovis aries]	gi|966009684|ref|XM_004022047.3|	660	0	PREDICTED: Ovis aries MAGE family member H1 (MAGEH1), mRNA	Q9H213	345	3e-119	Melanoma-associated antigen H1	.	.	.	.	pfam01454	MAGE	MAGE family. The MAGE (melanoma antigen-encoding gene) family are expressed in a wide variety of tumors but not in normal cells, with the exception of the male germ cells, placenta, and, possibly, cells of the developing embryo. The cellular function of this family is unknown. This family also contains the yeast protein, Nse3. The Nse3 protein is part of the Smc5-6 complex. Nse3 has been demonstr…	GO:0006915|apoptotic process;	GO:0005737|cytoplasm;	.	.	.
chrX	47669231	47670364	1133	11	0.4958	0.0598	0.4361	89.6882	Hyper	chrX	47670041	47672041	ENSOARG00000005573	-	Promoter	323	MAGEH1|gi|426256944|ref|XP_004022096.1|	938	8e-126	PREDICTED: melanoma-associated antigen H1 [Ovis aries]	gi|966009684|ref|XM_004022047.3|	660	0	PREDICTED: Ovis aries MAGE family member H1 (MAGEH1), mRNA	Q9H213	345	3e-119	Melanoma-associated antigen H1	.	.	.	.	pfam01454	MAGE	MAGE family. The MAGE (melanoma antigen-encoding gene) family are expressed in a wide variety of tumors but not in normal cells, with the exception of the male germ cells, placenta, and, possibly, cells of the developing embryo. The cellular function of this family is unknown. This family also contains the yeast protein, Nse3. The Nse3 protein is part of the Smc5-6 complex. Nse3 has been demonstr…	GO:0006915|apoptotic process;	GO:0005737|cytoplasm;	.	.	.
chr8	83383874	83383945	71	5	0.2043	0.747	-0.5427	-35.0043	Hypo	chr8	83382863	83395577	ENSOARG00000004752	+	Intron	71	MAP3K4|gi|965951474|ref|XP_014953000.1|	7623	0	PREDICTED: mitogen-activated protein kinase kinase kinase 4 isoform X2 [Ovis aries]	gi|965951473|ref|XM_015097514.1|	4392	0	PREDICTED: Ovis aries mitogen-activated protein kinase kinase kinase 4 (MAP3K4), transcript variant X2, mRNA	Q9Y6R4	2699	0	Mitogen-activated protein kinase kinase kinase 4	.	.	.	.	pfam00069	Pkinase	Protein kinase domain.	GO:0000186|activation of MAPKK activity;GO:0060718|chorionic trophoblast cell differentiation;GO:0035556|intracellular signal transduction;GO:0019100|male germ-line sex determination;GO:0001890|placenta development;GO:0043507|positive regulation of JUN kinase activity;GO:1900745|positive regulation of p38MAPK cascade;GO:0051973|positive regulation of telomerase activity;GO:1904355|positive regula…	GO:0005737|cytoplasm;GO:0048471|perinuclear region of cytoplasm;	GO:0005524|ATP binding;GO:0004709|MAP kinase kinase kinase activity;GO:0046872|metal ion binding;	K04428	MAP3K4, MEKK4; mitogen-activated protein kinase kinase kinase 4 [EC:2.7.11.25]
chr5	24567143	24567202	59	5	0.2297	0.7408	-0.5111	-32.7553	Hypo	chr5	24565847	24568769	ENSOARG00000018055	+	Intron	59	MARCH3|gi|426229263|ref|XP_004008710.1|	1347	0	PREDICTED: E3 ubiquitin-protein ligase MARCH3 [Ovis aries]	gi|926696503|ref|XM_005682688.2|	878	0	PREDICTED: Capra hircus membrane-associated ring finger (C3HC4) 3, E3 ubiquitin protein ligase (MARCH3), mRNA	A0JN69	522	0	E3 ubiquitin-protein ligase MARCH3	ECU06g0830	62.8	5e-10	COG5183	pfam12906	RINGv	RING-variant domain.	GO:0006897|endocytosis;GO:0016567|protein ubiquitination;	GO:0030659|cytoplasmic vesicle membrane;GO:0031901|early endosome membrane;GO:0005768|endosome;GO:0016021|integral component of membrane;GO:0005764|lysosome;	GO:0016874|ligase activity;GO:0008270|zinc ion binding;	K10658	MARCH3; E3 ubiquitin-protein ligase MARCH3 [EC:2.3.2.27]
chrX	19090376	19090624	248	12	0.4127	0.0836	0.3291	80.4077	Hyper	chrX	19088996	19090996	ENSOARG00000016142	+	Promoter	248	MBTPS2|gi|926729258|ref|XP_005701085.2|	2376	0	PREDICTED: membrane-bound transcription factor site-2 protease [Capra hircus]	gi|803204821|ref|XM_012107753.1|	1557	0	PREDICTED: Ovis aries membrane bound transcription factor peptidase, site 2 (MBTPS2), transcript variant X1, mRNA	Q0III2	912	0	Membrane-bound transcription factor site-2 protease	MTH1368	67.4	3e-11	COG0750	pfam02163	Peptidase_M50	Peptidase family M50.	GO:0036500|ATF6-mediated unfolded protein response;GO:0008203|cholesterol metabolic process;GO:0031293|membrane protein intracellular domain proteolysis;GO:0051091|positive regulation of sequence-specific DNA binding transcription factor activity;GO:1990440|positive regulation of transcription from RNA polymerase II promoter in response to endoplasmic reticulum stress;	GO:0005737|cytoplasm;GO:0016021|integral component of membrane;	GO:0046872|metal ion binding;GO:0004222|metalloendopeptidase activity;	K07765	MBTPS2; S2P endopeptidase [EC:3.4.24.85]
chr7	428296	428376	80	12	0.2274	0.5862	-0.3588	-75.4467	Hypo	chr7	396482	581163	ENSOARG00000016004	+	Intron	80	MCC|gi|965943864|ref|XP_014952181.1|	3460	0	PREDICTED: colorectal mutant cancer protein isoform X1 [Ovis aries]	gi|965889720|ref|XM_012157153.2|	2627	0	PREDICTED: Ovis aries musimon mutated in colorectal cancers (MCC), transcript variant X3, mRNA	P23508	1249	0	Colorectal mutant cancer protein	.	.	.	.	pfam10506	MCC-bdg_PDZ	PDZ domain of MCC-2 bdg protein for Usher syndrome. The protein has a high homology to the tumor suppressor MCC (mutated in colon cancer; or MCC1 hereafter) and was named MCC2. MCC2 protein binds the first PDZ domain of AIE-75 with its C-terminal amino acids -DTFL. A possible role of MCC2 as a tumor suppressor has been put forward. The carboxyl terminus of the predicted protein was DTFL which mat…	GO:0045184|establishment of protein localization;GO:0090090|negative regulation of canonical Wnt signaling pathway;GO:0010633|negative regulation of epithelial cell migration;GO:0050680|negative regulation of epithelial cell proliferation;GO:0007165|signal transduction;GO:0016055|Wnt signaling pathway;	GO:0005737|cytoplasm;GO:0030027|lamellipodium;GO:0005654|nucleoplasm;GO:0005634|nucleus;GO:0005886|plasma membrane;	GO:0004872|receptor activity;	.	.
chrX	99301913	99301981	68	7	0.4869	0.1062	0.3807	43.8739	Hyper	chrX	99301032	99303032	ENSOARG00000013384	+	Promoter	68	MCTS1|gi|537120886|gb|ERE64078.1|	995	6e-134	malignant T cell-amplified sequence 1-like protein [Cricetulus griseus]	gi|966011431|ref|XM_004022356.3|	750	0	PREDICTED: Ovis aries malignant T-cell amplified sequence 1 (MCTS1), transcript variant X5, mRNA	Q4G009	372	1e-129	Malignant T-cell-amplified sequence 1	SPBC31F10.12	160	4e-47	COG2016	pfam01472	PUA	PUA domain. The PUA domain named after Pseudouridine synthase and Archaeosine transglycosylase, was detected in archaeal and eukaryotic pseudouridine synthases, archaeal archaeosine synthases, a family of predicted ATPases that may be involved in RNA modification, a family of predicted archaeal and bacterial rRNA methylases. Additionally, the PUA domain was detected in a family of eukaryotic prot…	GO:0007049|cell cycle;GO:0006974|cellular response to DNA damage stimulus;GO:0001731|formation of translation preinitiation complex;GO:0002192|IRES-dependent translational initiation;GO:0040008|regulation of growth;GO:0006355|regulation of transcription, DNA-templated;GO:0032790|ribosome disassembly;GO:0006351|transcription, DNA-templated;	GO:0022627|cytosolic small ribosomal subunit;GO:0005886|plasma membrane;	GO:0003723|RNA binding;	K07575	K07575; PUA domain protein
chr3	41795491	41795570	79	5	0.8398	0.3228	0.517	32.1833	Hyper	chr3	41795103	41796972	ENSOARG00000019962	-	Intron	79	MEIS1|gi|148675868|gb|EDL07815.1|	2225	0	myeloid ecotropic viral integration site 1, isoform CRA_a, partial [Mus musculus]	gi|817320698|ref|XM_012475605.1|	3863	0	PREDICTED: Aotus nancymaae Meis homeobox 1 (MEIS1), transcript variant X2, mRNA	O00470	701	0	Homeobox protein Meis1	.	.	.	.	pfam05920	Homeobox_KN	Homeobox KN domain. This is a homeobox transcription factor KN domain conserved from fungi to human and plants.	GO:0001525|angiogenesis;GO:0060216|definitive hemopoiesis;GO:0002089|lens morphogenesis in camera-type eye;GO:0007626|locomotory behavior;GO:0035855|megakaryocyte development;GO:0045638|negative regulation of myeloid cell differentiation;GO:0045665|negative regulation of neuron differentiation;	GO:0005634|nucleus;GO:0005667|transcription factor complex;	GO:0003682|chromatin binding;GO:0000978|RNA polymerase II core promoter proximal region sequence-specific DNA binding;GO:0003705|transcription factor activity, RNA polymerase II distal enhancer sequence-specific binding;GO:0001077|transcriptional activator activity, RNA polymerase II core promoter proximal region sequence-specific binding;	K15613	MEIS1; homeobox protein Meis1
chr4	94272797	94272892	95	8	0.6741	0.297	0.3771	45.3811	Hyper	chr4	94271542	94273542	ENSOARG00000022095	+	Promoter	95	MESTIT1_1|.	.	.	.	gi|850481938|gb|CP011889.1|	99	2e-43	Ovis canadensis canadensis isolate 43U chromosome 4 sequence	.	.	.	.	.	.	.	.	pfam14715	FixP_N	N-terminal domain of cytochrome oxidase-cbb3, FixP. This is the N-terminal domain of FixP, the cytochrome oxidase type-cbb3. the exact function is not known.	.	.	.	.	.
chr4	94272797	94272892	95	8	0.6741	0.297	0.3771	45.3811	Hyper	chr4	94272002	94274002	ENSOARG00000021327	+	Promoter	95	MESTIT1_2|.	.	.	.	gi|850481938|gb|CP011889.1|	244	1e-123	Ovis canadensis canadensis isolate 43U chromosome 4 sequence	.	.	.	.	.	.	.	.	pfam01299	Lamp	Lysosome-associated membrane glycoprotein (Lamp).	.	.	.	.	.
chr22	47910981	47911083	102	4	0.3837	0.8403	-0.4566	-23.3696	Hypo	chr22	47840250	48017287	ENSOARG00000014837	+	Intron	102	MGMT|gi|803206761|ref|XP_011963931.1|	885	4e-116	PREDICTED: methylated-DNA--protein-cysteine methyltransferase isoform X2 [Ovis aries musimon]	gi|965997190|ref|XM_015103292.1|	551	0	PREDICTED: Ovis aries O-6-methylguanine-DNA methyltransferase (MGMT), transcript variant X1, mRNA	P26187	256	2e-82	Methylated-DNA--protein-cysteine methyltransferase	BH1021	86.3	3e-19	COG0350	pfam01035	DNA_binding_1	6-O-methylguanine DNA methyltransferase, DNA binding domain. This domain is a 3 helical bundle.	GO:0006974|cellular response to DNA damage stimulus;GO:0071479|cellular response to ionizing radiation;GO:0071407|cellular response to organic cyclic compound;GO:0034599|cellular response to oxidative stress;GO:0006307|DNA dealkylation involved in DNA repair;GO:0006281|DNA repair;GO:0060644|mammary gland epithelial cell differentiation;GO:0043066|negative regulation of apoptotic process;GO:200078…	GO:0016020|membrane;GO:0005654|nucleoplasm;GO:0005634|nucleus;	GO:0005509|calcium ion binding;GO:0003684|damaged DNA binding;GO:0003908|methylated-DNA-[protein]-cysteine S-methyltransferase activity;GO:0008168|methyltransferase activity;	K00567	ogt, MGMT; methylated-DNA-[protein]-cysteine S-methyltransferase [EC:2.1.1.63]
chr19	56412476	56412573	97	7	0.3791	0.796	-0.4168	-45.3619	Hypo	chr19	56412456	56412585	ENSOARG00000015759	-	Exon	97	MKRN2|gi|426249713|ref|XP_004018594.1|	2161	0	PREDICTED: probable E3 ubiquitin-protein ligase makorin-2 isoform X1 [Ovis aries]	gi|965990732|ref|XM_004018545.3|	2207	0	PREDICTED: Ovis aries makorin ring finger protein 2 (MKRN2), transcript variant X1, mRNA	Q9H000	762	0	Probable E3 ubiquitin-protein ligase makorin-2	SPAC3A11.02	69.3	2e-11	COG5084	pfam13639	zf-RING_2	Ring finger domain.	GO:0016567|protein ubiquitination;	GO:0005622|intracellular;	GO:0016874|ligase activity;GO:0044822|poly(A) RNA binding;GO:0008270|zinc ion binding;	K15687	MKRN; E3 ubiquitin-protein ligase makorin [EC:2.3.2.27]
chr2	81061647	81061720	73	9	0.9382	0.6283	0.3099	56.124	Hyper	chr2	81060809	81063391	ENSOARG00000013861	-	Intron	73	MPDZ|gi|803014363|ref|XP_011981128.1|	10002	0	PREDICTED: multiple PDZ domain protein isoform X3 [Ovis aries]	gi|965920630|ref|XM_012125738.2|	6286	0	PREDICTED: Ovis aries multiple PDZ domain protein (MPDZ), transcript variant X4, mRNA	O75970	91.3	1e-16	Multiple PDZ domain protein	.	.	.	.	pfam09045	L27_2	L27_2. The L27_2 domain is a protein-protein interaction domain capable of organizing scaffold proteins into supramolecular assemblies by formation of heteromeric L27_2 domain complexes. L27_2 domain-mediated protein assemblies have been shown to play essential roles in cellular processes including asymmetric cell division, establishment and maintenance of cell polarity, and clustering of recepto…	GO:0007155|cell adhesion;GO:0016032|viral process;	GO:0016324|apical plasma membrane;GO:0016327|apicolateral plasma membrane;GO:0005923|bicellular tight junction;GO:0005737|cytoplasm;GO:0031410|cytoplasmic vesicle;GO:0030425|dendrite;GO:0014069|postsynaptic density;GO:0045211|postsynaptic membrane;GO:0043220|Schmidt-Lanterman incisure;	GO:0008022|protein C-terminus binding;	K06095	MPDZ, MUPP1, Patj; multiple PDZ domain protein
chr15	80182237	80182318	81	7	0.8733	0.4872	0.3861	39.291	Hyper	chr15	80178842	80189637	ENSOARG00000012878	+	Intron	81	MS4A14|gi|803163000|ref|XP_011951882.1|	4227	0	PREDICTED: membrane-spanning 4-domains subfamily A member 14 [Ovis aries]	gi|965979538|ref|XM_012096492.2|	2568	0	PREDICTED: Ovis aries membrane-spanning 4-domains, subfamily A, member 14 (MS4A14), transcript variant X2, mRNA	Q96JA4	424	1e-134	Membrane-spanning 4-domains subfamily A member 14	.	.	.	.	pfam04103	CD20	CD20-like family. This family includes the CD20 protein and the beta subunit of the high affinity receptor for IgE Fc. The high affinity receptor for IgE is a tetrameric structure consisting of a single IgE-binding alpha subunit, a single beta subunit, and two disulfide-linked gamma subunits. The alpha subunit of Fc epsilon RI and most Fc receptors are homologous members of the Ig superfamily. By…	.	GO:0016021|integral component of membrane;	.	.	.
chrX	9319984	9320048	64	5	0.6614	0.9516	-0.2902	-33.2102	Hypo	chrX	9319749	9320311	ENSOARG00000011011	+	Intron	64	MSL3|gi|803281572|ref|XP_012000492.1|	2131	0	PREDICTED: male-specific lethal 3 homolog isoform X3 [Ovis aries musimon]	gi|966008749|ref|XM_015104793.1|	1455	0	PREDICTED: Ovis aries male-specific lethal 3 homolog (Drosophila) (MSL3), transcript variant X1, mRNA	Q8N5Y2	791	0	Male-specific lethal 3 homolog	.	.	.	.	pfam05712	MRG	MRG. This family consists of three different eukaryotic proteins (mortality factor 4 (MORF4/MRG15), male-specific lethal 3(MSL-3) and ESA1-associated factor 3(EAF3)). It is thought that the MRG family is involved in transcriptional regulation via histone acetylation. It contains 2 chromo domains and a leucine zipper motif.	GO:0006338|chromatin remodeling;GO:0006342|chromatin silencing;GO:0016575|histone deacetylation;GO:0043968|histone H2A acetylation;GO:0043984|histone H4-K16 acetylation;GO:0006351|transcription, DNA-templated;	GO:0072487|MSL complex;GO:0035267|NuA4 histone acetyltransferase complex;GO:0005654|nucleoplasm;	GO:0003677|DNA binding;GO:0035064|methylated histone binding;	K18403	MSL3; male-specific lethal 3
chr22	50428556	50428735	179	9	0.1198	0.5792	-0.4594	-58.3802	Hypo	chr22	50275885	50457872	ENSOARG00000026777	-	Intron	179	NA|gi|119619953|gb|EAW99547.1|	252	2e-21	thymosin, beta 10, isoform CRA_a, partial [Homo sapiens]	gi|850493841|gb|CP011907.1|	742	0	Ovis canadensis canadensis isolate 43U chromosome 22 sequence	P21753	82	2e-17	Thymosin beta-10	.	.	.	.	pfam01290	Thymosin	Thymosin beta-4 family.	GO:0030036|actin cytoskeleton organization;GO:0007015|actin filament organization;GO:0042989|sequestering of actin monomers;	GO:0005737|cytoplasm;GO:0031941|filamentous actin;	GO:0003785|actin monomer binding;	K13785	TMSB10; thymosin beta 10
chr2	464917	464968	51	5	0.3261	0.7666	-0.4405	-27.1316	Hypo	chr2	424476	469450	ENSOARG00000025730	-	Intron	51	NA|gi|134024713|gb|AAI34596.1|	221	3e-15	PAOX protein [Bos taurus]	gi|850477813|gb|CP011887.1|	1144	0	Ovis canadensis canadensis isolate 43U chromosome 2 sequence	.	.	.	.	.	.	.	.	pfam03154	Atrophin-1	Atrophin-1 family. Atrophin-1 is the protein product of the dentatorubral-pallidoluysian atrophy (DRPLA) gene. DRPLA OMIM:125370 is a progressive neurodegenerative disorder. It is caused by the expansion of a CAG repeat in the DRPLA gene on chromosome 12p. This results in an extended polyglutamine region in atrophin-1, that is thought to confer toxicity to the protein, possibly through altering i…	.	.	.	.	.
chr2	464917	464968	51	5	0.3261	0.7666	-0.4405	-27.1316	Hypo	chr2	426396	618492	ENSOARG00000025730	-	Intron	51	NA|gi|134024713|gb|AAI34596.1|	221	3e-15	PAOX protein [Bos taurus]	gi|850477813|gb|CP011887.1|	1144	0	Ovis canadensis canadensis isolate 43U chromosome 2 sequence	.	.	.	.	.	.	.	.	pfam03154	Atrophin-1	Atrophin-1 family. Atrophin-1 is the protein product of the dentatorubral-pallidoluysian atrophy (DRPLA) gene. DRPLA OMIM:125370 is a progressive neurodegenerative disorder. It is caused by the expansion of a CAG repeat in the DRPLA gene on chromosome 12p. This results in an extended polyglutamine region in atrophin-1, that is thought to confer toxicity to the protein, possibly through altering i…	.	.	.	.	.
chr4	107106765	107106865	100	5	0.6567	0.1571	0.4996	38.3366	Hyper	chr4	107106507	107279445	ENSOARG00000018561	+	Intron	100	NA|gi|149642105|ref|XP_001505746.1|	1294	4e-176	PREDICTED: elongation factor 1-alpha 1 [Ornithorhynchus anatinus]	gi|965933454|ref|XM_004008153.3|	731	0	PREDICTED: Ovis aries elongation factor 1-alpha 1 (LOC101120236), mRNA	P68105	503	4e-176	Elongation factor 1-alpha 1	SPBC839.15c	397	3e-135	COG5256	pfam03143	GTP_EFTU_D3	Elongation factor Tu C-terminal domain. Elongation factor Tu consists of three structural domains, this is the third domain. This domain adopts a beta barrel structure. This the third domain is involved in binding to both charged tRNA and binding to EF-Ts pfam00889.	GO:0071364|cellular response to epidermal growth factor stimulus;	GO:0005737|cytoplasm;GO:0005829|cytosol;GO:0005730|nucleolus;GO:0005634|nucleus;	GO:0005525|GTP binding;GO:0003924|GTPase activity;GO:0019001|guanyl nucleotide binding;GO:0003746|translation elongation factor activity;	K03231	EEF1A; elongation factor 1-alpha
chr2	1220869	1220981	112	10	0.6218	0.2709	0.351	71.3204	Hyper	chr2	1188540	1232884	ENSOARG00000025733	-	Intron	112	NA|gi|156381874|ref|XP_001632280.1|	163	6e-11	predicted protein [Nematostella vectensis]	gi|965820952|ref|XM_012126046.2|	899	0	PREDICTED: Ovis aries musimon myelin transcription factor 1-like (MYT1L), transcript variant X5, mRNA	Q9UL68	60.8	1e-08	Myelin transcription factor 1-like protein	.	.	.	.	pfam03154	Atrophin-1	Atrophin-1 family. Atrophin-1 is the protein product of the dentatorubral-pallidoluysian atrophy (DRPLA) gene. DRPLA OMIM:125370 is a progressive neurodegenerative disorder. It is caused by the expansion of a CAG repeat in the DRPLA gene on chromosome 12p. This results in an extended polyglutamine region in atrophin-1, that is thought to confer toxicity to the protein, possibly through altering i…	GO:0030154|cell differentiation;GO:0007399|nervous system development;GO:0006351|transcription, DNA-templated;	GO:0005634|nucleus;	GO:0003677|DNA binding;GO:0003700|transcription factor activity, sequence-specific DNA binding;GO:0008270|zinc ion binding;	.	.
chr1	44552	44659	107	11	0.3009	0.6782	-0.3772	-71.1276	Hypo	chr1	23440	169733	ENSOARG00000017577	-	Intron	107	NA|gi|296488743|tpg|DAA30856.1|	637	4e-81	TPA: inhibitor of growth family, member 5 [Bos taurus]	gi|965913415|ref|XM_015091619.1|	432	0	PREDICTED: Ovis aries inhibitor of growth family member 5 (ING5), transcript variant X1, mRNA	Q8WYH8	238	7e-78	Inhibitor of growth protein 5	.	.	.	.	pfam12998	ING	Inhibitor of growth proteins N-terminal histone-binding. Histones undergo numerous post-translational modifications, including acetylation and methylation, at residues which are then probable docking sites for various chromatin remodelling complexes. Inhibitor of growth proteins (INGs) specifically bind to residues that have been thus modified. INGs carry a well-characterized C-terminal PHD-type …	GO:0006260|DNA replication;GO:0043966|histone H3 acetylation;GO:0008285|negative regulation of cell proliferation;GO:0045926|negative regulation of growth;GO:0043065|positive regulation of apoptotic process;GO:2001235|positive regulation of apoptotic signaling pathway;GO:0045893|positive regulation of transcription, DNA-templated;GO:0006473|protein acetylation;GO:1901796|regulation of signal tran…	GO:0070776|MOZ/MORF histone acetyltransferase complex;GO:0005654|nucleoplasm;GO:0005634|nucleus;	GO:0003682|chromatin binding;GO:0035064|methylated histone binding;GO:0008270|zinc ion binding;	K11345	ING5; inhibitor of growth protein 5
chr26	5362780	5362844	64	4	0.4083	0.781	-0.3727	-26.6498	Hypo	chr26	5362002	5364002	ENSOARG00000004065	+	Promoter	64	NA|gi|307648425|gb|ADN84729.1|	421	1e-46	microcephalin [Ovis aries]	gi|966006546|ref|XM_015104543.1|	237	1e-119	PREDICTED: Ovis aries microcephalin 1 (MCPH1), transcript variant X1, mRNA	Q8NEM0	122	3e-32	Microcephalin	.	.	.	.	pfam00533	BRCT	BRCA1 C Terminus (BRCT) domain. The BRCT domain is found predominantly in proteins involved in cell cycle checkpoint functions responsive to DNA damage. The BRCT domain of XRCC1 forms a homodimer in the crystal structure. This suggests that pairs of BRCT domains associate as homo- or heterodimers. BRCT domains are often found as tandem-repeat pairs. Structures of the BRCA1 BRCT domains revealed a…	GO:0021987|cerebral cortex development;GO:0071850|mitotic cell cycle arrest;	GO:0005737|cytoplasm;GO:0005815|microtubule organizing center;GO:0005654|nucleoplasm;	.	K19403	MCPH1; microcephalin
chr16	66547465	66547520	55	4	0.4757	0.8842	-0.4085	-21.8088	Hypo	chr16	66547414	66600379	ENSOARG00000015156	-	Intron	55	NA|gi|355691201|gb|EHH26386.1|	367	7e-44	Ubiquitin-conjugating enzyme E2Q-like protein 1, partial [Macaca mulatta]	gi|965865827|ref|XM_012147327.2|	213	2e-106	PREDICTED: Ovis aries musimon ubiquitin-conjugating enzyme E2Q-like protein 1 (LOC105610804), mRNA	A0PJN4	147	6e-45	Ubiquitin-conjugating enzyme E2Q-like protein 1	.	.	.	.	pfam04552	Sigma54_DBD	Sigma-54, DNA binding domain. This DNA binding domain is based on peptide fragmentation data. This domain is proximal to DNA in the promoter/holoenzyme complex. Furthermore this region contains a putative helix-turn-helix motif. At the C-terminus, there is a highly conserved region known as the RpoN box and is the signature of the sigma-54 proteins.	.	GO:0005634|nucleus;	GO:0005524|ATP binding;GO:0061631|ubiquitin conjugating enzyme activity;	K10582	UBE2Q; ubiquitin-conjugating enzyme E2 Q [EC:2.3.2.23]
chr25	35034269	35034350	81	7	0.0953	0.6657	-0.5703	-59.4238	Hypo	chr25	35026153	35209491	ENSOARG00000026409	-	Intron	81	NA|gi|4239700|emb|CAA10770.1|	296	3e-33	reverse transcriptase-like [Bos taurus]	gi|115432195|gb|EF026086.1|	1171	0	Bos taurus BTA28 scaffold106623_11509 genomic sequence contig containing highly polymorphic single nucleotide sites	P33477	55.5	2e-06	Annexin A11	.	.	.	.	pfam15449	Retinal	Retinal protein. This family of proteins is found in the photoreceptor cells of the retina. Mutations of the gene encoding this protein have been associated with retinal disorders such as retinitis pigmentosa and late-onset progressive retinal atrophy. The function of this family of proteins is unknown, but it is likely to be important in the development and function of the retina.	GO:0007049|cell cycle;GO:0051301|cell division;	GO:0042470|melanosome;GO:0030496|midbody;GO:0005635|nuclear envelope;GO:0005654|nucleoplasm;GO:0005819|spindle;	GO:0005509|calcium ion binding;GO:0005544|calcium-dependent phospholipid binding;GO:0044548|S100 protein binding;	K17095	ANXA7_11; annexin A7/11
chr1	86984948	86985003	55	4	0.2172	0.7602	-0.5431	-24.8457	Hypo	chr1	86964263	87048777	ENSOARG00000025544	+	Intron	55	NA|gi|426216206|ref|XP_004002357.1|	1758	0	PREDICTED: potassium voltage-gated channel subfamily A member 10 [Ovis aries]	gi|850474981|gb|CP011886.1|	1299	0	Ovis canadensis canadensis isolate 43U chromosome 1 sequence	Q16322	121	3e-27	Potassium voltage-gated channel subfamily A member 10	DR0830	74.7	2e-13	COG1226	pfam02214	BTB_2	BTB/POZ domain. In voltage-gated K+ channels this domain is responsible for subfamily-specific assembly of alpha-subunits into functional tetrameric channels. In KCTD1 this domain functions as a transcriptional repressor. It also mediates homomultimerization of KCTD1 and interaction of KCTD1 with the transcription factor AP-2-alpha.	GO:0006813|potassium ion transport;GO:0051260|protein homooligomerization;	GO:0016021|integral component of membrane;GO:0005886|plasma membrane;GO:0008076|voltage-gated potassium channel complex;	GO:0005251|delayed rectifier potassium channel activity;GO:0005221|intracellular cyclic nucleotide activated cation channel activity;	K04881	KCNA10; potassium voltage-gated channel Shaker-related subfamily A member 10
chr1	86984948	86985003	55	4	0.2172	0.7602	-0.5431	-24.8457	Hypo	chr1	86964263	87057725	ENSOARG00000025544	+	Intron	55	NA|gi|426216206|ref|XP_004002357.1|	1758	0	PREDICTED: potassium voltage-gated channel subfamily A member 10 [Ovis aries]	gi|850474981|gb|CP011886.1|	1299	0	Ovis canadensis canadensis isolate 43U chromosome 1 sequence	Q16322	121	3e-27	Potassium voltage-gated channel subfamily A member 10	DR0830	74.7	2e-13	COG1226	pfam02214	BTB_2	BTB/POZ domain. In voltage-gated K+ channels this domain is responsible for subfamily-specific assembly of alpha-subunits into functional tetrameric channels. In KCTD1 this domain functions as a transcriptional repressor. It also mediates homomultimerization of KCTD1 and interaction of KCTD1 with the transcription factor AP-2-alpha.	GO:0006813|potassium ion transport;GO:0051260|protein homooligomerization;	GO:0016021|integral component of membrane;GO:0005886|plasma membrane;GO:0008076|voltage-gated potassium channel complex;	GO:0005251|delayed rectifier potassium channel activity;GO:0005221|intracellular cyclic nucleotide activated cation channel activity;	K04881	KCNA10; potassium voltage-gated channel Shaker-related subfamily A member 10
chr23	35677277	35677339	62	5	0.1374	0.5827	-0.4453	-37.1983	Hypo	chr23	35601947	35773146	ENSOARG00000009288	+	Intron	62	NA|gi|426253715|ref|XP_004020538.1|	522	2e-59	PREDICTED: 60S ribosomal protein L27 [Ovis aries]	gi|850494308|gb|CP011908.1|	1532	0	Ovis canadensis canadensis isolate 43U chromosome 23 sequence	P61354	195	5e-57	60S ribosomal protein L27	YDR471w	115	1e-28	COG2163	pfam01777	Ribosomal_L27e	Ribosomal L27e protein family. The N-terminal region of the eukaryotic ribosomal L27 has the KOW motif. C-terminal region is represented by this family.	GO:1904044|response to aldosterone;GO:0006412|translation;	GO:0022625|cytosolic large ribosomal subunit;GO:0005840|ribosome;	GO:0003735|structural constituent of ribosome;	K02901	RP-L27e, RPL27; large subunit ribosomal protein L27e
chr7	99321355	99321459	104	6	0.4139	0.8647	-0.4508	-38.1403	Hypo	chr7	99212314	99400891	ENSOARG00000026737	+	Intron	104	NA|gi|440901585|gb|ELR52497.1|	172	4e-10	Sodium channel protein type 11 subunit alpha, partial [Bos mutus]	gi|850484816|gb|CP011892.1|	330	1e-170	Ovis canadensis canadensis isolate 43U chromosome 7 sequence	.	.	.	.	.	.	.	.	pfam15388	FAM117	Protein Family FAM117. This protein family is a domain of unknown function found in eukaryotes. Proteins in this family are typically between 269 and 453 amino acids in length. There are two conserved sequence motifs: RRT and TQT.	.	.	.	.	.
chr18	43170045	43170098	53	4	0.2898	0.8666	-0.5768	-28.0339	Hypo	chr18	43166509	43170713	ENSOARG00000006629	+	Intron	53	NA|gi|513012518|ref|XP_004867636.1|	2403	0	PREDICTED: neuronal PAS domain-containing protein 3 isoform X5 [Heterocephalus glaber]	gi|965828422|ref|XM_012129709.2|	1123	0	PREDICTED: Ovis aries musimon neuronal PAS domain protein 3 (NPAS3), transcript variant X8, mRNA	Q8IXF0	920	0	Neuronal PAS domain-containing protein 3	.	.	.	.	pfam08447	PAS_3	PAS fold. The PAS fold corresponds to the structural domain that has previously been defined as PAS and PAC motifs. The PAS fold appears in archaea, eubacteria and eukarya.	GO:0032502|developmental process;GO:0045893|positive regulation of transcription, DNA-templated;GO:0006357|regulation of transcription from RNA polymerase II promoter;GO:0006351|transcription, DNA-templated;	GO:0005737|cytoplasm;GO:0005654|nucleoplasm;	GO:0003677|DNA binding;GO:0000981|RNA polymerase II transcription factor activity, sequence-specific DNA binding;	K09098	NPAS1_3; neuronal PAS domain-containing protein 1/3
chr5	52944598	52944688	90	8	0.9158	0.5262	0.3896	63.4306	Hyper	chr5	52921087	53025681	ENSOARG00000002202	+	Intron	90	NA|gi|528753820|gb|EPY73479.1|	621	2e-79	potassium channel tetramerisation domain containing 16-like protein [Camelus ferus]	gi|965938767|ref|XM_012178675.2|	455	0	PREDICTED: Ovis aries potassium channel tetramerization domain containing 16 (KCTD16), transcript variant X1, mRNA	Q68DU8	238	4e-75	BTB/POZ domain-containing protein KCTD16	.	.	.	.	pfam09998	DUF2239	Uncharacterized protein conserved in bacteria (DUF2239). This domain, found in various hypothetical bacterial proteins, has no known function.	GO:0051260|protein homooligomerization;GO:0008277|regulation of G-protein coupled receptor protein signaling pathway;	GO:0030054|cell junction;GO:0045211|postsynaptic membrane;GO:0042734|presynaptic membrane;GO:0043235|receptor complex;	.	.	.
chr21	41802558	41802710	152	6	0.3744	0.8368	-0.4624	-44.1374	Hypo	chr21	41799921	41805336	ENSOARG00000026113	-	Intron	152	NA|gi|544484923|ref|XP_005577531.1|	206	6e-14	PREDICTED: stress-induced-phosphoprotein 1 isoform X1 [Macaca fascicularis]	gi|850493339|gb|CP011906.1|	1122	0	Ovis canadensis canadensis isolate 43U chromosome 21 sequence	.	.	.	.	.	.	.	.	pfam15238	FAM181	FAM181. This family of proteins is found in eukaryotes. Proteins in this family are typically between 256 and 426 amino acids in length.	.	.	.	.	.
chr10	22906246	22906346	100	13	0.9301	0.5442	0.3859	86.1048	Hyper	chr10	22906201	22908201	ENSOARG00000006021	-	Promoter	100	NA|gi|548473443|ref|XP_005682809.1|	991	7e-134	PREDICTED: PRELI domain-containing protein 1, mitochondrial [Capra hircus]	gi|965955424|ref|XR_001043038.2|	654	0	PREDICTED: Ovis aries PRELI domain-containing protein 1, mitochondrial pseudogene (LOC101122286), misc_RNA	Q32KN9	385	3e-135	PRELI domain-containing protein 1, mitochondrial	.	.	.	.	pfam04707	PRELI	PRELI-like family. This family includes a conserved region found in the PRELI protein and yeast YLR168C gene MSF1 product. The function of this protein is unknown, though it is thought to be involved in intra-mitochondrial protein sorting. This region is also found in a number of other eukaryotic proteins.	GO:0006915|apoptotic process;GO:0043066|negative regulation of apoptotic process;GO:0010917|negative regulation of mitochondrial membrane potential;GO:0090201|negative regulation of release of cytochrome c from mitochondria;GO:1901857|positive regulation of cellular respiration;GO:0010950|positive regulation of endopeptidase activity;GO:2001140|positive regulation of phospholipid transport;GO:007…	GO:0005758|mitochondrial intermembrane space;GO:0005654|nucleoplasm;GO:0043234|protein complex;	GO:1990050|phosphatidic acid transporter activity;	.	.
chr17	71704779	71704837	58	5	0.2107	0.7835	-0.5728	-29.0248	Hypo	chr17	71695877	71805121	ENSOARG00000025718	+	Intron	58	NA|gi|556732829|ref|XP_005962075.1|	260	2e-21	PREDICTED: LOW QUALITY PROTEIN: protein HIRA-like, partial [Pantholops hodgsonii]	gi|850491151|gb|CP011902.1|	219	5e-109	Ovis canadensis canadensis isolate 43U chromosome 17 sequence	P54198	67.8	5e-11	Protein HIRA	.	.	.	.	pfam03251	Tymo_45kd_70kd	Tymovirus 45/70Kd protein. Tymoviruses are single stranded RNA viruses. This family includes a protein of unknown function that has been named based on its molecular weight. Tymoviruses such as the ononis yellow mosaic tymovirus encode only three proteins. Of these two are overlapping this protein overlaps a larger ORF that is thought to be the polymerase.	GO:0009653|anatomical structure morphogenesis;GO:0016569|covalent chromatin modification;GO:0006336|DNA replication-independent nucleosome assembly;GO:0007369|gastrulation;GO:0042692|muscle cell differentiation;GO:0001649|osteoblast differentiation;GO:0006357|regulation of transcription from RNA polymerase II promoter;GO:0006351|transcription, DNA-templated;	GO:0070062|extracellular exosome;GO:0000790|nuclear chromatin;GO:0005654|nucleoplasm;GO:0005634|nucleus;GO:0016605|PML body;GO:0043234|protein complex;	GO:0003714|transcription corepressor activity;GO:0003700|transcription factor activity, sequence-specific DNA binding;	K11293	HIRA, HIR1; protein HIRA/HIR1
chr17	71704779	71704837	58	5	0.2107	0.7835	-0.5728	-29.0248	Hypo	chr17	71696357	71831235	ENSOARG00000025718	+	Intron	58	NA|gi|556732829|ref|XP_005962075.1|	260	2e-21	PREDICTED: LOW QUALITY PROTEIN: protein HIRA-like, partial [Pantholops hodgsonii]	gi|850491151|gb|CP011902.1|	219	5e-109	Ovis canadensis canadensis isolate 43U chromosome 17 sequence	P54198	67.8	5e-11	Protein HIRA	.	.	.	.	pfam03251	Tymo_45kd_70kd	Tymovirus 45/70Kd protein. Tymoviruses are single stranded RNA viruses. This family includes a protein of unknown function that has been named based on its molecular weight. Tymoviruses such as the ononis yellow mosaic tymovirus encode only three proteins. Of these two are overlapping this protein overlaps a larger ORF that is thought to be the polymerase.	GO:0009653|anatomical structure morphogenesis;GO:0016569|covalent chromatin modification;GO:0006336|DNA replication-independent nucleosome assembly;GO:0007369|gastrulation;GO:0042692|muscle cell differentiation;GO:0001649|osteoblast differentiation;GO:0006357|regulation of transcription from RNA polymerase II promoter;GO:0006351|transcription, DNA-templated;	GO:0070062|extracellular exosome;GO:0000790|nuclear chromatin;GO:0005654|nucleoplasm;GO:0005634|nucleus;GO:0016605|PML body;GO:0043234|protein complex;	GO:0003714|transcription corepressor activity;GO:0003700|transcription factor activity, sequence-specific DNA binding;	K11293	HIRA, HIR1; protein HIRA/HIR1
chr5	4179932	4180064	132	5	0.2191	0.7052	-0.4861	-29.393	Hypo	chr5	4104653	4211625	ENSOARG00000025282	+	Intron	132	NA|gi|556754147|ref|XP_005972444.1|	252	3e-19	PREDICTED: LOW QUALITY PROTEIN: CREB-regulated transcription coactivator 1 [Pantholops hodgsonii]	gi|850483104|gb|CP011890.1|	479	0	Ovis canadensis canadensis isolate 43U chromosome 5 sequence	.	.	.	.	.	.	.	.	pfam06986	TraN	Type-1V conjugative transfer system mating pair stabilisation. TraN is a large cysteine-rich outer membrane protein involved in the mating-pair stabilisation (adhesin) component of the F-type conjugative plasmid transfer system. TraN is believed to interact with the core type IV secretion system apparatus through the TraV protein.	.	.	.	.	.
chr21	49654589	49654649	60	6	0.3163	0.8231	-0.5068	-33.0512	Hypo	chr21	49654045	49657052	ENSOARG00000026140	+	Exon	60	NA|gi|594044997|ref|XP_006046982.1|	333	2e-48	PREDICTED: plakophilin-3 isoform X1 [Bubalus bubalis]	gi|965994840|ref|XM_015103027.1|	310	4e-159	PREDICTED: Ovis aries plakophilin 3 (PKP3), transcript variant X1, mRNA	Q08DQ0	87.8	3e-16	Plakophilin-3	.	.	.	.	pfam00514	Arm	Armadillo/beta-catenin-like repeat. Approx. 40 amino acid repeat. Tandem repeats form super-helix of helices that is proposed to mediate interaction of beta-catenin with its ligands. CAUTION: This family does not contain all known armadillo repeats.	GO:0002159|desmosome assembly;GO:0090002|establishment of protein localization to plasma membrane;GO:0016337|single organismal cell-cell adhesion;	GO:0030057|desmosome;GO:0005634|nucleus;GO:0005886|plasma membrane;	.	.	.
chr7	98112774	98112843	69	4	0.2109	0.6587	-0.4478	-24.0296	Hypo	chr7	98003846	98128065	ENSOARG00000003363	-	Intron	69	NA|gi|594682440|ref|XP_007188801.1|	719	8e-91	PREDICTED: forkhead box protein N3 isoform X3 [Balaenoptera acutorostrata scammoni]	gi|965840045|ref|XM_012135300.2|	805	0	PREDICTED: Ovis aries musimon forkhead box N3 (FOXN3), transcript variant X6, mRNA	Q33BP8	281	2e-89	Forkhead box protein N3	SPBC16G5.15c	79.7	7e-16	COG5025	pfam00250	Fork_head	Fork head domain.	GO:0007049|cell cycle;GO:0030154|cell differentiation;GO:0045893|positive regulation of transcription, DNA-templated;GO:0006351|transcription, DNA-templated;	GO:0005634|nucleus;	GO:0043565|sequence-specific DNA binding;GO:0003700|transcription factor activity, sequence-specific DNA binding;	K09407	FOXN; forkhead box protein N
chr13	70980026	70980196	170	10	0.4379	0.8567	-0.4187	-71.138	Hypo	chr13	70970907	70989464	ENSOARG00000003072	-	Intron	170	NA|gi|671011294|ref|XP_008696473.1|	1570	0	PREDICTED: receptor-type tyrosine-protein phosphatase T [Ursus maritimus]	gi|965965979|ref|XM_015099500.1|	939	0	PREDICTED: Ovis aries protein tyrosine phosphatase, receptor type, T (PTPRT), transcript variant X1, mRNA	O14522	607	0	Receptor-type tyrosine-protein phosphatase T	.	.	.	.	pfam00629	MAM	MAM domain. An extracellular domain found in many receptors.	GO:0007155|cell adhesion;GO:0007156|homophilic cell adhesion via plasma membrane adhesion molecules;GO:0006470|protein dephosphorylation;GO:0007165|signal transduction;GO:0007169|transmembrane receptor protein tyrosine kinase signaling pathway;	GO:0009986|cell surface;GO:0016021|integral component of membrane;GO:0005886|plasma membrane;	GO:0045294|alpha-catenin binding;GO:0008013|beta-catenin binding;GO:0045296|cadherin binding;GO:0070097|delta-catenin binding;GO:0045295|gamma-catenin binding;GO:0004725|protein tyrosine phosphatase activity;	K13297	PTPRT; receptor-type tyrosine-protein phosphatase T [EC:3.1.3.48]
chr17	71423463	71423649	186	10	0.0809	0.442	-0.3611	-58.3646	Hypo	chr17	71339138	71456559	ENSOARG00000025711	+	Intron	186	NA|gi|742078468|ref|XP_010838734.1|	130	2e-11	PREDICTED: phosphatidylinositol 4-kinase alpha-like, partial [Bison bison bison]	gi|850491151|gb|CP011902.1|	321	3e-165	Ovis canadensis canadensis isolate 43U chromosome 17 sequence	.	.	.	.	.	.	.	.	pfam03154	Atrophin-1	Atrophin-1 family. Atrophin-1 is the protein product of the dentatorubral-pallidoluysian atrophy (DRPLA) gene. DRPLA OMIM:125370 is a progressive neurodegenerative disorder. It is caused by the expansion of a CAG repeat in the DRPLA gene on chromosome 12p. This results in an extended polyglutamine region in atrophin-1, that is thought to confer toxicity to the protein, possibly through altering i…	.	.	.	.	.
chrX	76841924	76842038	114	5	0.7108	0.1538	0.557	33.3465	Hyper	chrX	76840586	76842720	ENSOARG00000025371	-	Intron	114	NA|gi|742079651|ref|XP_010846205.1|	438	4e-49	PREDICTED: protein PRRC2B-like, partial [Bison bison bison]	gi|742079650|ref|XM_010847903.1|	317	2e-163	PREDICTED: Bison bison bison protein PRRC2B-like (LOC104994373), partial mRNA	Q7TPM1	72	2e-12	Protein PRRC2B	.	.	.	.	pfam06824	DUF1237	Protein of unknown function (DUF1237). This family contains a number of hypothetical proteins of about 450 residues in length. Their function is unknown, and most are bacterial. However, structurally this family is part of the 6 hairpin glycosidase superfamily, suggesting a glycosyl hydrolase function.	GO:0030154|cell differentiation;	.	GO:0044822|poly(A) RNA binding;	.	.
chr17	8844922	8845006	84	4	0.2604	0.8064	-0.546	-28.8172	Hypo	chr17	8828138	8918059	ENSOARG00000007060	-	Intron	84	NA|gi|760173141|gb|AJP09268.1|	992	3e-129	elongation factor 1-alpha, partial [Coturnix japonica]	gi|850491151|gb|CP011902.1|	933	0	Ovis canadensis canadensis isolate 43U chromosome 17 sequence	P68105	391	3e-129	Elongation factor 1-alpha 1	SPCC794.09c	309	6e-98	COG5256	pfam03144	GTP_EFTU_D2	Elongation factor Tu domain 2. Elongation factor Tu consists of three structural domains, this is the second domain. This domain adopts a beta barrel structure. This the second domain is involved in binding to charged tRNA. This domain is also found in other proteins such as elongation factor G and translation initiation factor IF-2. This domain is structurally related to pfam03143, and in fact h…	GO:0071364|cellular response to epidermal growth factor stimulus;	GO:0005737|cytoplasm;GO:0005829|cytosol;GO:0005730|nucleolus;GO:0005634|nucleus;	GO:0005525|GTP binding;GO:0003924|GTPase activity;GO:0019001|guanyl nucleotide binding;GO:0003746|translation elongation factor activity;	K03231	EEF1A; elongation factor 1-alpha
chr4	15739439	15739513	74	7	0.2024	0.5536	-0.3512	-40.2354	Hypo	chr4	15625682	15774018	ENSOARG00000005735	+	Intron	74	NA|gi|803061564|ref|XP_012031775.1|	713	5e-91	PREDICTED: UBAP1-MVB12-associated (UMA)-domain containing protein 1 [Ovis aries]	gi|850481938|gb|CP011889.1|	574	0	Ovis canadensis canadensis isolate 43U chromosome 4 sequence	C9J7I0	177	3e-53	UBAP1-MVB12-associated (UMA)-domain containing protein 1	.	.	.	.	pfam12440	MAGE_N	Melanoma associated antigen family N terminal. This domain family is found in eukaryotes, and is typically between 82 and 96 amino acids in length. The family is found in association with pfam01454. This family is the N terminal of various melanoma associated antigens. These are tumor rejection antigens which are expressed on HLA-A1 of tumor cells and they are recognized by cytotoxic T lymphocyte…	GO:0007596|blood coagulation;GO:0048208|COPII vesicle coating;GO:0007029|endoplasmic reticulum organization;GO:0006888|ER to Golgi vesicle-mediated transport;GO:0007030|Golgi organization;GO:0010638|positive regulation of organelle organization;GO:0006457|protein folding;GO:0018279|protein N-linked glycosylation via asparagine;GO:0015031|protein transport;	GO:0005789|endoplasmic reticulum membrane;GO:0005793|endoplasmic reticulum-Golgi intermediate compartment;GO:0033116|endoplasmic reticulum-Golgi intermediate compartment membrane;GO:0030134|ER to Golgi transport vesicle;GO:0012507|ER to Golgi transport vesicle membrane;GO:0070062|extracellular exosome;GO:0000139|Golgi membrane;GO:0044220|host cell perinuclear region of cytoplasm;GO:0016021|integr…	GO:0005537|mannose binding;GO:0046872|metal ion binding;GO:0051082|unfolded protein binding;	.	.
chr5	105074665	105074757	92	11	0.2651	0.6759	-0.4109	-76.9261	Hypo	chr5	105044302	105085678	ENSOARG00000018799	+	Intron	92	NA|gi|803080464|ref|XP_012034421.1|	4230	0	PREDICTED: tyrosine-protein kinase Fer isoform X1 [Ovis aries]	gi|965940025|ref|XM_012179034.2|	2535	0	PREDICTED: Ovis aries fer (fps/fes related) tyrosine kinase (FER), transcript variant X1, mRNA	Q9TTY2	1585	0	Tyrosine-protein kinase Fer	.	.	.	.	pfam07714	Pkinase_Tyr	Protein tyrosine kinase.	GO:0031532|actin cytoskeleton reorganization;GO:0007155|cell adhesion;GO:0030154|cell differentiation;GO:0008283|cell proliferation;GO:0006935|chemotaxis;GO:0007173|epidermal growth factor receptor signaling pathway;GO:0038095|Fc-epsilon receptor signaling pathway;GO:0045087|innate immune response;GO:0038083|peptidyl-tyrosine autophosphorylation;GO:0030335|positive regulation of cell migration;GO…	GO:0005938|cell cortex;GO:0030054|cell junction;GO:0042995|cell projection;GO:0005856|cytoskeleton;GO:0031234|extrinsic component of cytoplasmic side of plasma membrane;GO:0005634|nucleus;	GO:0005524|ATP binding;GO:0008289|lipid binding;GO:0004715|non-membrane spanning protein tyrosine kinase activity;GO:0005102|receptor binding;	K08889	FER, TYK3; tyrosine-protein kinase Fer [EC:2.7.10.2]
chr8	14858942	14858996	54	5	0.4197	0.8694	-0.4497	-27.0342	Hypo	chr8	14855287	14880472	ENSOARG00000008072	+	Intron	54	NA|gi|803097363|ref|XP_004011198.2|	1156	1e-137	PREDICTED: triadin isoform X1 [Ovis aries]	gi|850485237|gb|CP011893.1|	2179	0	Ovis canadensis canadensis isolate 43U chromosome 8 sequence	Q13061	244	3e-66	Triadin	.	.	.	.	pfam05279	Asp-B-Hydro_N	Aspartyl beta-hydroxylase N-terminal region. This family includes the N-terminal regions of the junctin, junctate and aspartyl beta-hydroxylase proteins. Junctate is an integral ER/SR membrane calcium binding protein, which comes from an alternatively spliced form of the same gene that generates aspartyl beta-hydroxylase and junctin. Aspartyl beta-hydroxylase catalyses the post-translational hydr…	GO:0006874|cellular calcium ion homeostasis;GO:0031122|cytoplasmic microtubule organization;GO:0090158|endoplasmic reticulum membrane organization;GO:0060047|heart contraction;GO:0034220|ion transmembrane transport;GO:0006936|muscle contraction;GO:0060315|negative regulation of ryanodine-sensitive calcium-release channel activity;GO:1901846|positive regulation of cell communication by electrical …	GO:0005783|endoplasmic reticulum;GO:0016021|integral component of membrane;GO:0030314|junctional membrane complex;GO:0014701|junctional sarcoplasmic reticulum membrane;GO:0005886|plasma membrane;GO:0016529|sarcoplasmic reticulum;GO:0033018|sarcoplasmic reticulum lumen;GO:0033017|sarcoplasmic reticulum membrane;	GO:0044325|ion channel binding;GO:0030674|protein binding, bridging;	.	.
chr9	21420302	21420377	75	4	0.3747	0.8657	-0.4909	-23.0448	Hypo	chr9	21419323	21421323	ENSOARG00000005609	-	Promoter	75	NA|gi|803104263|ref|XP_012038919.1|	8266	0	PREDICTED: thyroglobulin isoform X1 [Ovis aries]	gi|803104262|ref|XM_012183529.1|	4847	0	PREDICTED: Ovis aries thyroglobulin (TG), transcript variant X1, mRNA	P01267	73.6	2e-11	Thyroglobulin	BS_pnbA	141	4e-34	COG2272	pfam00135	COesterase	Carboxylesterase family.	GO:0042446|hormone biosynthetic process;	GO:0005615|extracellular space;	GO:0052689|carboxylic ester hydrolase activity;	K10809	TG; thyroglobulin
chr11	33473915	33473986	71	6	0.7269	0.2421	0.4848	37.885	Hyper	chr11	33473869	33473987	ENSOARG00000018083	-	Exon	71	NA|gi|803120214|ref|XP_012041180.1|	2475	0	PREDICTED: fatty aldehyde dehydrogenase isoform X1 [Ovis aries]	gi|965883792|ref|XM_012154443.2|	1974	0	PREDICTED: Ovis aries musimon aldehyde dehydrogenase 3 family member A2 (ALDH3A2), transcript variant X7, mRNA	Q5RF60	820	0	Fatty aldehyde dehydrogenase	alr3672	433	2e-143	COG1012	pfam00171	Aldedh	Aldehyde dehydrogenase family. This family of dehydrogenases act on aldehyde substrates. Members use NADP as a cofactor. The family includes the following members: The prototypical members are the aldehyde dehydrogenases EC:1.2.1.3. Succinate-semialdehyde dehydrogenase EC:1.2.1.16. Lactaldehyde dehydrogenase EC:1.2.1.22. Benzaldehyde dehydrogenase EC:1.2.1.28. Methylmalonate-semialdehyde dehydrog…	GO:0006081|cellular aldehyde metabolic process;	GO:0005789|endoplasmic reticulum membrane;GO:0016021|integral component of membrane;	GO:0004029|aldehyde dehydrogenase (NAD) activity;GO:0004030|aldehyde dehydrogenase [NAD(P)+] activity;	K00128	E1.2.1.3; aldehyde dehydrogenase (NAD+) [EC:1.2.1.3]
chr22	9154095	9154249	154	5	0.3652	0.7867	-0.4215	-26.9153	Hypo	chr22	9152773	9164820	ENSOARG00000014018	+	Intron	154	NA|gi|803192161|ref|XP_011957877.1|	2129	0	PREDICTED: bifunctional 3'-phosphoadenosine 5'-phosphosulfate synthase 2 isoform X2 [Ovis aries]	gi|965997351|ref|XM_012102487.2|	1382	0	PREDICTED: Ovis aries 3'-phosphoadenosine 5'-phosphosulfate synthase 2 (PAPSS2), transcript variant X2, mRNA	O95340	754	0	Bifunctional 3'-phosphoadenosine 5'-phosphosulfate synthase 2	SPAC1782.11	223	3e-67	COG0529	pfam01583	APS_kinase	Adenylylsulphate kinase. Enzyme that catalyses the phosphorylation of adenylylsulphate to 3'-phosphoadenylylsulfate. This domain contains an ATP binding P-loop motif.	GO:0050428|3'-phosphoadenosine 5'-phosphosulfate biosynthetic process;GO:0007596|blood coagulation;GO:0060348|bone development;GO:0001501|skeletal system development;GO:0000103|sulfate assimilation;	GO:0005829|cytosol;	GO:0004020|adenylylsulfate kinase activity;GO:0005524|ATP binding;GO:0016779|nucleotidyltransferase activity;GO:0004781|sulfate adenylyltransferase (ATP) activity;	K13811	PAPSS; 3'-phosphoadenosine 5'-phosphosulfate synthase [EC:2.7.7.4 2.7.1.25]
chrX	27950277	27950390	113	4	0.5461	0.957	-0.4109	-29.0662	Hypo	chrX	27936498	27950493	ENSOARG00000018086	+	Intron	113	NA|gi|803201749|ref|XP_011961833.1|	2902	0	PREDICTED: glycerol kinase isoform X4 [Ovis aries]	gi|966009335|ref|XM_012106443.2|	1677	0	PREDICTED: Ovis aries glycerol kinase (GK), transcript variant X4, mRNA	Q0IID9	1044	0	Glycerol kinase	Rv3696c	471	1e-159	COG0554	pfam00370	FGGY_N	FGGY family of carbohydrate kinases, N-terminal domain. This domain adopts a ribonuclease H-like fold and is structurally related to the C-terminal domain.	GO:0019563|glycerol catabolic process;GO:0006071|glycerol metabolic process;GO:0046167|glycerol-3-phosphate biosynthetic process;GO:0006641|triglyceride metabolic process;	GO:0005741|mitochondrial outer membrane;GO:0005739|mitochondrion;	GO:0005524|ATP binding;GO:0004370|glycerol kinase activity;	K00864	glpK, GK; glycerol kinase [EC:2.7.1.30]
chr12	3347630	3347796	166	4	0.9599	0.371	0.5889	28.2787	Hyper	chr12	3267357	3366534	ENSOARG00000005343	+	Intron	166	NA|gi|803262639|ref|XP_011991012.1|	5313	0	PREDICTED: SLIT-ROBO Rho GTPase-activating protein 2 isoform X5 [Ovis aries musimon]	gi|803262638|ref|XM_012135622.1|	3597	0	PREDICTED: Ovis aries musimon SLIT-ROBO Rho GTPase activating protein 2 (SRGAP2), transcript variant X5, mRNA	Q91Z67	1993	0	SLIT-ROBO Rho GTPase-activating protein 2	.	.	.	.	pfam00620	RhoGAP	RhoGAP domain. GTPase activator proteins towards Rho/Rac/Cdc42-like small GTPases.	GO:0051014|actin filament severing;GO:0060996|dendritic spine development;GO:0021816|extension of a leading process involved in cell motility in cerebral cortex radial glia guided migration;GO:0046847|filopodium assembly;GO:0003363|lamellipodium assembly involved in ameboidal cell migration;GO:0030336|negative regulation of cell migration;GO:2001223|negative regulation of neuron migration;GO:0048…	GO:0030054|cell junction;GO:0005829|cytosol;GO:0044327|dendritic spine head;GO:0030027|lamellipodium;GO:0005743|mitochondrial inner membrane;GO:0005634|nucleus;GO:0045335|phagocytic vesicle;GO:0005886|plasma membrane;GO:0014069|postsynaptic density;GO:0045211|postsynaptic membrane;	GO:0005096|GTPase activator activity;GO:0042803|protein homodimerization activity;GO:0048365|Rac GTPase binding;	K07526	SRGAP; SLIT-ROBO Rho GTPase activating protein
chr20	6920991	6921061	70	4	0.9504	0.5725	0.3779	27.0193	Hyper	chr20	6824054	6925077	ENSOARG00000026853	-	Intron	70	NA|gi|803283572|ref|XP_012001452.1|	161	3e-09	PREDICTED: fibroblast growth factor 18 isoform X3 [Ovis aries musimon]	gi|850492819|gb|CP011905.1|	930	0	Ovis canadensis canadensis isolate 43U chromosome 20 sequence	.	.	.	.	.	.	.	.	pfam15498	Dendrin	Nephrin and CD2AP-binding protein, Dendrin. Dendrin is a family of eukaryotic proteins found in the podocytes of the kidneys. Dendrin, originally identified in telencephalic dendrites, is a constituent of the slit diaphragm, SD, complex of podocytes, where it directly binds to nephrin and CD2AP. Kidney podocytes and their slit diaphragms (SDs) form the final barrier to urinary protein loss. SD pr…	.	.	.	.	.
chr10	84166523	84166641	118	15	0.228	0.6954	-0.4674	-128.349	Hypo	chr10	84100708	84186769	ENSOARG00000026335	-	Intron	118	NA|gi|833494856|ref|XP_012770481.1|	414	2e-52	hypothetical protein, conserved [Babesia bigemina]	gi|850486327|gb|CP011895.1|	3567	0	Ovis canadensis canadensis isolate 43U chromosome 10 sequence	.	.	.	.	.	.	.	.	pfam01257	2Fe-2S_thioredx	Thioredoxin-like [2Fe-2S] ferredoxin.	.	.	.	.	.
chr3	221148492	221148591	99	4	0.3455	0.8306	-0.4851	-22.1445	Hypo	chr3	221046895	221186677	ENSOARG00000026069	+	Intron	99	NA|gi|833494856|ref|XP_012770481.1|	379	4e-37	hypothetical protein, conserved [Babesia bigemina]	gi|850480667|gb|CP011888.1|	1297	0	Ovis canadensis canadensis isolate 43U chromosome 3 sequence	.	.	.	.	.	.	.	.	pfam15449	Retinal	Retinal protein. This family of proteins is found in the photoreceptor cells of the retina. Mutations of the gene encoding this protein have been associated with retinal disorders such as retinitis pigmentosa and late-onset progressive retinal atrophy. The function of this family of proteins is unknown, but it is likely to be important in the development and function of the retina.	.	.	.	.	.
chr3	221043898	221043965	67	5	0.2861	0.7828	-0.4967	-32.1918	Hypo	chr3	221043171	221045171	ENSOARG00000026069	+	Promoter	67	NA|gi|833494856|ref|XP_012770481.1|	379	4e-37	hypothetical protein, conserved [Babesia bigemina]	gi|850480667|gb|CP011888.1|	1297	0	Ovis canadensis canadensis isolate 43U chromosome 3 sequence	.	.	.	.	.	.	.	.	pfam15449	Retinal	Retinal protein. This family of proteins is found in the photoreceptor cells of the retina. Mutations of the gene encoding this protein have been associated with retinal disorders such as retinitis pigmentosa and late-onset progressive retinal atrophy. The function of this family of proteins is unknown, but it is likely to be important in the development and function of the retina.	.	.	.	.	.
chr23	47724230	47724718	488	4	0.0523	0.4479	-0.3956	-26.4711	Hypo	chr23	47666647	47823356	ENSOARG00000026191	+	Intron	488	NA|gi|833496433|ref|XP_012770936.1|	290	9e-25	hypothetical protein, conserved [Babesia bigemina]	gi|850494308|gb|CP011908.1|	1508	0	Ovis canadensis canadensis isolate 43U chromosome 23 sequence	.	.	.	.	.	.	.	.	pfam03154	Atrophin-1	Atrophin-1 family. Atrophin-1 is the protein product of the dentatorubral-pallidoluysian atrophy (DRPLA) gene. DRPLA OMIM:125370 is a progressive neurodegenerative disorder. It is caused by the expansion of a CAG repeat in the DRPLA gene on chromosome 12p. This results in an extended polyglutamine region in atrophin-1, that is thought to confer toxicity to the protein, possibly through altering i…	.	.	.	.	.
chr4	68903844	68903965	121	13	0.2188	0.5508	-0.3319	-86.2878	Hypo	chr4	68903811	68904155	ENSOARG00000009789	+	Exon	121	NA|gi|926690279|ref|XP_005679331.2|	791	1e-103	PREDICTED: homeobox protein Hox-A4, partial [Capra hircus]	gi|965793245|ref|XM_012112305.2|	505	0	PREDICTED: Ovis aries musimon homeobox A4 (HOXA4), transcript variant X2, mRNA	Q00056	267	5e-88	Homeobox protein Hox-A4	.	.	.	.	pfam00046	Homeobox	Homeobox domain.	GO:0009653|anatomical structure morphogenesis;GO:0007275|multicellular organismal development;GO:0006351|transcription, DNA-templated;	GO:0005634|nucleus;	GO:0043565|sequence-specific DNA binding;GO:0003700|transcription factor activity, sequence-specific DNA binding;	K09304	HOX_4; homeobox protein HoxA/B/C/D4
chr15	77996708	77996800	92	8	0.1746	0.5791	-0.4045	-44.6357	Hypo	chr15	77939499	78097434	ENSOARG00000026846	+	Intron	92	NA|gi|926710528|ref|XP_013825386.1|	348	1e-34	PREDICTED: reticulon-4 receptor-like 2 [Capra hircus]	gi|850489648|gb|CP011900.1|	574	0	Ovis canadensis canadensis isolate 43U chromosome 15 sequence	.	.	.	.	.	.	.	.	pfam11164	DUF2948	Protein of unknown function (DUF2948). This family of proteins with unknown function appear to be restricted to Proteobacteria.	.	.	.	.	.
chr23	780066	780189	123	12	0.1832	0.5634	-0.3802	-73.5548	Hypo	chr23	657670	805009	ENSOARG00000026144	+	Intron	123	NA|gi|926722460|ref|XP_013829673.1|	170	3e-09	PREDICTED: RNA polymerase II subunit A C-terminal domain phosphatase [Capra hircus]	gi|850494308|gb|CP011908.1|	1271	0	Ovis canadensis canadensis isolate 43U chromosome 23 sequence	.	.	.	.	.	.	.	.	pfam04981	NMD3	NMD3 family. The NMD3 protein is involved in nonsense mediated mRNA decay. This amino terminal region contains four conserved CXXC motifs that could be metal binding. NMD3 is involved in export of the 60S ribosomal subunit is mediated by the adapter protein Nmd3p in a Crm1p-dependent pathway.	.	.	.	.	.
chr16	71054234	71054301	67	4	0.3653	0.8288	-0.4635	-20.7886	Hypo	chr16	70955525	71090648	ENSOARG00000016124	+	Intron	67	NA|gi|926731066|ref|XP_013832792.1|	376	4e-44	PREDICTED: protein naked cuticle homolog 2-like, partial [Capra hircus]	gi|965819299|ref|XM_012125177.2|	215	2e-107	PREDICTED: Ovis aries musimon protein naked cuticle homolog 2-like (LOC105608074), mRNA	Q969F2	140	2e-39	Protein naked cuticle homolog 2	.	.	.	.	pfam07339	DUF1472	Protein of unknown function (DUF1472). This family consists of several Enterobacterial proteins of around 125 residues in length and contains 6 highly conserved cysteine residues. The function of this family is unknown.	GO:0006887|exocytosis;GO:0048210|Golgi vesicle fusion to target membrane;GO:0090090|negative regulation of canonical Wnt signaling pathway;GO:0090004|positive regulation of establishment of protein localization to plasma membrane;GO:0032436|positive regulation of proteasomal ubiquitin-dependent protein catabolic process;GO:0010954|positive regulation of protein processing;GO:0072661|protein targe…	GO:0016323|basolateral plasma membrane;GO:0071944|cell periphery;GO:0031410|cytoplasmic vesicle;GO:0016023|cytoplasmic membrane-bounded vesicle;	GO:0005509|calcium ion binding;GO:0019838|growth factor binding;GO:0031625|ubiquitin protein ligase binding;	K03213	NKD; naked cuticle
chr7	8375327	8375419	92	5	0.5383	0.9117	-0.3735	-31.0925	Hypo	chr7	8243569	8395682	ENSOARG00000026687	-	Intron	92	NA|gi|939265657|ref|XP_014252886.1|	271	1e-46	PREDICTED: LOW QUALITY PROTEIN: craniofacial development protein 2-like [Cimex lectularius]	gi|850484816|gb|CP011892.1|	3783	0	Ovis canadensis canadensis isolate 43U chromosome 7 sequence	Q588U8	109	1e-43	Craniofacial development protein 2	.	.	.	.	pfam14529	Exo_endo_phos_2	Endonuclease-reverse transcriptase. This domain represents the endonuclease region of retrotransposons from a range of bacteria, archaea and eukaryotes. These are enzymes largely from class EC:2.7.7.49.	.	GO:0005737|cytoplasm;GO:0005634|nucleus;	.	.	.
chr8	88896113	88896268	155	17	0.3757	0.895	-0.5192	-165.125	Hypo	chr8	88891368	89004889	ENSOARG00000027050	-	Intron	155	NA|gi|939267757|ref|XP_014254000.1|	387	5e-38	PREDICTED: LOW QUALITY PROTEIN: uncharacterized protein LOC106669198 [Cimex lectularius]	gi|850485237|gb|CP011893.1|	1080	0	Ovis canadensis canadensis isolate 43U chromosome 8 sequence	.	.	.	.	.	.	.	.	pfam14897	EpsG	EpsG family. This family of proteins are related to the EpsG protein from B. subtilis. These proteins are likely glycosyl transferases belonging to the membrane protein GT-C clan.	.	.	.	.	.
chr14	11006535	11006596	61	5	0.2286	0.766	-0.5374	-30.0996	Hypo	chr14	11005458	11040030	ENSOARG00000026898	+	Intron	61	NA|gi|942066862|ref|XP_014334958.1|	177	2e-11	PREDICTED: metallothionein-3 isoform X1 [Bos mutus]	gi|850489142|gb|CP011899.1|	590	0	Ovis canadensis canadensis isolate 43U chromosome 14 sequence	.	.	.	.	.	.	.	.	pfam15242	FAM53	Family of FAM53. The FAM53 protein family refers to a family of proteins, which bind to a transcriptional regulator that modulates cell proliferation. It is known to be highly important in neural tube development. It is found in eukaryotes and is typically between 303 and 413 amino acids in length.	.	.	.	.	.
chr1	111949029	111949167	138	5	0.2433	0.7202	-0.4769	-32.5758	Hypo	chr1	111945607	111959529	ENSOARG00000010597	+	Intron	138	NA|gi|965884246|ref|XP_014944306.1|	2697	0	PREDICTED: carboxyl-terminal PDZ ligand of neuronal nitric oxide synthase protein isoform X7 [Ovis aries musimon]	gi|965916665|ref|XM_015092348.1|	1906	0	PREDICTED: Ovis aries uncharacterized protein C1orf226 homolog (LOC101108006), transcript variant X6, mRNA	A4IFJ0	405	2e-141	Uncharacterized protein C1orf226 homolog	.	.	.	.	pfam15429	DUF4628	Domain of unknown function (DUF4628). This family of proteins is found in eukaryotes. Proteins in this family are typically between 152 and 673 amino acids in length.	GO:0006357|regulation of transcription from RNA polymerase II promoter;GO:0006351|transcription, DNA-templated;	GO:0005737|cytoplasm;GO:0005654|nucleoplasm;GO:0005634|nucleus;	GO:0046872|metal ion binding;GO:0000978|RNA polymerase II core promoter proximal region sequence-specific DNA binding;GO:0003713|transcription coactivator activity;	K16513	NOS1AP, CAPON; carboxyl-terminal PDZ ligand of neuronal nitric oxide synthase protein
chr13	70288780	70288844	64	7	0.6985	0.3409	0.3576	38.0245	Hyper	chr13	70283916	70301289	ENSOARG00000002824	-	Intron	64	NA|gi|965886053|ref|XP_014944417.1|	4928	0	PREDICTED: receptor-type tyrosine-protein phosphatase T isoform X3 [Ovis aries musimon]	gi|965886052|ref|XM_015088931.1|	2102	0	PREDICTED: Ovis aries musimon protein tyrosine phosphatase, receptor type, T (PTPRT), transcript variant X3, mRNA	O14522	1856	0	Receptor-type tyrosine-protein phosphatase T	SPAC26F1.10c	140	4e-34	COG5599	pfam00102	Y_phosphatase	Protein-tyrosine phosphatase.	GO:0007155|cell adhesion;GO:0007156|homophilic cell adhesion via plasma membrane adhesion molecules;GO:0006470|protein dephosphorylation;GO:0007165|signal transduction;GO:0007169|transmembrane receptor protein tyrosine kinase signaling pathway;	GO:0009986|cell surface;GO:0016021|integral component of membrane;GO:0005886|plasma membrane;	GO:0045294|alpha-catenin binding;GO:0008013|beta-catenin binding;GO:0045296|cadherin binding;GO:0070097|delta-catenin binding;GO:0045295|gamma-catenin binding;GO:0004725|protein tyrosine phosphatase activity;	K13297	PTPRT; receptor-type tyrosine-protein phosphatase T [EC:3.1.3.48]
chr3	33175386	33175518	132	12	0.9525	0.5971	0.3554	84.1671	Hyper	chr3	33175333	33175582	ENSOARG00000019486	+	Exon	132	NA|gi|965923551|ref|XP_014949357.1|	456	6e-57	PREDICTED: splicing factor 3B subunit 5-like isoform X1, partial [Ovis aries]	gi|965923550|ref|XM_015093871.1|	249	2e-126	PREDICTED: Ovis aries splicing factor 3B subunit 5-like (LOC101109692), transcript variant X1, partial mRNA	Q9BWJ5	171	5e-55	Splicing factor 3B subunit 5	.	.	.	.	pfam07189	SF3b10	Splicing factor 3B subunit 10 (SF3b10). This family consists of several eukaryotic splicing factor 3B subunit 10 (SF3b10) proteins. SF3b10 is a 10 kDa subunit of the splicing factor SF3b. SF3b associates with the splicing factor SF3a and a 12S RNA unit to form the U2 small nuclear ribonucleoproteins complex. SF3b10 and SF3b14b are also thought to facilitate the interaction of U2 with the branch s…	GO:0000398|mRNA splicing, via spliceosome;	GO:0005654|nucleoplasm;GO:0005634|nucleus;GO:0071011|precatalytic spliceosome;GO:0005689|U12-type spliceosomal complex;GO:0005686|U2 snRNP;	.	K12832	SF3B5, SF3B10; splicing factor 3B subunit 5
chr3	131404496	131404615	119	7	0.2691	0.6401	-0.3709	-42.2689	Hypo	chr3	131404514	131404649	ENSOARG00000016026	-	Exon	101	NA|gi|965926444|ref|XP_014950091.1|	2255	0	PREDICTED: uncharacterized protein C3orf20 homolog [Ovis aries]	gi|965926443|ref|XM_015094605.1|	1294	0	PREDICTED: Ovis aries uncharacterized protein C3orf20 homolog (LOC105607941), transcript variant X1, mRNA	Q8CDN1	125	6e-28	Uncharacterized protein C3orf20 homolog	.	.	.	.	pfam14977	FAM194	FAM194 protein. This family is found in eukaryotes, and is approximately 210 amino acids in length. There is a conserved YPSG sequence motif. The function of this family is unknown.	.	GO:0005737|cytoplasm;GO:0016021|integral component of membrane;	.	.	.
chr3	131404496	131404615	119	7	0.2691	0.6401	-0.3709	-42.2689	Hypo	chr3	131403635	131404514	ENSOARG00000016026	-	Intron	18	NA|gi|965926444|ref|XP_014950091.1|	2255	0	PREDICTED: uncharacterized protein C3orf20 homolog [Ovis aries]	gi|965926443|ref|XM_015094605.1|	1294	0	PREDICTED: Ovis aries uncharacterized protein C3orf20 homolog (LOC105607941), transcript variant X1, mRNA	Q8CDN1	125	6e-28	Uncharacterized protein C3orf20 homolog	.	.	.	.	pfam14977	FAM194	FAM194 protein. This family is found in eukaryotes, and is approximately 210 amino acids in length. There is a conserved YPSG sequence motif. The function of this family is unknown.	.	GO:0005737|cytoplasm;GO:0016021|integral component of membrane;	.	.	.
chr5	4179932	4180064	132	5	0.2191	0.7052	-0.4861	-29.393	Hypo	chr5	4093886	4209695	ENSOARG00000025281	-	Intron	132	NA|gi|965934325|ref|XP_014951053.1|	309	1e-29	PREDICTED: ceramide synthase 1 isoform X1 [Ovis aries]	gi|850483104|gb|CP011890.1|	226	6e-113	Ovis canadensis canadensis isolate 43U chromosome 5 sequence	P27544	65.9	9e-11	Ceramide synthase 1	.	.	.	.	pfam03798	TRAM_LAG1_CLN8	TLC domain.	GO:0072721|cellular response to dithiothreitol;GO:0035690|cellular response to drug;GO:0036146|cellular response to mycotoxin;GO:0071492|cellular response to UV-A;GO:0046513|ceramide biosynthetic process;GO:0051974|negative regulation of telomerase activity;GO:0030148|sphingolipid biosynthetic process;	GO:0005783|endoplasmic reticulum;GO:0005789|endoplasmic reticulum membrane;GO:0000139|Golgi membrane;GO:0016021|integral component of membrane;GO:0043231|intracellular membrane-bounded organelle;GO:0016020|membrane;	GO:0050291|sphingosine N-acyltransferase activity;	K04710	CERS; ceramide synthetase [EC:2.3.1.24]
chr5	14015041	14015105	64	5	0.3823	0.683	-0.3007	-26.5902	Hypo	chr5	14014333	14016563	ENSOARG00000000531	+	Intron	64	NA|gi|965934710|ref|XP_014951125.1|	5109	0	PREDICTED: LOW QUALITY PROTEIN: rho guanine nucleotide exchange factor 18 isoform X1 [Ovis aries]	gi|965934709|ref|XM_015095639.1|	2647	0	PREDICTED: Ovis aries Rho/Rac guanine nucleotide exchange factor 18 (ARHGEF18), transcript variant X1, mRNA	Q6ZSZ5	1043	0	Rho guanine nucleotide exchange factor 18	.	.	.	.	pfam00621	RhoGEF	RhoGEF domain. Guanine nucleotide exchange factor for Rho/Rac/Cdc42-like GTPases Also called Dbl-homologous (DH) domain. It appears that pfam00169 domains invariably occur C-terminal to RhoGEF/DH domains.	GO:0030036|actin cytoskeleton organization;GO:0043065|positive regulation of apoptotic process;GO:0008360|regulation of cell shape;GO:0035023|regulation of Rho protein signal transduction;GO:0051056|regulation of small GTPase mediated signal transduction;GO:0007264|small GTPase mediated signal transduction;GO:0007179|transforming growth factor beta receptor signaling pathway;	GO:0045177|apical part of cell;GO:0016324|apical plasma membrane;GO:0030054|cell junction;GO:0005737|cytoplasm;GO:0005856|cytoskeleton;GO:0005829|cytosol;GO:0070062|extracellular exosome;	GO:0005085|guanyl-nucleotide exchange factor activity;GO:0005089|Rho guanyl-nucleotide exchange factor activity;	K16529	AKAP13; A-kinase anchor protein 13
chr5	104233070	104233201	131	8	0.8379	0.4293	0.4086	51.5047	Hyper	chr5	104186619	104341825	ENSOARG00000018777	-	Intron	131	NA|gi|965935127|ref|XP_014951197.1|	2011	0	PREDICTED: F-box/LRR-repeat protein 17 isoform X1 [Ovis aries]	gi|965935126|ref|XM_015095711.1|	1221	0	PREDICTED: Ovis aries F-box and leucine-rich repeat protein 17 (FBXL17), transcript variant X1, mRNA	Q9UF56	754	0	F-box/LRR-repeat protein 17	.	.	.	.	pfam12937	F-box-like	F-box-like. This is an F-box-like family.	.	GO:0016021|integral component of membrane;	.	K10283	FBXL17; F-box and leucine-rich repeat protein 17
chr5	104453836	104453935	99	4	0.2684	0.7035	-0.4351	-20.7239	Hypo	chr5	104341902	104503591	ENSOARG00000018777	-	Intron	99	NA|gi|965935127|ref|XP_014951197.1|	2011	0	PREDICTED: F-box/LRR-repeat protein 17 isoform X1 [Ovis aries]	gi|965935126|ref|XM_015095711.1|	1221	0	PREDICTED: Ovis aries F-box and leucine-rich repeat protein 17 (FBXL17), transcript variant X1, mRNA	Q9UF56	754	0	F-box/LRR-repeat protein 17	.	.	.	.	pfam12937	F-box-like	F-box-like. This is an F-box-like family.	.	GO:0016021|integral component of membrane;	.	K10283	FBXL17; F-box and leucine-rich repeat protein 17
chr8	84388515	84388606	91	6	0.4475	0.8942	-0.4467	-40.6903	Hypo	chr8	84269438	84410421	ENSOARG00000004788	-	Intron	91	NA|gi|965949028|ref|XP_014952740.1|	1846	0	PREDICTED: E3 ubiquitin-protein ligase parkin isoform X1 [Ovis aries]	gi|965949027|ref|XM_015097254.1|	1029	0	PREDICTED: Ovis aries parkin RBR E3 ubiquitin protein ligase (PARK2), transcript variant X1, mRNA	O60260	602	0	E3 ubiquitin-protein ligase parkin	SPAC1805.12c_1	55.8	5e-09	COG5272	pfam00240	ubiquitin	Ubiquitin family. This family contains a number of ubiquitin-like proteins: SUMO (smt3 homologue) Nedd8, Elongin B, Rub1, and Parkin. A number of them are thought to carry a distinctive five-residue motif termed the proteasome-interacting motif (PIM), which may have a biologically significant role in protein delivery to proteasomes and recruitment of proteasomes to transcription sites.	GO:0008344|adult locomotory behavior;GO:0070842|aggresome assembly;GO:0044257|cellular protein catabolic process;GO:0044267|cellular protein metabolic process;GO:1903351|cellular response to dopamine;GO:0071287|cellular response to manganese ion;GO:0097237|cellular response to toxic substance;GO:0034620|cellular response to unfolded protein;GO:0007417|central nervous system development;GO:0042417…	GO:0016235|aggresome;GO:0005737|cytoplasm;GO:0005829|cytosol;GO:0005783|endoplasmic reticulum;GO:0005794|Golgi apparatus;GO:0097413|Lewy body;GO:0005739|mitochondrion;GO:0043005|neuron projection;GO:0005634|nucleus;GO:1990452|Parkin-FBXW7-Cul1 ubiquitin ligase complex;GO:0048471|perinuclear region of cytoplasm;GO:0098793|presynapse;GO:0000151|ubiquitin ligase complex;	GO:0003779|actin binding;GO:0008013|beta-catenin binding;GO:0051087|chaperone binding;GO:0097602|cullin family protein binding;GO:0019899|enzyme binding;GO:1990444|F-box domain binding;GO:0001664|G-protein coupled receptor binding;GO:0031072|heat shock protein binding;GO:0042826|histone deacetylase binding;GO:0030544|Hsp70 protein binding;GO:0042802|identical protein binding;GO:0019900|kinase bin…	K04556	PARK2; parkin [EC:2.3.2.27]
chr11	6017336	6017420	84	4	0.0958	0.5128	-0.417	-23.7739	Hypo	chr11	5932892	6069080	ENSOARG00000005913	+	Intron	84	NA|gi|965956771|ref|XP_012042044.2|	353	2e-34	PREDICTED: LOW QUALITY PROTEIN: phosphatidylcholine transfer protein-like isoform X1 [Ovis aries]	gi|850486717|gb|CP011896.1|	963	0	Ovis canadensis canadensis isolate 43U chromosome 11 sequence	Q9UKL6	89.4	7e-19	Phosphatidylcholine transfer protein	.	.	.	.	pfam07884	VKOR	Vitamin K epoxide reductase family. Vitamin K epoxide reductase (VKOR) recycles reduced vitamin K, which is used subsequently as a co-factor in the gamma-carboxylation of glutamic acid residues in blood coagulation enzymes. VKORC1 is a member of a large family of predicted enzymes that are present in vertebrates, Drosophila, plants, bacteria and archaea. Four cysteine residues and one residue, wh…	GO:0006869|lipid transport;GO:0015914|phospholipid transport;	GO:0005829|cytosol;	GO:0008289|lipid binding;GO:0031210|phosphatidylcholine binding;GO:0008525|phosphatidylcholine transporter activity;	.	.
chr21	49562795	49562937	142	12	0.3135	0.7714	-0.4579	-93.0252	Hypo	chr21	49449024	49641592	ENSOARG00000005947	+	Intron	142	NA|gi|965994804|ref|XP_014958502.1|	146	7e-10	PREDICTED: LOW QUALITY PROTEIN: cell cycle exit and neuronal differentiation protein 1 [Ovis aries]	gi|965994803|ref|XM_015103016.1|	90	8e-38	PREDICTED: Ovis aries cell cycle exit and neuronal differentiation 1 (CEND1), transcript variant X1, mRNA	Q29026	48.5	6e-07	Cell cycle exit and neuronal differentiation protein 1	.	.	.	.	pfam15240	Pro-rich	Proline-rich. This family includes several eukaryotic proline-rich proteins.	GO:0007628|adult walking behavior;GO:0021686|cerebellar granular layer maturation;GO:0021702|cerebellar Purkinje cell differentiation;GO:0021941|negative regulation of cerebellar granule cell precursor proliferation;GO:0021933|radial glia guided migration of cerebellar granule cell;	GO:0012505|endomembrane system;GO:0016021|integral component of membrane;GO:0005886|plasma membrane;	.	.	.
chr21	49654589	49654649	60	6	0.3163	0.8231	-0.5068	-33.0512	Hypo	chr21	49641678	49674706	ENSOARG00000005947	+	Intron	60	NA|gi|965994804|ref|XP_014958502.1|	146	7e-10	PREDICTED: LOW QUALITY PROTEIN: cell cycle exit and neuronal differentiation protein 1 [Ovis aries]	gi|965994803|ref|XM_015103016.1|	90	8e-38	PREDICTED: Ovis aries cell cycle exit and neuronal differentiation 1 (CEND1), transcript variant X1, mRNA	Q29026	48.5	6e-07	Cell cycle exit and neuronal differentiation protein 1	.	.	.	.	pfam15240	Pro-rich	Proline-rich. This family includes several eukaryotic proline-rich proteins.	GO:0007628|adult walking behavior;GO:0021686|cerebellar granular layer maturation;GO:0021702|cerebellar Purkinje cell differentiation;GO:0021941|negative regulation of cerebellar granule cell precursor proliferation;GO:0021933|radial glia guided migration of cerebellar granule cell;	GO:0012505|endomembrane system;GO:0016021|integral component of membrane;GO:0005886|plasma membrane;	.	.	.
chr22	23950833	23950944	111	4	0.3944	0.8017	-0.4073	-21.0113	Hypo	chr22	23900202	23955544	ENSOARG00000026747	-	Intron	111	NA|gi|965998394|ref|XP_014958895.1|	1158	3e-170	PREDICTED: LOW QUALITY PROTEIN: inositol 1,4,5-trisphosphate receptor-interacting protein [Ovis aries]	gi|965998393|ref|XM_015103409.1|	990	0	PREDICTED: Ovis aries inositol 1,4,5-trisphosphate receptor interacting protein (ITPRIP), mRNA	A7MB64	159	2e-166	Inositol 1,4,5-trisphosphate receptor-interacting protein	.	.	.	.	pfam15498	Dendrin	Nephrin and CD2AP-binding protein, Dendrin. Dendrin is a family of eukaryotic proteins found in the podocytes of the kidneys. Dendrin, originally identified in telencephalic dendrites, is a constituent of the slit diaphragm, SD, complex of podocytes, where it directly binds to nephrin and CD2AP. Kidney podocytes and their slit diaphragms (SDs) form the final barrier to urinary protein loss. SD pr…	.	GO:0005886|plasma membrane;	.	.	.
chr24	39737295	39737521	226	21	0.5422	0.8315	-0.2893	-149.815	Hypo	chr24	39599851	39741516	ENSOARG00000004277	-	Intron	226	NA|gi|966001819|ref|XP_014959438.1|	803	9e-104	PREDICTED: protein sidekick-1-like [Ovis aries]	gi|965833797|ref|XM_015106851.1|	498	0	PREDICTED: Ovis aries musimon sidekick cell adhesion molecule 1 (SDK1), transcript variant X2, mRNA	Q3UH53	278	1e-82	Protein sidekick-1	.	.	.	.	pfam13895	Ig_2	Immunoglobulin domain. This domain contains immunoglobulin-like domains.	GO:0048148|behavioral response to cocaine;GO:0007156|homophilic cell adhesion via plasma membrane adhesion molecules;GO:0060998|regulation of dendritic spine development;GO:0010842|retina layer formation;GO:0007416|synapse assembly;	GO:0030054|cell junction;GO:0070062|extracellular exosome;GO:0016021|integral component of membrane;GO:0005886|plasma membrane;GO:0045202|synapse;	GO:0042802|identical protein binding;	K16353	SDK; protein sidekick
chr24	39792447	39792517	70	4	0.8112	0.3962	0.415	22.648	Hyper	chr24	39762828	39872447	ENSOARG00000004277	-	Intron	70	ROR2|gi|966001819|ref|XP_014959438.1|	803	9e-104	PREDICTED: protein sidekick-1-like [Ovis aries]	gi|965833797|ref|XM_015106851.1|	498	0	PREDICTED: Ovis aries musimon sidekick cell adhesion molecule 1 (SDK1), transcript variant X2, mRNA	Q3UH53	278	1e-82	Protein sidekick-1	.	.	.	.	pfam13895	Ig_2	Immunoglobulin domain. This domain contains immunoglobulin-like domains.	GO:0048148|behavioral response to cocaine;GO:0007156|homophilic cell adhesion via plasma membrane adhesion molecules;GO:0060998|regulation of dendritic spine development;GO:0010842|retina layer formation;GO:0007416|synapse assembly;	GO:0030054|cell junction;GO:0070062|extracellular exosome;GO:0016021|integral component of membrane;GO:0005886|plasma membrane;GO:0045202|synapse;	GO:0042802|identical protein binding;	K16353	SDK; protein sidekick
chr25	27437510	27437577	67	6	0.3079	0.7624	-0.4545	-34.4051	Hypo	chr25	27422936	27492506	ENSOARG00000006661	+	Intron	67	NA|gi|966005424|ref|XP_014959902.1|	17160	0	PREDICTED: cadherin-23 isoform X2 [Ovis aries]	gi|803241493|ref|XM_012125449.1|	9913	0	PREDICTED: Ovis aries musimon cadherin-related 23 (CDH23), transcript variant X3, mRNA	Q9H251	6314	0	Cadherin-23	.	.	.	.	pfam00028	Cadherin	Cadherin domain.	GO:0006816|calcium ion transport;GO:0016339|calcium-dependent cell-cell adhesion via plasma membrane cell adhesion molecules;GO:0050957|equilibrioception;GO:0007156|homophilic cell adhesion via plasma membrane adhesion molecules;GO:0060122|inner ear receptor stereocilium organization;GO:0007626|locomotory behavior;GO:0045494|photoreceptor cell maintenance;GO:0051480|cytosolic calcium ion homeosta…	GO:0016021|integral component of membrane;GO:0016020|membrane;GO:0005886|plasma membrane;GO:0032420|stereocilium;	GO:0005509|calcium ion binding;	K06813	CDH23; cadherin 23
chrX	113783715	113784564	849	41	0.4044	0.0636	0.3408	355.748	Hyper	chrX	113783989	113784105	ENSOARG00000017320	-	Exon	116	NA|gi|966008175|ref|XP_011963226.2|	1476	0	PREDICTED: RNA-binding motif protein, X-linked 2 [Ovis aries]	gi|850496270|gb|CP011912.1|	1955	0	Ovis canadensis canadensis isolate 43U chromosome X sequence	Q9Y388	327	7e-100	RNA-binding motif protein, X-linked 2	.	.	.	.	pfam15206	FAM209	FAM209 family. This family of proteins is found in eukaryotes. Proteins in this family are typically between and 170 amino acids in length. The function of this family is unknown.	GO:0006406|mRNA export from nucleus;GO:0000398|mRNA splicing, via spliceosome;	GO:0071013|catalytic step 2 spliceosome;GO:0071011|precatalytic spliceosome;GO:0070274|RES complex;GO:0005686|U2 snRNP;	GO:0000166|nucleotide binding;GO:0044822|poly(A) RNA binding;GO:0003723|RNA binding;	K13107	RBMX2, IST3; RNA-binding motif protein, X-linked 2
chrX	113783715	113784564	849	41	0.4044	0.0636	0.3408	355.748	Hyper	chrX	113784302	113784930	ENSOARG00000017320	-	Exon	262	NA|gi|966008175|ref|XP_011963226.2|	1476	0	PREDICTED: RNA-binding motif protein, X-linked 2 [Ovis aries]	gi|850496270|gb|CP011912.1|	1955	0	Ovis canadensis canadensis isolate 43U chromosome X sequence	Q9Y388	327	7e-100	RNA-binding motif protein, X-linked 2	.	.	.	.	pfam15206	FAM209	FAM209 family. This family of proteins is found in eukaryotes. Proteins in this family are typically between and 170 amino acids in length. The function of this family is unknown.	GO:0006406|mRNA export from nucleus;GO:0000398|mRNA splicing, via spliceosome;	GO:0071013|catalytic step 2 spliceosome;GO:0071011|precatalytic spliceosome;GO:0070274|RES complex;GO:0005686|U2 snRNP;	GO:0000166|nucleotide binding;GO:0044822|poly(A) RNA binding;GO:0003723|RNA binding;	K13107	RBMX2, IST3; RNA-binding motif protein, X-linked 2
chrX	113783715	113784564	849	41	0.4044	0.0636	0.3408	355.748	Hyper	chrX	113782823	113783989	ENSOARG00000017320	-	Intron	274	NA|gi|966008175|ref|XP_011963226.2|	1476	0	PREDICTED: RNA-binding motif protein, X-linked 2 [Ovis aries]	gi|850496270|gb|CP011912.1|	1955	0	Ovis canadensis canadensis isolate 43U chromosome X sequence	Q9Y388	327	7e-100	RNA-binding motif protein, X-linked 2	.	.	.	.	pfam15206	FAM209	FAM209 family. This family of proteins is found in eukaryotes. Proteins in this family are typically between and 170 amino acids in length. The function of this family is unknown.	GO:0006406|mRNA export from nucleus;GO:0000398|mRNA splicing, via spliceosome;	GO:0071013|catalytic step 2 spliceosome;GO:0071011|precatalytic spliceosome;GO:0070274|RES complex;GO:0005686|U2 snRNP;	GO:0000166|nucleotide binding;GO:0044822|poly(A) RNA binding;GO:0003723|RNA binding;	K13107	RBMX2, IST3; RNA-binding motif protein, X-linked 2
chrX	113783715	113784564	849	41	0.4044	0.0636	0.3408	355.748	Hyper	chrX	113784105	113784302	ENSOARG00000017320	-	Intron	197	NA|gi|966008175|ref|XP_011963226.2|	1476	0	PREDICTED: RNA-binding motif protein, X-linked 2 [Ovis aries]	gi|850496270|gb|CP011912.1|	1955	0	Ovis canadensis canadensis isolate 43U chromosome X sequence	Q9Y388	327	7e-100	RNA-binding motif protein, X-linked 2	.	.	.	.	pfam15206	FAM209	FAM209 family. This family of proteins is found in eukaryotes. Proteins in this family are typically between and 170 amino acids in length. The function of this family is unknown.	GO:0006406|mRNA export from nucleus;GO:0000398|mRNA splicing, via spliceosome;	GO:0071013|catalytic step 2 spliceosome;GO:0071011|precatalytic spliceosome;GO:0070274|RES complex;GO:0005686|U2 snRNP;	GO:0000166|nucleotide binding;GO:0044822|poly(A) RNA binding;GO:0003723|RNA binding;	K13107	RBMX2, IST3; RNA-binding motif protein, X-linked 2
chrX	113783715	113784564	849	41	0.4044	0.0636	0.3408	355.748	Hyper	chrX	113784307	113784930	ENSOARG00000017320	-	UTR5	257	NA|gi|966008175|ref|XP_011963226.2|	1476	0	PREDICTED: RNA-binding motif protein, X-linked 2 [Ovis aries]	gi|850496270|gb|CP011912.1|	1955	0	Ovis canadensis canadensis isolate 43U chromosome X sequence	Q9Y388	327	7e-100	RNA-binding motif protein, X-linked 2	.	.	.	.	pfam15206	FAM209	FAM209 family. This family of proteins is found in eukaryotes. Proteins in this family are typically between and 170 amino acids in length. The function of this family is unknown.	GO:0006406|mRNA export from nucleus;GO:0000398|mRNA splicing, via spliceosome;	GO:0071013|catalytic step 2 spliceosome;GO:0071011|precatalytic spliceosome;GO:0070274|RES complex;GO:0005686|U2 snRNP;	GO:0000166|nucleotide binding;GO:0044822|poly(A) RNA binding;GO:0003723|RNA binding;	K13107	RBMX2, IST3; RNA-binding motif protein, X-linked 2
chrX	6773264	6773320	56	5	0.9489	0.5469	0.402	29.0728	Hyper	chrX	6765246	6776209	ENSOARG00000009866	+	Intron	56	NA|gi|983011989|ref|XP_003584412.4|	2738	0	PREDICTED: F-box-like/WD repeat-containing protein TBL1X [Bos taurus]	gi|966008679|ref|XM_015104786.1|	2403	0	PREDICTED: Ovis aries transducin (beta)-like 1X-linked (TBL1X), transcript variant X5, mRNA	Q9QXE7	1010	0	F-box-like/WD repeat-containing protein TBL1X	YBR103w	166	4e-42	COG2319	pfam00400	WD40	WD domain, G-beta repeat.	GO:0060070|canonical Wnt signaling pathway;GO:0045444|fat cell differentiation;GO:0016575|histone deacetylation;GO:0000122|negative regulation of transcription from RNA polymerase II promoter;GO:0045892|negative regulation of transcription, DNA-templated;GO:0045944|positive regulation of transcription from RNA polymerase II promoter;GO:0045893|positive regulation of transcription, DNA-templated;G…	GO:0000118|histone deacetylase complex;GO:0005654|nucleoplasm;GO:0005634|nucleus;GO:0005876|spindle microtubule;GO:0005667|transcription factor complex;GO:0017053|transcriptional repressor complex;	GO:0008013|beta-catenin binding;GO:0003682|chromatin binding;GO:0003677|DNA binding;GO:0042393|histone binding;GO:0008022|protein C-terminus binding;GO:0019904|protein domain specific binding;GO:0003714|transcription corepressor activity;GO:0008134|transcription factor binding;GO:0044212|transcription regulatory region DNA binding;	K04508	TBL1; transducin (beta)-like 1
chr3	8100719	8100893	174	8	0.3406	0.7815	-0.4409	-47.1314	Hypo	chr3	8098792	8103671	ENSOARG00000010974	+	Exon	174	NAIF1|gi|426222988|ref|XP_004005661.1|	1138	2e-138	PREDICTED: nuclear apoptosis-inducing factor 1 [Ovis aries]	gi|850480667|gb|CP011888.1|	3960	0	Ovis canadensis canadensis isolate 43U chromosome 3 sequence	A7MBH3	440	5e-139	Nuclear apoptosis-inducing factor 1	.	.	.	.	pfam13873	Myb_DNA-bind_5	Myb/SANT-like DNA-binding domain. This presumed domain appears to be related to other Myb/SANT like DNA binding domains. This family is greatly expanded in arthropods and higher eukaryotes.	GO:0030308|negative regulation of cell growth;GO:1902108|regulation of mitochondrial membrane permeability involved in apoptotic process;	GO:0005739|mitochondrion;GO:0005654|nucleoplasm;GO:0005886|plasma membrane;	.	.	.
chr3	8100719	8100893	174	8	0.3406	0.7815	-0.4409	-47.1314	Hypo	chr3	8099265	8103671	ENSOARG00000010974	+	UTR3	174	NAIF1|gi|426222988|ref|XP_004005661.1|	1138	2e-138	PREDICTED: nuclear apoptosis-inducing factor 1 [Ovis aries]	gi|850480667|gb|CP011888.1|	3960	0	Ovis canadensis canadensis isolate 43U chromosome 3 sequence	A7MBH3	440	5e-139	Nuclear apoptosis-inducing factor 1	.	.	.	.	pfam13873	Myb_DNA-bind_5	Myb/SANT-like DNA-binding domain. This presumed domain appears to be related to other Myb/SANT like DNA binding domains. This family is greatly expanded in arthropods and higher eukaryotes.	GO:0030308|negative regulation of cell growth;GO:1902108|regulation of mitochondrial membrane permeability involved in apoptotic process;	GO:0005739|mitochondrion;GO:0005654|nucleoplasm;GO:0005886|plasma membrane;	.	.	.
chr3	23579825	23579888	63	6	0.4119	0.823	-0.4111	-34.7873	Hypo	chr3	23561720	23593368	ENSOARG00000016340	-	Intron	63	NBAS|gi|926704763|ref|XP_013823304.1|	11451	0	PREDICTED: neuroblastoma-amplified sequence [Capra hircus]	gi|965924721|ref|XM_015094232.1|	6944	0	PREDICTED: Ovis aries neuroblastoma amplified sequence (NBAS), transcript variant X3, mRNA	A2RRP1	4035	0	Neuroblastoma-amplified sequence	.	.	.	.	pfam15492	Nbas_N	Neuroblastoma-amplified sequence, N terminal. Nbas_N is an N-terminal family of metazoan sequences. This domain lies at the N-terminal of several WD40-containing proteins. The human protein is over-expressed in neuroblastoma cells.	GO:2000623|negative regulation of nuclear-transcribed mRNA catabolic process, nonsense-mediated decay;GO:0000956|nuclear-transcribed mRNA catabolic process;GO:0015031|protein transport;GO:0006890|retrograde vesicle-mediated transport, Golgi to ER;	GO:0005829|cytosol;GO:0070939|Dsl1p complex;GO:0005783|endoplasmic reticulum;GO:0005789|endoplasmic reticulum membrane;GO:0016020|membrane;	GO:0000149|SNARE binding;	.	.
chr12	75218719	75218804	85	5	0.1552	0.6518	-0.4965	-29.9504	Hypo	chr12	75218314	75234430	ENSOARG00000015482	+	Intron	85	NEK7|gi|664738798|ref|XP_008526690.1|	1661	0	PREDICTED: serine/threonine-protein kinase Nek7 isoform X1 [Equus przewalskii]	gi|965965386|ref|XM_012187868.2|	937	0	PREDICTED: Ovis aries NIMA-related kinase 7 (NEK7), transcript variant X2, mRNA	Q8TDX7	630	0	Serine/threonine-protein kinase Nek7	.	.	.	.	pfam00069	Pkinase	Protein kinase domain.	GO:0000910|cytokinesis;GO:0051973|positive regulation of telomerase activity;GO:1904355|positive regulation of telomere capping;GO:0032212|positive regulation of telomere maintenance via telomerase;GO:0006468|protein phosphorylation;GO:0007346|regulation of mitotic cell cycle;GO:0051225|spindle assembly;	GO:0005737|cytoplasm;GO:0005874|microtubule;GO:0005815|microtubule organizing center;GO:0005654|nucleoplasm;GO:0000922|spindle pole;	GO:0005524|ATP binding;GO:0046872|metal ion binding;GO:0004674|protein serine/threonine kinase activity;	K08857	NEK; NIMA (never in mitosis gene a)-related kinase [EC:2.7.11.1]
chr12	75234922	75234997	75	9	0.3475	0.6918	-0.3443	-52.1009	Hypo	chr12	75234571	75240991	ENSOARG00000015482	+	Intron	75	NEK7|gi|664738798|ref|XP_008526690.1|	1661	0	PREDICTED: serine/threonine-protein kinase Nek7 isoform X1 [Equus przewalskii]	gi|965965386|ref|XM_012187868.2|	937	0	PREDICTED: Ovis aries NIMA-related kinase 7 (NEK7), transcript variant X2, mRNA	Q8TDX7	630	0	Serine/threonine-protein kinase Nek7	.	.	.	.	pfam00069	Pkinase	Protein kinase domain.	GO:0000910|cytokinesis;GO:0051973|positive regulation of telomerase activity;GO:1904355|positive regulation of telomere capping;GO:0032212|positive regulation of telomere maintenance via telomerase;GO:0006468|protein phosphorylation;GO:0007346|regulation of mitotic cell cycle;GO:0051225|spindle assembly;	GO:0005737|cytoplasm;GO:0005874|microtubule;GO:0005815|microtubule organizing center;GO:0005654|nucleoplasm;GO:0000922|spindle pole;	GO:0005524|ATP binding;GO:0046872|metal ion binding;GO:0004674|protein serine/threonine kinase activity;	K08857	NEK; NIMA (never in mitosis gene a)-related kinase [EC:2.7.11.1]
chr23	780066	780189	123	12	0.1832	0.5634	-0.3802	-73.5548	Hypo	chr23	778198	788428	ENSOARG00000004215	-	Intron	123	NFATC1|gi|965999378|ref|XP_014959011.1|	3209	0	PREDICTED: LOW QUALITY PROTEIN: nuclear factor of activated T-cells, cytoplasmic 1 isoform X1 [Ovis aries]	gi|965999377|ref|XM_015103525.1|	1507	0	PREDICTED: Ovis aries nuclear factor of activated T-cells, cytoplasmic, calcineurin-dependent 1 (NFATC1), transcript variant X1, mRNA	P98201	1209	0	Nuclear factor of activated T-cells, cytoplasmic 1	.	.	.	.	pfam00554	RHD	Rel homology domain (RHD). Proteins containing the Rel homology domain (RHD) are eukaryotic transcription factors. The RHD is composed of two structural domains. This is the N-terminal domain that is similar to that found in P53. The C-terminal domain has an immunoglobulin-like fold (See pfam01833) that binds to DNA.	GO:0006351|transcription, DNA-templated;	GO:0005737|cytoplasm;GO:0005634|nucleus;	GO:0003677|DNA binding;GO:0003700|transcription factor activity, sequence-specific DNA binding;	.	.
chr16	31165639	31165796	157	4	0.4196	0.9314	-0.5118	-25.205	Hypo	chr16	31164790	31165910	ENSOARG00000008573	-	Intron	157	NNT|gi|426246550|ref|XP_004017056.1|	5401	0	PREDICTED: NAD(P) transhydrogenase, mitochondrial [Ovis aries]	gi|965980742|ref|XM_012096964.2|	3435	0	PREDICTED: Ovis aries nicotinamide nucleotide transhydrogenase (NNT), transcript variant X5, mRNA	P11024	2071	0	NAD(P) transhydrogenase, mitochondrial	slr1434	461	8e-149	COG1282	pfam02233	PNTB	NAD(P) transhydrogenase beta subunit. This family corresponds to the beta subunit of NADP transhydrogenase in prokaryotes, and either the protein N- or C terminal in eukaryotes. The domain is often found in conjunction with pfam01262. Pyridine nucleotide transhydrogenase catalyses the reduction of NAD+ to NADPH. A complete loss of activity occurs upon mutation of Gly314 in Escherichia coli.	GO:0045454|cell redox homeostasis;GO:0006740|NADPH regeneration;GO:0015992|proton transport;GO:0072593|reactive oxygen species metabolic process;	GO:0016021|integral component of membrane;GO:0005743|mitochondrial inner membrane;	GO:0051287|NAD binding;GO:0008750|NAD(P)+ transhydrogenase (AB-specific) activity;GO:0050661|NADP binding;	K00323	NNT; NAD(P) transhydrogenase [EC:1.6.1.2]
chr4	69926683	69926738	55	4	0.1943	0.5807	-0.3864	-23.0829	Hypo	chr4	69926717	69928717	ENSOARG00000021635	+	Promoter	21	oar-mir-148a|.	.	.	.	gi|731442448|ref|NR_129597.1|	68	2e-26	Capra hircus microRNA mir-148a (MIR148A), microRNA	.	.	.	.	.	.	.	.	pfam03935	SKN1	Beta-glucan synthesis-associated protein (SKN1). This family consists of the beta-glucan synthesis-associated proteins KRE6 and SKN1. Beta1,6-Glucan is a key component of the yeast cell wall, interconnecting cell wall proteins, beta1,3-glucan, and chitin. It has been postulated that the synthesis of beta1,6-glucan begins in the endoplasmic reticulum with the formation of protein-bound primer stru…	.	.	.	.	.
chr18	29231930	29232017	87	7	0.8173	0.4641	0.3533	42.6338	Hyper	chr18	29220273	29240877	ENSOARG00000000224	+	Intron	87	OTUD7A|gi|803178440|ref|XP_011954003.1|	3800	0	PREDICTED: OTU domain-containing protein 7A isoform X1 [Ovis aries]	gi|803178439|ref|XM_012098613.1|	3047	0	PREDICTED: Ovis aries OTU deubiquitinase 7A (OTUD7A), transcript variant X1, mRNA	Q8TE49	1345	0	OTU domain-containing protein 7A	.	.	.	.	pfam02338	OTU	OTU-like cysteine protease. This family is comprised of a group of predicted cysteine proteases, homologous to the Ovarian tumor (OTU) gene in Drosophila. Members include proteins from eukaryotes, viruses and pathogenic bacterium. The conserved cysteine and histidine, and possibly the aspartate, represent the catalytic residues in this putative group of proteases.	GO:0006955|immune response;GO:0043124|negative regulation of I-kappaB kinase/NF-kappaB signaling;GO:0071947|protein deubiquitination involved in ubiquitin-dependent protein catabolic process;GO:0035871|protein K11-linked deubiquitination;GO:0071108|protein K48-linked deubiquitination;GO:0070536|protein K63-linked deubiquitination;GO:0050727|regulation of inflammatory response;GO:0045088|regulatio…	GO:0005737|cytoplasm;GO:0005634|nucleus;	GO:0003677|DNA binding;GO:0070530|K63-linked polyubiquitin binding;GO:0004843|ubiquitin-specific protease activity;GO:0008270|zinc ion binding;	K11860	OTUD7A_B; OTU domain-containing protein 7 [EC:3.4.19.12]
chr1	195458382	195458456	74	4	0.347	0.9008	-0.5538	-29.1521	Hypo	chr1	195433470	195560104	ENSOARG00000020475	+	Intron	74	P3H2|gi|965917589|ref|XP_014947989.1|	3412	0	PREDICTED: prolyl 3-hydroxylase 2 isoform X1 [Ovis aries]	gi|965917588|ref|XM_015092503.1|	2243	0	PREDICTED: Ovis aries prolyl 3-hydroxylase 2 (P3H2), transcript variant X1, mRNA	Q8IVL5	1224	0	Prolyl 3-hydroxylase 2	.	.	.	.	pfam13640	2OG-FeII_Oxy_3	2OG-Fe(II) oxygenase superfamily. This family contains members of the 2-oxoglutarate (2OG) and Fe(II)-dependent oxygenase superfamily.	GO:0032963|collagen metabolic process;GO:0008285|negative regulation of cell proliferation;GO:0019511|peptidyl-proline hydroxylation;	GO:0005604|basement membrane;GO:0005783|endoplasmic reticulum;GO:0005788|endoplasmic reticulum lumen;GO:0005794|Golgi apparatus;	GO:0005506|iron ion binding;GO:0031418|L-ascorbic acid binding;GO:0019797|procollagen-proline 3-dioxygenase activity;	.	.
chr7	11995519	11995581	62	4	0.3605	0.8442	-0.4838	-24.1295	Hypo	chr7	11990325	12005306	ENSOARG00000017858	-	Intron	62	PARP16|gi|426232540|ref|XP_004010280.1|	1684	0	PREDICTED: mono [ADP-ribose] polymerase PARP16 isoform X2 [Ovis aries]	gi|965829553|ref|XM_012130301.2|	983	0	PREDICTED: Ovis aries musimon poly(ADP-ribose) polymerase family member 16 (PARP16), transcript variant X4, mRNA	Q8N5Y8	608	0	Mono [ADP-ribose] polymerase PARP16	.	.	.	.	pfam00644	PARP	Poly(ADP-ribose) polymerase catalytic domain. Poly(ADP-ribose) polymerase catalyses the covalent attachment of ADP-ribose units from NAD+ to itself and to a limited number of other DNA binding proteins, which decreases their affinity for DNA. Poly(ADP-ribose) polymerase is a regulatory component induced by DNA damage. The carboxyl-terminal region is the most highly conserved region of the protein…	GO:0006987|activation of signaling protein activity involved in unfolded protein response;GO:0030968|endoplasmic reticulum unfolded protein response;GO:0060548|negative regulation of cell death;GO:0071902|positive regulation of protein serine/threonine kinase activity;GO:0006471|protein ADP-ribosylation;GO:0070213|protein auto-ADP-ribosylation;	GO:0005783|endoplasmic reticulum;GO:0005789|endoplasmic reticulum membrane;GO:0071782|endoplasmic reticulum tubular network;GO:0016021|integral component of membrane;GO:0016020|membrane;GO:0005635|nuclear envelope;	GO:0019900|kinase binding;GO:0003950|NAD+ ADP-ribosyltransferase activity;GO:0043539|protein serine/threonine kinase activator activity;	K00774	PARP16; poly [ADP-ribose] polymerase 16 [EC:2.4.2.30]
chr8	87164993	87165090	97	4	0.801	0.3685	0.4325	21.1266	Hyper	chr8	87163647	87165962	ENSOARG00000004847	-	Intron	97	PDE10A|gi|803103559|ref|XP_012038629.1|	4885	0	PREDICTED: cAMP and cAMP-inhibited cGMP 3',5'-cyclic phosphodiesterase 10A isoform X1 [Ovis aries]	gi|965951536|ref|XM_012183239.2|	2689	0	PREDICTED: Ovis aries phosphodiesterase 10A (PDE10A), transcript variant X1, mRNA	Q9Y233	1536	0	cAMP and cAMP-inhibited cGMP 3',5'-cyclic phosphodiesterase 10A	.	.	.	.	pfam00233	PDEase_I	3'5'-cyclic nucleotide phosphodiesterase.	GO:0006198|cAMP catabolic process;GO:0046069|cGMP catabolic process;GO:0043949|regulation of cAMP-mediated signaling;GO:0010738|regulation of protein kinase A signaling;GO:0007165|signal transduction;	GO:0005829|cytosol;GO:0016020|membrane;GO:0043204|perikaryon;	GO:0004115|3',5'-cyclic-AMP phosphodiesterase activity;GO:0047555|3',5'-cyclic-GMP phosphodiesterase activity;GO:0004114|3',5'-cyclic-nucleotide phosphodiesterase activity;GO:0030552|cAMP binding;GO:0030553|cGMP binding;GO:0004118|cGMP-stimulated cyclic-nucleotide phosphodiesterase activity;GO:0008144|drug binding;GO:0046872|metal ion binding;	K18438	PDE10; cAMP and cAMP-inhibited cGMP 3',5'-cyclic phosphodiesterase 10 [EC:3.1.4.17 3.1.4.35]
chr16	20110876	20110977	101	4	0.3201	0.9014	-0.5813	-37.2613	Hypo	chr16	20093569	20155172	ENSOARG00000007210	+	Intron	101	PDE4D|gi|556740076|ref|XP_005965586.1|	3443	0	PREDICTED: cAMP-specific 3',5'-cyclic phosphodiesterase 4D isoform X5 [Pantholops hodgsonii]	gi|742177103|ref|XM_010853477.1|	2733	0	PREDICTED: Bison bison bison phosphodiesterase 4D, cAMP-specific (PDE4D), transcript variant X7, mRNA	Q08499	1284	0	cAMP-specific 3',5'-cyclic phosphodiesterase 4D	.	.	.	.	pfam00233	PDEase_I	3'5'-cyclic nucleotide phosphodiesterase.	GO:0071875|adrenergic receptor signaling pathway;GO:0086024|adrenergic receptor signaling pathway involved in positive regulation of heart rate;GO:0007568|aging;GO:0006198|cAMP catabolic process;GO:0019933|cAMP-mediated signaling;GO:0071320|cellular response to cAMP;GO:0071872|cellular response to epinephrine stimulus;GO:0071222|cellular response to lipopolysaccharide;GO:0061028|establishment of …	GO:0016324|apical plasma membrane;GO:0034704|calcium channel complex;GO:0005813|centrosome;GO:0005829|cytosol;GO:0016020|membrane;GO:0005891|voltage-gated calcium channel complex;	GO:0004115|3',5'-cyclic-AMP phosphodiesterase activity;GO:0004114|3',5'-cyclic-nucleotide phosphodiesterase activity;GO:0051117|ATPase binding;GO:0031698|beta-2 adrenergic receptor binding;GO:0030552|cAMP binding;GO:0008144|drug binding;GO:0019899|enzyme binding;GO:0044325|ion channel binding;GO:0046872|metal ion binding;GO:0097110|scaffold protein binding;GO:0031625|ubiquitin protein ligase bind…	K13293	PDE4; cAMP-specific phosphodiesterase 4 [EC:3.1.4.53]
chr6	6002551	6002698	147	9	0.6868	0.3245	0.3623	52.5604	Hyper	chr6	5997566	6021165	ENSOARG00000016017	+	Intron	147	PDE5A|gi|426231214|ref|XP_004009635.1|	4570	0	PREDICTED: cGMP-specific 3',5'-cyclic phosphodiesterase isoform X1 [Ovis aries]	gi|965940801|ref|XM_004009587.3|	2629	0	PREDICTED: Ovis aries phosphodiesterase 5A (PDE5A), transcript variant X2, mRNA	Q28156	1747	0	cGMP-specific 3',5'-cyclic phosphodiesterase	.	.	.	.	pfam00233	PDEase_I	3'5'-cyclic nucleotide phosphodiesterase.	GO:0046069|cGMP catabolic process;GO:0055118|negative regulation of cardiac muscle contraction;GO:0042130|negative regulation of T cell proliferation;GO:0010613|positive regulation of cardiac muscle hypertrophy;GO:0043406|positive regulation of MAP kinase activity;GO:0060282|positive regulation of oocyte development;GO:0030823|regulation of cGMP metabolic process;GO:0055119|relaxation of cardiac …	.	GO:0047555|3',5'-cyclic-GMP phosphodiesterase activity;GO:0030553|cGMP binding;GO:0004112|cyclic-nucleotide phosphodiesterase activity;GO:0046872|metal ion binding;	K13762	PDE5; cGMP-specific 3',5'-cyclic phosphodiesterase [EC:3.1.4.35]
chr18	21876081	21876174	93	4	0.3463	0.7847	-0.4384	-24.2219	Hypo	chr18	21876127	21876170	ENSOARG00000013382	+	Exon	43	PDE8A|gi|803178148|ref|XP_011953890.1|	4185	0	PREDICTED: high affinity cAMP-specific and IBMX-insensitive 3',5'-cyclic phosphodiesterase 8A isoform X3 [Ovis aries]	gi|803178147|ref|XM_012098500.1|	2346	0	PREDICTED: Ovis aries phosphodiesterase 8A (PDE8A), transcript variant X3, mRNA	O60658	1400	0	High affinity cAMP-specific and IBMX-insensitive 3',5'-cyclic phosphodiesterase 8A	.	.	.	.	pfam00233	PDEase_I	3'5'-cyclic nucleotide phosphodiesterase.	GO:0006198|cAMP catabolic process;GO:0009187|cyclic nucleotide metabolic process;GO:0006355|regulation of transcription, DNA-templated;GO:0007165|signal transduction;	GO:0005829|cytosol;GO:0070062|extracellular exosome;	GO:0004115|3',5'-cyclic-AMP phosphodiesterase activity;GO:0004114|3',5'-cyclic-nucleotide phosphodiesterase activity;GO:0046872|metal ion binding;	K18437	PDE8; high affinity cAMP-specific and IBMX-insensitive 3',5'-cyclic phosphodiesterase 8 [EC:3.1.4.53]
chr18	21876081	21876174	93	4	0.3463	0.7847	-0.4384	-24.2219	Hypo	chr18	21876036	21876127	ENSOARG00000013382	+	Intron	46	PDE8A|gi|803178148|ref|XP_011953890.1|	4185	0	PREDICTED: high affinity cAMP-specific and IBMX-insensitive 3',5'-cyclic phosphodiesterase 8A isoform X3 [Ovis aries]	gi|803178147|ref|XM_012098500.1|	2346	0	PREDICTED: Ovis aries phosphodiesterase 8A (PDE8A), transcript variant X3, mRNA	O60658	1400	0	High affinity cAMP-specific and IBMX-insensitive 3',5'-cyclic phosphodiesterase 8A	.	.	.	.	pfam00233	PDEase_I	3'5'-cyclic nucleotide phosphodiesterase.	GO:0006198|cAMP catabolic process;GO:0009187|cyclic nucleotide metabolic process;GO:0006355|regulation of transcription, DNA-templated;GO:0007165|signal transduction;	GO:0005829|cytosol;GO:0070062|extracellular exosome;	GO:0004115|3',5'-cyclic-AMP phosphodiesterase activity;GO:0004114|3',5'-cyclic-nucleotide phosphodiesterase activity;GO:0046872|metal ion binding;	K18437	PDE8; high affinity cAMP-specific and IBMX-insensitive 3',5'-cyclic phosphodiesterase 8 [EC:3.1.4.53]
chr18	21876081	21876174	93	4	0.3463	0.7847	-0.4384	-24.2219	Hypo	chr18	21876170	21879734	ENSOARG00000013382	+	Intron	4	PDE8A|gi|803178148|ref|XP_011953890.1|	4185	0	PREDICTED: high affinity cAMP-specific and IBMX-insensitive 3',5'-cyclic phosphodiesterase 8A isoform X3 [Ovis aries]	gi|803178147|ref|XM_012098500.1|	2346	0	PREDICTED: Ovis aries phosphodiesterase 8A (PDE8A), transcript variant X3, mRNA	O60658	1400	0	High affinity cAMP-specific and IBMX-insensitive 3',5'-cyclic phosphodiesterase 8A	.	.	.	.	pfam00233	PDEase_I	3'5'-cyclic nucleotide phosphodiesterase.	GO:0006198|cAMP catabolic process;GO:0009187|cyclic nucleotide metabolic process;GO:0006355|regulation of transcription, DNA-templated;GO:0007165|signal transduction;	GO:0005829|cytosol;GO:0070062|extracellular exosome;	GO:0004115|3',5'-cyclic-AMP phosphodiesterase activity;GO:0004114|3',5'-cyclic-nucleotide phosphodiesterase activity;GO:0046872|metal ion binding;	K18437	PDE8; high affinity cAMP-specific and IBMX-insensitive 3',5'-cyclic phosphodiesterase 8 [EC:3.1.4.53]
chr7	8375327	8375419	92	5	0.5383	0.9117	-0.3735	-31.0925	Hypo	chr7	8336586	8376327	ENSOARG00000017022	+	Intron	92	PDE8B|gi|803307350|ref|XP_012012084.1|	3994	0	PREDICTED: high affinity cAMP-specific and IBMX-insensitive 3',5'-cyclic phosphodiesterase 8B isoform X2 [Ovis aries musimon]	gi|850484816|gb|CP011892.1|	3432	0	Ovis canadensis canadensis isolate 43U chromosome 7 sequence	O95263	1494	0	High affinity cAMP-specific and IBMX-insensitive 3',5'-cyclic phosphodiesterase 8B	.	.	.	.	pfam00233	PDEase_I	3'5'-cyclic nucleotide phosphodiesterase.	GO:0006198|cAMP catabolic process;GO:0009187|cyclic nucleotide metabolic process;GO:0046676|negative regulation of insulin secretion;GO:0007165|signal transduction;	GO:0005829|cytosol;	GO:0004115|3',5'-cyclic-AMP phosphodiesterase activity;GO:0004114|3',5'-cyclic-nucleotide phosphodiesterase activity;GO:0046872|metal ion binding;	K18437	PDE8; high affinity cAMP-specific and IBMX-insensitive 3',5'-cyclic phosphodiesterase 8 [EC:3.1.4.53]
chr1	185728504	185728571	67	4	0.08	0.5314	-0.4514	-23.9678	Hypo	chr1	185724443	185733808	ENSOARG00000020177	+	Intron	67	PDIA5|gi|251823899|ref|NP_001156518.1|	2595	0	protein disulfide-isomerase A5 precursor [Ovis aries]	gi|926683251|ref|XM_013963323.1|	1638	0	PREDICTED: Capra hircus protein disulfide isomerase family A, member 5 (PDIA5), mRNA	Q2KIL5	990	0	Protein disulfide-isomerase A5	SPAC17H9.14c	82.4	3e-16	COG0526	pfam00085	Thioredoxin	Thioredoxin. Thioredoxins are small enzymes that participate in redox reactions, via the reversible oxidation of an active centre disulfide bond. Some members with only the active site are not separated from the noise.	GO:0045454|cell redox homeostasis;GO:0006457|protein folding;GO:0034976|response to endoplasmic reticulum stress;	GO:0005783|endoplasmic reticulum;GO:0005788|endoplasmic reticulum lumen;	GO:0003756|protein disulfide isomerase activity;	K09583	PDIA5; protein disulfide isomerase family A, member 5 [EC:5.3.4.1]
chr1	38645002	38645319	317	4	0.0857	0.6553	-0.5696	-25.762	Hypo	chr1	38621466	38656482	ENSOARG00000009826	+	Intron	317	PGM1|gi|116004023|ref|NP_001070371.1|	2849	0	phosphoglucomutase-1 [Bos taurus]	gi|965915003|ref|XM_004002041.3|	1724	0	PREDICTED: Ovis aries phosphoglucomutase 1 (PGM1), transcript variant X2, mRNA	Q08DP0	1102	0	Phosphoglucomutase-1	AGl1564	570	0	COG0033	pfam02878	PGM_PMM_I	Phosphoglucomutase/phosphomannomutase, alpha/beta/alpha domain I.	GO:0019388|galactose catabolic process;GO:0006006|glucose metabolic process;GO:0005978|glycogen biosynthetic process;	GO:0005829|cytosol;	GO:0000287|magnesium ion binding;GO:0004614|phosphoglucomutase activity;	K01835	pgm; phosphoglucomutase [EC:5.4.2.2]
chr15	74230531	74230678	147	4	0.2345	0.6993	-0.4648	-23.4117	Hypo	chr15	74228066	74333114	ENSOARG00000003032	-	Intron	147	PHF21A|gi|926710362|ref|XP_013825315.1|	2913	0	PREDICTED: PHD finger protein 21A isoform X1 [Capra hircus]	gi|602687250|ref|XM_007455791.1|	2286	0	PREDICTED: Lipotes vexillifer PHD finger protein 21A (PHF21A), transcript variant X1, mRNA	Q96BD5	1112	0	PHD finger protein 21A	.	.	.	.	pfam00628	PHD	PHD-finger. PHD folds into an interleaved type of Zn-finger chelating 2 Zn ions in a similar manner to that of the RING and FYVE domains. Several PHD fingers have been identified as binding modules of methylated histone H3.	GO:0007596|blood coagulation;GO:0000122|negative regulation of transcription from RNA polymerase II promoter;GO:0006355|regulation of transcription, DNA-templated;GO:0006351|transcription, DNA-templated;	GO:1990391|DNA repair complex;GO:0000118|histone deacetylase complex;GO:0005654|nucleoplasm;	GO:0003682|chromatin binding;GO:0042393|histone binding;GO:0004407|histone deacetylase activity;GO:0000977|RNA polymerase II regulatory region sequence-specific DNA binding;GO:0003712|transcription cofactor activity;GO:0008270|zinc ion binding;	.	.
chr21	49654589	49654649	60	6	0.3163	0.8231	-0.5068	-33.0512	Hypo	chr21	49654440	49654594	ENSOARG00000007888	-	Exon	5	PKP3|gi|965994841|ref|XP_014958513.1|	2579	0	PREDICTED: LOW QUALITY PROTEIN: plakophilin-3 isoform X1 [Ovis aries]	gi|965994840|ref|XM_015103027.1|	929	0	PREDICTED: Ovis aries plakophilin 3 (PKP3), transcript variant X1, mRNA	Q08DQ0	983	0	Plakophilin-3	.	.	.	.	pfam00514	Arm	Armadillo/beta-catenin-like repeat. Approx. 40 amino acid repeat. Tandem repeats form super-helix of helices that is proposed to mediate interaction of beta-catenin with its ligands. CAUTION: This family does not contain all known armadillo repeats.	GO:0002159|desmosome assembly;GO:0090002|establishment of protein localization to plasma membrane;GO:0016337|single organismal cell-cell adhesion;	GO:0030057|desmosome;GO:0005634|nucleus;GO:0005886|plasma membrane;	.	.	.
chr21	49654589	49654649	60	6	0.3163	0.8231	-0.5068	-33.0512	Hypo	chr21	49654594	49654818	ENSOARG00000007888	-	Intron	55	PKP3|gi|965994841|ref|XP_014958513.1|	2579	0	PREDICTED: LOW QUALITY PROTEIN: plakophilin-3 isoform X1 [Ovis aries]	gi|965994840|ref|XM_015103027.1|	929	0	PREDICTED: Ovis aries plakophilin 3 (PKP3), transcript variant X1, mRNA	Q08DQ0	983	0	Plakophilin-3	.	.	.	.	pfam00514	Arm	Armadillo/beta-catenin-like repeat. Approx. 40 amino acid repeat. Tandem repeats form super-helix of helices that is proposed to mediate interaction of beta-catenin with its ligands. CAUTION: This family does not contain all known armadillo repeats.	GO:0002159|desmosome assembly;GO:0090002|establishment of protein localization to plasma membrane;GO:0016337|single organismal cell-cell adhesion;	GO:0030057|desmosome;GO:0005634|nucleus;GO:0005886|plasma membrane;	.	.	.
chr1	213805540	213805627	87	4	0.2179	0.6413	-0.4235	-23.0023	Hypo	chr1	213745746	213844967	ENSOARG00000020756	+	Intron	87	PLD1|gi|965913917|ref|XP_004003202.3|	5523	0	PREDICTED: phospholipase D1 isoform X2 [Ovis aries]	gi|965913916|ref|XM_004003153.3|	3303	0	PREDICTED: Ovis aries phospholipase D1 (PLD1), transcript variant X2, mRNA	Q13393	1996	0	Phospholipase D1	SPAC2F7.16c	296	2e-82	COG1502	pfam00787	PX	PX domain. PX domains bind to phosphoinositides.	GO:0048870|cell motility;GO:0006935|chemotaxis;GO:0048017|inositol lipid-mediated signaling;GO:0016042|lipid catabolic process;GO:0006654|phosphatidic acid biosynthetic process;GO:0007265|Ras protein signal transduction;GO:0032534|regulation of microvillus assembly;GO:0007264|small GTPase mediated signal transduction;	GO:0016324|apical plasma membrane;GO:0030139|endocytic vesicle;GO:0005789|endoplasmic reticulum membrane;GO:0005768|endosome;GO:0005794|Golgi apparatus;GO:0000139|Golgi membrane;GO:0031902|late endosome membrane;GO:0005765|lysosomal membrane;GO:0016020|membrane;GO:0048471|perinuclear region of cytoplasm;	GO:0070290|N-acylphosphatidylethanolamine-specific phospholipase D activity;GO:0035091|phosphatidylinositol binding;GO:0004630|phospholipase D activity;	K01115	PLD1_2; phospholipase D1/2 [EC:3.1.4.4]
chr3	195416222	195416285	63	10	0.168	0.526	-0.358	-61.4144	Hypo	chr3	195416212	195416362	ENSOARG00000020496	-	Exon	63	PLEKHA5|gi|803301483|ref|XP_012009263.1|	6065	0	PREDICTED: pleckstrin homology domain-containing family A member 5 isoform X16 [Ovis aries musimon]	gi|803053068|ref|XM_012175271.1|	3701	0	PREDICTED: Ovis aries pleckstrin homology domain containing A5 (PLEKHA5), transcript variant X13, mRNA	Q9HAU0	1100	0	Pleckstrin homology domain-containing family A member 5	.	.	.	.	pfam00169	PH	PH domain. PH stands for pleckstrin homology.	GO:0061458|reproductive system development;	GO:0005737|cytoplasm;GO:0005829|cytosol;GO:0016020|membrane;GO:0005654|nucleoplasm;	GO:0005545|1-phosphatidylinositol binding;GO:0080025|phosphatidylinositol-3,5-bisphosphate binding;GO:0032266|phosphatidylinositol-3-phosphate binding;GO:0070273|phosphatidylinositol-4-phosphate binding;GO:0010314|phosphatidylinositol-5-phosphate binding;	.	.
chrX	22091528	22091679	151	4	0.4055	0.8637	-0.4582	-22.786	Hypo	chrX	22078893	22093336	ENSOARG00000017574	+	Intron	151	POLA1|gi|803201698|ref|XP_011961813.1|	7429	0	PREDICTED: DNA polymerase alpha catalytic subunit [Ovis aries]	gi|966009289|ref|XM_012106423.2|	4407	0	PREDICTED: Ovis aries polymerase (DNA directed), alpha 1, catalytic subunit (POLA1), mRNA	P09884	2292	0	DNA polymerase alpha catalytic subunit	SPAC3H5.06c	725	0	COG0417	pfam00136	DNA_pol_B	DNA polymerase family B. This region of DNA polymerase B appears to consist of more than one structural domain, possibly including elongation, DNA-binding and dNTP binding activities.	GO:0008283|cell proliferation;GO:0006260|DNA replication;GO:0006270|DNA replication initiation;GO:0006269|DNA replication, synthesis of RNA primer;GO:0006271|DNA strand elongation involved in DNA replication;GO:0006303|double-strand break repair via nonhomologous end joining;GO:0000082|G1/S transition of mitotic cell cycle;GO:0006273|lagging strand elongation;GO:0006272|leading strand elongation;…	GO:0005658|alpha DNA polymerase:primase complex;GO:0005737|cytoplasm;GO:0005635|nuclear envelope;GO:0016363|nuclear matrix;GO:0005730|nucleolus;GO:0005654|nucleoplasm;GO:0005634|nucleus;	GO:0008408|3'-5' exonuclease activity;GO:0051539|4 iron, 4 sulfur cluster binding;GO:0003682|chromatin binding;GO:0003677|DNA binding;GO:0003887|DNA-directed DNA polymerase activity;GO:0046872|metal ion binding;GO:0001882|nucleoside binding;GO:0000166|nucleotide binding;GO:0019901|protein kinase binding;	K02320	POLA1; DNA polymerase alpha subunit A [EC:2.7.7.7]
chr9	45111401	45111466	65	4	0.1206	0.5523	-0.4316	-26.8787	Hypo	chr9	45092651	45201422	ENSOARG00000002489	+	Intron	65	PREX2|gi|426235612|ref|XP_004011774.1|	8337	0	PREDICTED: phosphatidylinositol 3,4,5-trisphosphate-dependent Rac exchanger 2 protein [Ovis aries]	gi|965953413|ref|XM_004011725.3|	4803	0	PREDICTED: Ovis aries phosphatidylinositol-3,4,5-trisphosphate-dependent Rac exchange factor 2 (PREX2), mRNA	Q70Z35	3146	0	Phosphatidylinositol 3,4,5-trisphosphate-dependent Rac exchanger 2 protein	.	.	.	.	pfam00621	RhoGEF	RhoGEF domain. Guanine nucleotide exchange factor for Rho/Rac/Cdc42-like GTPases Also called Dbl-homologous (DH) domain. It appears that pfam00169 domains invariably occur C-terminal to RhoGEF/DH domains.	GO:0008344|adult locomotory behavior;GO:0048813|dendrite morphogenesis;GO:0007186|G-protein coupled receptor signaling pathway;GO:0014065|phosphatidylinositol 3-kinase signaling;GO:0035023|regulation of Rho protein signal transduction;	GO:0005622|intracellular;GO:0005886|plasma membrane;	GO:0005096|GTPase activator activity;GO:0030676|Rac guanyl-nucleotide exchange factor activity;	K17588	PREX2; phosphatidylinositol 3,4,5-trisphosphate-dependent Rac exchanger 2 protein
chr20	2874816	2874879	63	4	0.2721	0.7111	-0.439	-22.0238	Hypo	chr20	2797380	2915556	ENSOARG00000005654	-	Intron	63	PRIM2|gi|426250096|ref|XP_004018774.1|	2493	0	PREDICTED: DNA primase large subunit [Ovis aries]	gi|965991875|ref|XM_004018725.3|	1530	0	PREDICTED: Ovis aries primase, DNA, polypeptide 2 (58kDa) (PRIM2), mRNA	P33610	877	0	DNA primase large subunit	SPBC17D11.06	308	8e-98	COG2219	pfam04104	DNA_primase_lrg	Eukaryotic and archaeal DNA primase, large subunit. DNA primase is the polymerase that synthesizes small RNA primers for the Okazaki fragments made during discontinuous DNA replication. DNA primase is a heterodimer of two subunits, the small subunit Pri1 (48 kDa in yeast), and the large subunit Pri2 (58 kDa in the yeast S. cerevisiae). The large subunit of DNA primase forms interactions with the …	.	GO:1990077|primosome complex;	GO:0051539|4 iron, 4 sulfur cluster binding;GO:0003677|DNA binding;GO:0003896|DNA primase activity;GO:0046872|metal ion binding;	K02685	PRI2; DNA primase large subunit [EC:2.7.7.-]
chr19	51074162	51074254	92	4	0.2523	0.7839	-0.5315	-24.5222	Hypo	chr19	51071632	51074735	ENSOARG00000016132	+	Intron	92	PRKAR2A|gi|803234916|ref|XP_011977574.1|	1628	0	PREDICTED: cAMP-dependent protein kinase type II-alpha regulatory subunit [Ovis aries musimon]	gi|965990337|ref|XM_015102438.1|	1529	0	PREDICTED: Ovis aries protein kinase, cAMP-dependent, regulatory subunit type II alpha (PRKAR2A), mRNA	P00515	629	0	cAMP-dependent protein kinase type II-alpha regulatory subunit	YIL033c	211	2e-61	COG0664	pfam00027	cNMP_binding	Cyclic nucleotide-binding domain.	GO:2000480|negative regulation of cAMP-dependent protein kinase activity;	GO:0005952|cAMP-dependent protein kinase complex;GO:0005813|centrosome;GO:0005737|cytoplasm;GO:0070062|extracellular exosome;GO:0005925|focal adhesion;GO:0031588|nucleotide-activated protein kinase complex;GO:0044853|plasma membrane raft;	GO:0030552|cAMP binding;GO:0004862|cAMP-dependent protein kinase inhibitor activity;GO:0008603|cAMP-dependent protein kinase regulator activity;	K04739	PRKAR; cAMP-dependent protein kinase regulator
chr3	78234759	78234858	99	4	0.3107	0.7535	-0.4428	-22.9081	Hypo	chr3	78164577	78243526	ENSOARG00000005847	-	Intron	99	PRKCE|gi|426223731|ref|XP_004006027.1|	3884	0	PREDICTED: protein kinase C epsilon type isoform X1 [Ovis aries]	gi|965925520|ref|XM_012172314.2|	2406	0	PREDICTED: Ovis aries protein kinase C, epsilon (PRKCE), transcript variant X2, mRNA	Q02156	1486	0	Protein kinase C epsilon type	.	.	.	.	pfam00069	Pkinase	Protein kinase domain.	GO:0007202|activation of phospholipase C activity;GO:0006915|apoptotic process;GO:0007155|cell adhesion;GO:0007049|cell cycle;GO:0051301|cell division;GO:0071361|cellular response to ethanol;GO:0071456|cellular response to hypoxia;GO:0071380|cellular response to prostaglandin E stimulus;GO:0038096|Fc-gamma receptor signaling pathway involved in phagocytosis;GO:0035556|intracellular signal transdu…	GO:0071944|cell periphery;GO:0005737|cytoplasm;GO:0005856|cytoskeleton;GO:0005829|cytosol;GO:0005783|endoplasmic reticulum;GO:0005794|Golgi apparatus;GO:0005739|mitochondrion;GO:0005634|nucleus;GO:0048471|perinuclear region of cytoplasm;GO:0005886|plasma membrane;	GO:0003785|actin monomer binding;GO:0005524|ATP binding;GO:0004699|calcium-independent protein kinase C activity;GO:0008047|enzyme activator activity;GO:0019899|enzyme binding;GO:0035276|ethanol binding;GO:0046872|metal ion binding;GO:0004697|protein kinase C activity;GO:0004674|protein serine/threonine kinase activity;GO:0030546|receptor activator activity;GO:0004871|signal transducer activity;	K18050	PRKCE; novel protein kinase C epsilon type [EC:2.7.11.13]
chr9	32315104	32315156	52	7	0.3855	0.8224	-0.437	-42.7013	Hypo	chr9	32315048	32315238	ENSOARG00000011884	-	Exon	52	PRKDC|gi|426235498|ref|XP_004011717.1|	21108	0	PREDICTED: LOW QUALITY PROTEIN: DNA-dependent protein kinase catalytic subunit [Ovis aries]	gi|965952983|ref|XM_004011668.3|	12291	0	PREDICTED: Ovis aries protein kinase, DNA-activated, catalytic polypeptide (PRKDC), mRNA	Q8WN22	6560	0	DNA-dependent protein kinase catalytic subunit	SPBC30D10.10c	169	2e-40	COG5032	pfam08163	NUC194	NUC194 domain. This is domain B in the catalytic subunit of DNA-dependent protein kinases.	GO:0006310|DNA recombination;GO:0006281|DNA repair;GO:0006303|double-strand break repair via nonhomologous end joining;GO:0001933|negative regulation of protein phosphorylation;GO:0042752|regulation of circadian rhythm;GO:0048660|regulation of smooth muscle cell proliferation;GO:0048511|rhythmic process;GO:0072431|signal transduction involved in mitotic G1 DNA damage checkpoint;	GO:0070419|nonhomologous end joining complex;GO:0005730|nucleolus;GO:0005634|nucleus;	GO:0005524|ATP binding;GO:0003677|DNA binding;GO:0004677|DNA-dependent protein kinase activity;GO:0016301|kinase activity;	.	.
chr11	54410792	54410873	81	9	0.2794	0.5966	-0.3173	-51.3643	Hypo	chr11	54409837	54411406	ENSOARG00000007435	+	Intron	81	PRPSAP1|gi|116003935|ref|NP_001070325.1|	1618	0	phosphoribosyl pyrophosphate synthase-associated protein 1 [Bos taurus]	gi|965961680|ref|XM_012186528.2|	989	0	PREDICTED: Ovis aries phosphoribosyl pyrophosphate synthetase-associated protein 1 (PRPSAP1), transcript variant X1, mRNA	Q08DW2	627	0	Phosphoribosyl pyrophosphate synthase-associated protein 1	SPCC1620.06c	243	1e-75	COG0462	pfam14572	Pribosyl_synth	Phosphoribosyl synthetase-associated domain. This family includes several examples of enzymes from class EC:2.7.6.1, phosphoribosyl-pyrophosphate transferase.	GO:0009116|nucleoside metabolic process;GO:0009165|nucleotide biosynthetic process;	.	GO:0000287|magnesium ion binding;GO:0004749|ribose phosphate diphosphokinase activity;	.	.
chr15	61719032	61719129	97	10	0.308	0.6824	-0.3745	-68.8409	Hypo	chr15	61718960	61719989	ENSOARG00000016840	+	Intron	97	PRRG4|gi|556723071|ref|XP_005957361.1|	1143	1e-156	PREDICTED: transmembrane gamma-carboxyglutamic acid protein 4 [Pantholops hodgsonii]	gi|965978680|ref|XM_012096174.2|	709	0	PREDICTED: Ovis aries proline rich Gla (G-carboxyglutamic acid) 4 (transmembrane) (PRRG4), transcript variant X3, mRNA	Q9BZD6	362	2e-125	Transmembrane gamma-carboxyglutamic acid protein 4	.	.	.	.	pfam00594	Gla	Vitamin K-dependent carboxylation/gamma-carboxyglutamic (GLA) domain. This domain is responsible for the high-affinity binding of calcium ions. This domain contains post-translational modifications of many glutamate residues by Vitamin K-dependent carboxylation to form gamma-carboxyglutamate (Gla).	.	GO:0005576|extracellular region;GO:0016021|integral component of membrane;	GO:0005509|calcium ion binding;	.	.
chr3	62942762	62942832	70	5	0.2582	0.6337	-0.3755	-29.6504	Hypo	chr3	62939372	62943919	ENSOARG00000001316	+	Intron	70	PUS10|gi|803037412|ref|XP_012026221.1|	2777	0	PREDICTED: putative tRNA pseudouridine synthase Pus10 isoform X3 [Ovis aries]	gi|965925375|ref|XM_012170831.2|	1614	0	PREDICTED: Ovis aries pseudouridylate synthase 10 (PUS10), transcript variant X5, mRNA	Q3MIT2	988	0	Putative tRNA pseudouridine synthase Pus10	TVN0311	144	4e-37	COG1258	pfam01825	GPS	Latrophilin/CL-1-like GPS domain. Domain present in latrophilin/CL-1, sea urchin REJ and polycystin.	GO:0031119|tRNA pseudouridine synthesis;	.	GO:0009982|pseudouridine synthase activity;GO:0003723|RNA binding;	K07583	PUS10; tRNA pseudouridine synthase 10 [EC:5.4.99.-]
chr3	162770340	162770450	110	12	0.5806	0.8988	-0.3181	-91.0347	Hypo	chr3	162769238	162774513	ENSOARG00000008570	-	Intron	110	RBMS2|gi|426224935|ref|XP_004006624.1|	1991	0	PREDICTED: RNA-binding motif, single-stranded-interacting protein 2 isoform X2 [Ovis aries]	gi|926691948|ref|XM_013963948.1|	1296	0	PREDICTED: Capra hircus RNA binding motif, single stranded interacting protein 2 (RBMS2), transcript variant X2, mRNA	Q3ZC34	705	0	RNA-binding motif, single-stranded-interacting protein 2	.	.	.	.	pfam00076	RRM_1	RNA recognition motif. (a.k.a. RRM, RBD, or RNP domain). The RRM motif is probably diagnostic of an RNA binding protein. RRMs are found in a variety of RNA binding proteins, including various hnRNP proteins, proteins implicated in regulation of alternative splicing, and protein components of snRNPs. The motif also appears in a few single stranded DNA binding proteins. The RRM structure consists o…	.	GO:0005634|nucleus;	GO:0000166|nucleotide binding;GO:0044822|poly(A) RNA binding;	.	.
chr2	248027389	248027468	79	8	0.1347	0.5112	-0.3765	-45.0318	Hypo	chr2	248026351	248028351	ENSOARG00000010902	+	Promoter	79	RCC2|gi|675668297|ref|XP_008998745.1|	2257	0	PREDICTED: LOW QUALITY PROTEIN: protein RCC2 [Callithrix jacchus]	gi|965919090|ref|XM_015092882.1|	1285	0	PREDICTED: Ovis aries regulator of chromosome condensation 2 (RCC2), transcript variant X1, mRNA	Q9P258	862	0	Protein RCC2	ECU04g1500	93.2	1e-19	COG5184	pfam00415	RCC1	Regulator of chromosome condensation (RCC1) repeat.	GO:0090630|activation of GTPase activity;GO:0051301|cell division;GO:0072356|chromosome passenger complex localization to kinetochore;GO:0045184|establishment of protein localization;GO:0048041|focal adhesion assembly;GO:0007229|integrin-mediated signaling pathway;GO:0007067|mitotic nuclear division;GO:0051895|negative regulation of focal adhesion assembly;GO:0034260|negative regulation of GTPase…	GO:0034506|chromosome, centromeric core domain;GO:0005829|cytosol;GO:0031901|early endosome membrane;GO:0005874|microtubule;GO:0030496|midbody;GO:1990023|mitotic spindle midzone;GO:0005730|nucleolus;GO:0005886|plasma membrane;	GO:0008017|microtubule binding;GO:0044822|poly(A) RNA binding;GO:0019904|protein domain specific binding;GO:0019901|protein kinase binding;GO:0048365|Rac GTPase binding;GO:0031267|small GTPase binding;	.	.
chr3	101812308	101812359	51	4	0.3698	0.7888	-0.4189	-23.673	Hypo	chr3	101811542	101814231	ENSOARG00000013369	+	Intron	51	REV1|gi|803041274|ref|XP_012029167.1|	6279	0	PREDICTED: DNA repair protein REV1 isoform X1 [Ovis aries]	gi|803041273|ref|XM_012173777.1|	4060	0	PREDICTED: Ovis aries REV1, DNA directed polymerase (REV1), transcript variant X1, mRNA	Q9UBZ9	1980	0	DNA repair protein REV1	NMA1661	167	5e-43	COG0389	pfam00817	IMS	impB/mucB/samB family. These proteins are involved in UV protection.	GO:0006260|DNA replication;GO:0042276|error-prone translesion synthesis;GO:0009411|response to UV;GO:0019985|translesion synthesis;	GO:0005654|nucleoplasm;	GO:0003684|damaged DNA binding;GO:0017125|deoxycytidyl transferase activity;GO:0046872|metal ion binding;	K03515	REV1; DNA repair protein REV1 [EC:2.7.7.-]
chr1	271476027	271476127	100	6	0.1997	0.7633	-0.5636	-46.4315	Hypo	chr1	271460768	271494712	ENSOARG00000015440	-	Intron	100	RFTN1|gi|803278647|ref|XP_011998995.1|	2427	0	PREDICTED: raftlin isoform X2 [Ovis aries musimon]	gi|965858263|ref|XM_012143605.2|	1424	0	PREDICTED: Ovis aries musimon raftlin, lipid raft linker 1 (RFTN1), transcript variant X2, mRNA	Q14699	676	0	Raftlin	.	.	.	.	pfam15250	Raftlin	Raftlin. This family of proteins plays a role in the formation and/or maintenance of lipid rafts.	GO:0050853|B cell receptor signaling pathway;GO:0033227|dsRNA transport;GO:0040007|growth;GO:0032620|interleukin-17 production;GO:0001765|membrane raft assembly;GO:1903044|protein localization to membrane raft;GO:0032596|protein transport into membrane raft;GO:0043330|response to exogenous dsRNA;GO:0002457|T cell antigen processing and presentation;GO:0050852|T cell receptor signaling pathway;GO:…	GO:0005737|cytoplasm;GO:0005768|endosome;GO:0070062|extracellular exosome;GO:0045121|membrane raft;GO:0005886|plasma membrane;GO:0043234|protein complex;	GO:0003725|double-stranded RNA binding;	.	.
chr1	271537956	271539564	1608	14	0.4339	0.7877	-0.3538	-83.0208	Hypo	chr1	271530648	271600145	ENSOARG00000015440	-	Intron	1608	RFTN1|gi|803278647|ref|XP_011998995.1|	2427	0	PREDICTED: raftlin isoform X2 [Ovis aries musimon]	gi|965858263|ref|XM_012143605.2|	1424	0	PREDICTED: Ovis aries musimon raftlin, lipid raft linker 1 (RFTN1), transcript variant X2, mRNA	Q14699	676	0	Raftlin	.	.	.	.	pfam15250	Raftlin	Raftlin. This family of proteins plays a role in the formation and/or maintenance of lipid rafts.	GO:0050853|B cell receptor signaling pathway;GO:0033227|dsRNA transport;GO:0040007|growth;GO:0032620|interleukin-17 production;GO:0001765|membrane raft assembly;GO:1903044|protein localization to membrane raft;GO:0032596|protein transport into membrane raft;GO:0043330|response to exogenous dsRNA;GO:0002457|T cell antigen processing and presentation;GO:0050852|T cell receptor signaling pathway;GO:…	GO:0005737|cytoplasm;GO:0005768|endosome;GO:0070062|extracellular exosome;GO:0045121|membrane raft;GO:0005886|plasma membrane;GO:0043234|protein complex;	GO:0003725|double-stranded RNA binding;	.	.
chr22	38617630	38617721	91	4	0.6865	0.2158	0.4707	22.1607	Hyper	chr22	38611794	38622487	ENSOARG00000002476	-	Intron	91	RGS10|gi|440900069|gb|ELR51280.1|	812	2e-108	Regulator of G-protein signaling 10, partial [Bos mutus]	gi|965998784|ref|XM_004020230.3|	498	0	PREDICTED: Ovis aries regulator of G-protein signaling 10 (RGS10), transcript variant X2, mRNA	Q2KHW7	311	2e-107	Regulator of G-protein signaling 10	.	.	.	.	pfam00615	RGS	Regulator of G protein signaling domain. RGS family members are GTPase-activating proteins for heterotrimeric G-protein alpha-subunits.	GO:0007213|G-protein coupled acetylcholine receptor signaling pathway;GO:0009968|negative regulation of signal transduction;GO:0043547|positive regulation of GTPase activity;	GO:0005737|cytoplasm;GO:0005829|cytosol;GO:0005634|nucleus;GO:0005886|plasma membrane;	GO:0005096|GTPase activator activity;	K16449	RGS; regulator of G-protein signaling
chr3	219848859	219848945	86	7	0.3206	0.7655	-0.4449	-44.1551	Hypo	chr3	219848788	219849609	ENSOARG00000019401	+	Intron	86	RIBC2|gi|426225903|ref|XP_004007098.1|	1700	0	PREDICTED: RIB43A-like with coiled-coils protein 2 [Ovis aries]	gi|850480667|gb|CP011888.1|	2119	0	Ovis canadensis canadensis isolate 43U chromosome 3 sequence	Q32LJ7	501	9e-163	RIB43A-like with coiled-coils protein 2	.	.	.	.	pfam05914	RIB43A	RIB43A. This family consists of several RIB43A-like eukaryotic proteins. Ciliary and flagellar microtubules contain a specialized set of protofilaments, termed ribbons, that are composed of tubulin and several associated proteins. RIB43A was first characterized in the unicellular biflagellate, Chlamydomonas reinhardtii although highly related sequences are present in several higher eukaryotes inc…	GO:0001525|angiogenesis;GO:0019933|cAMP-mediated signaling;GO:0008283|cell proliferation;GO:0071320|cellular response to cAMP;GO:0061028|establishment of endothelial barrier;GO:0034242|negative regulation of syncytium formation by plasma membrane fusion;GO:0045766|positive regulation of angiogenesis;GO:0030822|positive regulation of cAMP catabolic process;GO:0043547|positive regulation of GTPase …	GO:0012505|endomembrane system;GO:0070062|extracellular exosome;GO:0030175|filopodium;GO:0005622|intracellular;GO:0030027|lamellipodium;GO:0016020|membrane;GO:0005902|microvillus;GO:0005886|plasma membrane;	GO:0030552|cAMP binding;GO:0005085|guanyl-nucleotide exchange factor activity;GO:0019904|protein domain specific binding;GO:0017034|Rap guanyl-nucleotide exchange factor activity;	.	.
chr7	99321355	99321459	104	6	0.4139	0.8647	-0.4508	-38.1403	Hypo	chr7	99318569	99322174	ENSOARG00000003572	-	Intron	104	RPS6KA5|gi|965948902|ref|XP_014952718.1|	4130	0	PREDICTED: ribosomal protein S6 kinase alpha-5 isoform X3 [Ovis aries]	gi|965948910|ref|XM_015097235.1|	2481	0	PREDICTED: Ovis aries ribosomal protein S6 kinase, 90kDa, polypeptide 5 (RPS6KA5), transcript variant X7, mRNA	O75582	1410	0	Ribosomal protein S6 kinase alpha-5	.	.	.	.	pfam00069	Pkinase	Protein kinase domain.	GO:0007411|axon guidance;GO:0007173|epidermal growth factor receptor signaling pathway;GO:0043990|histone H2A-S1 phosphorylation;GO:0043987|histone H3-S10 phosphorylation;GO:0043988|histone H3-S28 phosphorylation;GO:0016572|histone phosphorylation;GO:0006954|inflammatory response;GO:0070498|interleukin-1-mediated signaling pathway;GO:0035556|intracellular signal transduction;GO:0001818|negative r…	GO:0005737|cytoplasm;GO:0005654|nucleoplasm;GO:0005634|nucleus;	GO:0005524|ATP binding;GO:0035175|histone kinase activity (H3-S10 specific);GO:0000287|magnesium ion binding;GO:0004672|protein kinase activity;GO:0004674|protein serine/threonine kinase activity;	K04445	MSK1, RPS6KA5; ribosomal protein S6 kinase alpha-5 [EC:2.7.11.1]
chr7	99321355	99321459	104	6	0.4139	0.8647	-0.4508	-38.1403	Hypo	chr7	99319337	99321861	ENSOARG00000003572	-	Intron	104	RPS6KA5|gi|965948902|ref|XP_014952718.1|	4130	0	PREDICTED: ribosomal protein S6 kinase alpha-5 isoform X3 [Ovis aries]	gi|965948910|ref|XM_015097235.1|	2481	0	PREDICTED: Ovis aries ribosomal protein S6 kinase, 90kDa, polypeptide 5 (RPS6KA5), transcript variant X7, mRNA	O75582	1410	0	Ribosomal protein S6 kinase alpha-5	.	.	.	.	pfam00069	Pkinase	Protein kinase domain.	GO:0007411|axon guidance;GO:0007173|epidermal growth factor receptor signaling pathway;GO:0043990|histone H2A-S1 phosphorylation;GO:0043987|histone H3-S10 phosphorylation;GO:0043988|histone H3-S28 phosphorylation;GO:0016572|histone phosphorylation;GO:0006954|inflammatory response;GO:0070498|interleukin-1-mediated signaling pathway;GO:0035556|intracellular signal transduction;GO:0001818|negative r…	GO:0005737|cytoplasm;GO:0005654|nucleoplasm;GO:0005634|nucleus;	GO:0005524|ATP binding;GO:0035175|histone kinase activity (H3-S10 specific);GO:0000287|magnesium ion binding;GO:0004672|protein kinase activity;GO:0004674|protein serine/threonine kinase activity;	K04445	MSK1, RPS6KA5; ribosomal protein S6 kinase alpha-5 [EC:2.7.11.1]
chr21	41382864	41382961	97	4	0.4274	0.8056	-0.3783	-22.1131	Hypo	chr21	41381409	41383725	ENSOARG00000003084	+	Exon	97	RTN3|gi|803224219|ref|XP_011972404.1|	5015	0	PREDICTED: reticulon-3 isoform X2 [Ovis aries musimon]	gi|965802341|ref|XM_012117014.2|	5065	0	PREDICTED: Ovis aries musimon reticulon 3 (RTN3), transcript variant X2, mRNA	O95197	1349	0	Reticulon-3	.	.	.	.	pfam02453	Reticulon	Reticulon. Reticulon, also know as neuroendocrine-specific protein (NSP), is a protein of unknown function which associates with the endoplasmic reticulum. This family represents the C-terminal domain of the three reticulon isoforms and their homologues.	GO:0006915|apoptotic process;GO:0007268|synaptic transmission;GO:0071787|endoplasmic reticulum tubular network assembly;GO:0071786|endoplasmic reticulum tubular network organization;GO:0016192|vesicle-mediated transport;GO:0016032|viral process;	GO:0012505|endomembrane system;GO:0005783|endoplasmic reticulum;GO:0005789|endoplasmic reticulum membrane;GO:0070062|extracellular exosome;GO:0005615|extracellular space;GO:0000139|Golgi membrane;GO:0016021|integral component of membrane;GO:0005886|plasma membrane;	.	.	.
chr1	71553695	71553792	97	4	0.1836	0.6669	-0.4833	-26.4284	Hypo	chr1	71552608	71559931	ENSOARG00000017518	+	Intron	97	RWDD3|gi|426218823|ref|XP_004003636.1|	1380	0	PREDICTED: RWD domain-containing protein 3 [Ovis aries]	gi|803006478|ref|XM_004003587.2|	791	0	PREDICTED: Ovis aries RWD domain containing 3 (RWDD3), mRNA	A3KN24	507	0	RWD domain-containing protein 3	.	.	.	.	pfam05773	RWD	RWD domain. This domain was identified in WD40 repeat proteins and Ring finger domain proteins. The function of this domain is unknown. GCN2 is the alpha-subunit of the only translation initiation factor (eIF2 alpha) kinase that appears in all eukaryotes. Its function requires an interaction with GCN1 via the domain at its N-terminus, which is termed the RWD domain after three major RWD-containin…	GO:0032088|negative regulation of NF-kappaB transcription factor activity;GO:1902073|positive regulation of hypoxia-inducible factor-1alpha signaling pathway;GO:0033235|positive regulation of protein sumoylation;	GO:0005737|cytoplasm;GO:0005634|nucleus;	.	.	.
chr10	29495988	29496076	88	5	0.799	0.4569	0.3421	34.5712	Hyper	chr10	29495751	29496560	ENSOARG00000011653	-	Intron	88	RXFP2|gi|965954702|ref|XP_014953468.1|	3575	0	PREDICTED: relaxin receptor 2 [Ovis aries]	gi|850486327|gb|CP011895.1|	2762	0	Ovis canadensis canadensis isolate 43U chromosome 10 sequence	Q5XM32	1251	0	Relaxin receptor 2	SPCC794.09c	590	0	COG5256	pfam00009	GTP_EFTU	Elongation factor Tu GTP binding domain. This domain contains a P-loop motif, also found in several other families such as pfam00071, pfam00025 and pfam00063. Elongation factor Tu consists of three structural domains, this plus two C-terminal beta barrel domains.	GO:0007188|adenylate cyclase-modulating G-protein coupled receptor signaling pathway;	GO:0016021|integral component of membrane;GO:0005886|plasma membrane;	GO:0004930|G-protein coupled receptor activity;	K04307	RXFP2, LGR8; relaxin family peptide receptor 2
chr6	68744693	68744764	71	4	0.2539	0.6847	-0.4307	-24.2739	Hypo	chr6	68559209	68746557	ENSOARG00000018700	-	Intron	71	SCFD2|gi|426231700|ref|XP_004009876.1|	3413	0	PREDICTED: sec1 family domain-containing protein 2 [Ovis aries]	gi|965942320|ref|XM_004009827.3|	2046	0	PREDICTED: Ovis aries sec1 family domain containing 2 (SCFD2), mRNA	Q8WU76	752	0	Sec1 family domain-containing protein 2	.	.	.	.	pfam00995	Sec1	Sec1 family.	GO:0015031|protein transport;GO:0006904|vesicle docking involved in exocytosis;	.	.	.	.
chr15	28322324	28322375	51	4	0.722	0.2492	0.4727	21.3021	Hyper	chr15	28322244	28327015	ENSOARG00000008147	-	Intron	51	SCN4B|gi|440904951|gb|ELR55403.1|	839	4e-110	Sodium channel subunit beta-4 [Bos mutus]	gi|965977171|ref|XM_015100939.1|	589	0	PREDICTED: Ovis aries sodium channel, voltage gated, type IV beta subunit (SCN4B), transcript variant X1, mRNA	Q08E08	319	1e-108	Sodium channel subunit beta-4	.	.	.	.	pfam07686	V-set	Immunoglobulin V-set domain. This domain is found in antibodies as well as neural protein P0 and CTL4 amongst others.	GO:0086016|AV node cell action potential;GO:0086002|cardiac muscle cell action potential involved in contraction;GO:0010765|positive regulation of sodium ion transport;GO:0086091|regulation of heart rate by cardiac conduction;GO:2000649|regulation of sodium ion transmembrane transporter activity;GO:0060307|regulation of ventricular cardiac muscle cell membrane repolarization;	GO:0014704|intercalated disc;GO:0031226|intrinsic component of plasma membrane;GO:0001518|voltage-gated sodium channel complex;	GO:0017080|sodium channel regulator activity;GO:0086006|voltage-gated sodium channel activity involved in cardiac muscle cell action potential;	K04848	SCN4B; voltage-gated sodium channel type IV beta
chr12	31987156	31987256	100	6	0.941	0.6262	0.3148	38.6578	Hyper	chr12	31984613	31987849	ENSOARG00000006316	-	Intron	100	SDCCAG8|gi|426239597|ref|XP_004013706.1|	3277	0	PREDICTED: serologically defined colon cancer antigen 8 isoform X2 [Ovis aries]	gi|965962231|ref|XM_004013657.3|	2148	0	PREDICTED: Ovis aries serologically defined colon cancer antigen 8 (SDCCAG8), transcript variant X2, mRNA	Q86SQ7	994	0	Serologically defined colon cancer antigen 8	.	.	.	.	pfam10174	Cast	RIM-binding protein of the cytomatrix active zone. This is a family of proteins that form part of the CAZ (cytomatrix at the active zone) complex which is involved in determining the site of synaptic vesicle fusion. The C-terminus is a PDZ-binding motif that binds directly to RIM (a small G protein Rab-3A effector). The family also contains four coiled-coil domains.	GO:0051297|centrosome organization;GO:0030010|establishment of cell polarity;GO:0000086|G2/M transition of mitotic cell cycle;GO:0001764|neuron migration;GO:0035148|tube formation;	GO:0005911|cell-cell junction;GO:0034451|centriolar satellite;GO:0005814|centriole;GO:0005813|centrosome;GO:0005829|cytosol;	.	K16488	SDCCAG8; serologically defined colon cancer antigen 8
chr4	35468817	35468900	83	4	0.8658	0.4699	0.3959	31.2895	Hyper	chr4	35464232	35483083	ENSOARG00000015109	+	Intron	83	SEMA3D|gi|803062297|ref|XP_012031930.1|	4191	0	PREDICTED: semaphorin-3D [Ovis aries]	gi|965931175|ref|XM_012176544.2|	2353	0	PREDICTED: Ovis aries sema domain, immunoglobulin domain (Ig), short basic domain, secreted, (semaphorin) 3D (SEMA3D), transcript variant X4, mRNA	O95025	1525	0	Semaphorin-3D	.	.	.	.	pfam01403	Sema	Sema domain. The Sema domain occurs in semaphorins, which are a large family of secreted and transmembrane proteins, some of which function as repellent signals during axon guidance. Sema domains also occur in the hepatocyte growth factor receptor and human plexin A-3.	GO:0050919|negative chemotaxis;GO:0048843|negative regulation of axon extension involved in axon guidance;GO:0001755|neural crest cell migration;GO:0030335|positive regulation of cell migration;GO:0071526|semaphorin-plexin signaling pathway;	GO:0005615|extracellular space;	GO:0045499|chemorepellent activity;GO:0038191|neuropilin binding;GO:0030215|semaphorin receptor binding;	K06840	SEMA3; semaphorin 3
chr24	35496460	35496542	82	4	0.1985	0.6289	-0.4305	-21.9551	Hypo	chr24	35496243	35498243	ENSOARG00000015262	-	Promoter	82	SERPINE1|gi|803195553|ref|XP_011959306.1|	2070	0	PREDICTED: plasminogen activator inhibitor 1 isoform X1 [Ovis aries]	gi|966001239|ref|XM_012103916.2|	1210	0	PREDICTED: Ovis aries serpin peptidase inhibitor, clade E (nexin, plasminogen activator inhibitor type 1), member 1 (SERPINE1), transcript variant X1, mRNA	P13909	771	0	Plasminogen activator inhibitor 1	all0778	174	8e-49	COG4826	pfam00079	Serpin	Serpin (serine protease inhibitor). Structure is a multi-domain fold containing a bundle of helices and a beta sandwich.	GO:0001525|angiogenesis;GO:0071222|cellular response to lipopolysaccharide;GO:0001300|chronological cell aging;GO:0050829|defense response to Gram-negative bacterium;GO:0033629|negative regulation of cell adhesion mediated by integrin;GO:2000352|negative regulation of endothelial cell apoptotic process;GO:1902042|negative regulation of extrinsic apoptotic signaling pathway via death domain recept…	GO:0070062|extracellular exosome;GO:0031012|extracellular matrix;GO:0005615|extracellular space;	GO:0004857|enzyme inhibitor activity;GO:0004867|serine-type endopeptidase inhibitor activity;GO:0035375|zymogen binding;	K03982	SERPINE1, PAI1; plasminogen activator inhibitor-1
chr1	218013644	218013707	63	4	0.704	0.2512	0.4528	24.1054	Hyper	chr1	218003894	218017609	ENSOARG00000001422	+	Intron	63	SERPINI2|gi|965906297|ref|XP_014945855.1|	1983	0	PREDICTED: serpin I2 isoform X1 [Ovis aries musimon]	gi|965917943|ref|XM_015092571.1|	1074	0	PREDICTED: Ovis aries serpin peptidase inhibitor, clade I (pancpin), member 2 (SERPINI2), transcript variant X1, mRNA	O75830	633	0	Serpin I2	MA3388	176	2e-49	COG4826	pfam00079	Serpin	Serpin (serine protease inhibitor). Structure is a multi-domain fold containing a bundle of helices and a beta sandwich.	GO:0006928|movement of cell or subcellular component;	GO:0070062|extracellular exosome;GO:0005615|extracellular space;	GO:0004867|serine-type endopeptidase inhibitor activity;	.	.
chr24	27096907	27096965	58	4	0.0623	0.5241	-0.4618	-26.4207	Hypo	chr24	27096887	27097048	ENSOARG00000008207	+	Intron	58	SETD1A|gi|471410341|ref|XP_004386737.1|	4775	0	PREDICTED: histone-lysine N-methyltransferase SETD1A [Trichechus manatus latirostris]	gi|965906575|ref|XM_012166176.2|	1935	0	PREDICTED: Ovis aries musimon SET domain containing 1A (SETD1A), transcript variant X6, mRNA	O15047	1300	0	Histone-lysine N-methyltransferase SETD1A	SPCC306.04c	204	6e-53	COG2940	pfam11764	N-SET	COMPASS (Complex proteins associated with Set1p) component N. The n-SET or N-SET domain is a component of the COMPASS complex, associated with SET1, conserved in yeasts and in other eukaryotes up to humans. The COMPASS complex functions to methylate the fourth lysine of Histone 3 and for the silencing of genes close to the telomeres of chromosomes. This domain promotes trimethylation in conjuncti…	GO:2000179|positive regulation of neural precursor cell proliferation;GO:2000648|positive regulation of stem cell proliferation;GO:0006355|regulation of transcription, DNA-templated;GO:0019827|stem cell population maintenance;GO:0006351|transcription, DNA-templated;	GO:0035097|histone methyltransferase complex;GO:0005719|nuclear euchromatin;GO:0016607|nuclear speck;GO:0005654|nucleoplasm;GO:0005634|nucleus;GO:0048188|Set1C/COMPASS complex;	GO:0008013|beta-catenin binding;GO:1990188|euchromatin binding;GO:0042800|histone methyltransferase activity (H3-K4 specific);GO:0018024|histone-lysine N-methyltransferase activity;GO:0000166|nucleotide binding;GO:0003723|RNA binding;	K11422	SETD1, SET1; histone-lysine N-methyltransferase SETD1 [EC:2.1.1.43]
chr13	11548837	11548984	147	8	0.3371	0.7179	-0.3808	-46.1524	Hypo	chr13	11540165	11589922	ENSOARG00000013446	-	Intron	147	SFMBT2|gi|803286196|ref|XP_012002736.1|	4078	0	PREDICTED: scm-like with four MBT domains protein 2 isoform X3 [Ovis aries musimon]	gi|965865938|ref|XM_012147346.2|	2610	0	PREDICTED: Ovis aries musimon Scm-like with four mbt domains 2 (SFMBT2), transcript variant X5, mRNA	Q5VUG0	1457	0	Scm-like with four MBT domains protein 2	.	.	.	.	pfam12140	DUF3588	Protein of unknown function (DUF3588). This family of proteins is found in eukaryotes. Proteins in this family are typically between 129 and 866 amino acids in length, and the family is found in association with pfam02820. The exact function of this family is not known.	GO:0010629|negative regulation of gene expression;GO:0006355|regulation of transcription, DNA-templated;	GO:0016235|aggresome;GO:0043231|intracellular membrane-bounded organelle;GO:0005654|nucleoplasm;GO:0005634|nucleus;	GO:0042393|histone binding;	.	.
chrX	17174807	17174888	81	5	0.7109	0.98	-0.2691	-31.8946	Hypo	chrX	17169231	17206929	ENSOARG00000015058	-	Intron	81	SH3KBP1|gi|803272024|ref|XP_011995724.1|	2750	0	PREDICTED: SH3 domain-containing kinase-binding protein 1 isoform X8 [Ovis aries musimon]	gi|966009103|ref|XM_012106367.2|	2141	0	PREDICTED: Ovis aries SH3-domain kinase binding protein 1 (SH3KBP1), transcript variant X7, mRNA	Q8R550	991	0	SH3 domain-containing kinase-binding protein 1	.	.	.	.	pfam14604	SH3_9	Variant SH3 domain.	GO:0006915|apoptotic process;GO:0016477|cell migration;GO:0007267|cell-cell signaling;GO:0007010|cytoskeleton organization;GO:0006897|endocytosis;GO:0042059|negative regulation of epidermal growth factor receptor signaling pathway;GO:0008360|regulation of cell shape;	GO:0005911|cell-cell junction;GO:0005737|cytoplasm;GO:0030659|cytoplasmic vesicle membrane;GO:0005856|cytoskeleton;GO:0005829|cytosol;GO:0030139|endocytic vesicle;GO:0005925|focal adhesion;GO:0043005|neuron projection;GO:0005886|plasma membrane;GO:0045202|synapse;	.	K12470	SH3KBP1, CIN85; SH3 domain-containing kinase-binding protein 1
chr2	145880	145967	87	6	0.1342	0.5532	-0.419	-39.7634	Hypo	chr2	137616	151659	ENSOARG00000005185	-	Intron	87	SH3YL1|gi|803335148|ref|XP_012025673.1|	1435	0	PREDICTED: SH3 domain-containing YSC84-like protein 1 isoform X3 [Ovis aries musimon]	gi|803335147|ref|XM_012170283.1|	1022	0	PREDICTED: Ovis aries musimon SH3 and SYLF domain containing 1 (SH3YL1), transcript variant X3, mRNA	Q3SZ01	548	0	SH3 domain-containing YSC84-like protein 1	SPAPJ696.02_1	188	2e-56	COG2930	pfam04366	DUF500	Family of unknown function (DUF500). Proteins in this family often also contain an SH3 domain (pfam00018), or a FYVE zinc finger (pfam01363).	GO:1900027|regulation of ruffle assembly;	GO:0032587|ruffle membrane;	GO:0035091|phosphatidylinositol binding;	.	.
chr9	93474609	93474695	86	7	0.3439	0.7463	-0.4025	-35.8986	Hypo	chr9	93389712	93586710	ENSOARG00000015068	+	Intron	86	SLC10A5|gi|803107050|ref|XP_012039585.1|	2106	0	PREDICTED: sodium/bile acid cotransporter 5 [Ovis aries]	gi|965954468|ref|XM_012184195.2|	1269	0	PREDICTED: Ovis aries solute carrier family 10 member 5 (SLC10A5), mRNA	Q5PT55	592	0	Sodium/bile acid cotransporter 5	PA3264	71.2	6e-13	COG0385	pfam01758	SBF	Sodium Bile acid symporter family. This family consists of Na+/bile acid co-transporters. These transmembrane proteins function in the liver in the uptake of bile acids from portal blood plasma a process mediated by the co-transport of Na+. Also in the family is ARC3 from S. cerevisiae, a putative transmembrane protein involved in resistance to arsenic compounds.	.	GO:0005887|integral component of plasma membrane;	GO:0008508|bile acid:sodium symporter activity;	K14343	SLC10A3_5; solute carrier family 10 (sodium/bile acid cotransporter), member 3/5
chr22	10897180	10897241	61	7	0.52	0.8158	-0.2958	-41.4179	Hypo	chr22	10872031	10920380	ENSOARG00000015223	-	Intron	61	SLC16A12|gi|556747392|ref|XP_005969149.1|	2314	0	PREDICTED: LOW QUALITY PROTEIN: monocarboxylate transporter 12 [Pantholops hodgsonii]	gi|965997417|ref|XM_015103316.1|	1671	0	PREDICTED: Ovis aries solute carrier family 16, member 12 (SLC16A12), transcript variant X1, mRNA	Q6ZSM3	809	0	Monocarboxylate transporter 12	AF0367	69.7	5e-12	COG0477	pfam07690	MFS_1	Major Facilitator Superfamily.	GO:1902598|creatine transmembrane transport;GO:0035879|plasma membrane lactate transport;	GO:0005887|integral component of plasma membrane;	GO:0005308|creatine transmembrane transporter activity;GO:0015129|lactate transmembrane transporter activity;GO:0015293|symporter activity;	K11810	SLC16A12; MFS transporter, MCP family, solute carrier family 16 (monocarboxylic acid transporters), member 12
chr21	42883220	42883280	60	4	0.8482	0.3554	0.4927	22.2764	Hyper	chr21	42882875	42885018	ENSOARG00000014538	-	Intron	60	SLC25A45|gi|803191356|ref|XP_004019719.2|	1228	4e-169	PREDICTED: LOW QUALITY PROTEIN: solute carrier family 25 member 45 isoform X1 [Ovis aries]	gi|965996511|ref|XM_004019670.3|	706	0	PREDICTED: Ovis aries solute carrier family 25 member 45 (SLC25A45), transcript variant X1, mRNA	Q8N413	439	5e-155	Solute carrier family 25 member 45	.	.	.	.	pfam00153	Mito_carr	Mitochondrial carrier protein.	GO:0006412|translation;GO:0055085|transmembrane transport;	GO:0016021|integral component of membrane;GO:0005743|mitochondrial inner membrane;	GO:0003735|structural constituent of ribosome;	K15123	SLC25A45_47; solute carrier family 25, member 45/47
chr2	118658301	118658493	192	14	0.2408	0.6328	-0.3919	-100.781	Hypo	chr2	118658160	118658474	ENSOARG00000016390	+	Exon	173	SLC40A1|gi|426220717|ref|XP_004004560.1|	2843	0	PREDICTED: solute carrier family 40 member 1 [Ovis aries]	gi|803016615|ref|XM_004004511.2|	1998	0	PREDICTED: Ovis aries solute carrier family 40 (iron-regulated transporter), member 1 (SLC40A1), transcript variant X2, mRNA	Q9NP59	967	0	Solute carrier family 40 member 1	.	.	.	.	pfam06963	FPN1	Ferroportin1 (FPN1). This family represents a conserved region approximately 100 residues long within eukaryotic Ferroportin1 (FPN1), a protein that may play a role in iron export from the cell. This family may represent a number of transmembrane regions in Ferroportin1.	GO:0006879|cellular iron ion homeostasis;GO:0003158|endothelium development;GO:1903988|ferrous iron export;GO:0034755|iron ion transmembrane transport;GO:0002260|lymphocyte homeostasis;GO:0060586|multicellular organismal iron ion homeostasis;GO:0043066|negative regulation of apoptotic process;GO:0045944|positive regulation of transcription from RNA polymerase II promoter;GO:0034395|regulation of …	GO:0016323|basolateral plasma membrane;GO:0005737|cytoplasm;GO:0016021|integral component of membrane;GO:0005887|integral component of plasma membrane;GO:0005622|intracellular;GO:0005771|multivesicular body;GO:0005886|plasma membrane;GO:0008021|synaptic vesicle;	GO:0015093|ferrous iron transmembrane transporter activity;GO:0097689|iron channel activity;GO:0005381|iron ion transmembrane transporter activity;GO:0017046|peptide hormone binding;GO:0004872|receptor activity;	K14685	SLC40A1, FPN1; solute carrier family 40 (iron-regulated transporter), member 1
chr14	23377144	23377287	143	4	0.1419	0.5738	-0.4319	-21.0466	Hypo	chr14	23374321	23385141	ENSOARG00000018150	+	Intron	143	SLC6A2|gi|803241938|ref|XP_011981069.1|	3187	0	PREDICTED: sodium-dependent noradrenaline transporter [Ovis aries musimon]	gi|965972958|ref|XM_015100446.1|	1899	0	PREDICTED: Ovis aries solute carrier family 6 (neurotransmitter transporter), member 2 (SLC6A2), mRNA	P51143	1221	0	Sodium-dependent noradrenaline transporter	VC2012	229	1e-65	COG0733	pfam00209	SNF	Sodium:neurotransmitter symporter family.	GO:0015874|norepinephrine transport;	GO:0005887|integral component of plasma membrane;GO:0043005|neuron projection;	GO:0046872|metal ion binding;GO:0005328|neurotransmitter:sodium symporter activity;GO:0005333|norepinephrine transmembrane transporter activity;	K05035	SLC6A2; solute carrier family 6 (neurotransmitter transporter, noradrenalin) member 2
chrX	54761676	54761941	265	4	0.5183	0.9753	-0.457	-24.1204	Hypo	chrX	54757967	54764066	ENSOARG00000014175	+	Intron	265	SLC9A7|gi|803312048|ref|XP_012014342.1|	3123	0	PREDICTED: sodium/hydrogen exchanger 7 isoform X4 [Ovis aries musimon]	gi|966010196|ref|XM_012106821.2|	1840	0	PREDICTED: Ovis aries solute carrier family 9, subfamily A (NHE7, cation proton antiporter 7), member 7 (SLC9A7), transcript variant X2, mRNA	Q96T83	1155	0	Sodium/hydrogen exchanger 7	YDR456w	241	6e-69	COG0025	pfam00999	Na_H_Exchanger	Sodium/hydrogen exchanger family. Na/H antiporters are key transporters in maintaining the pH of actively metabolizing cells. The molecular mechanisms of antiport are unclear. These antiporters contain 10-12 transmembrane regions (M) at the amino-terminus and a large cytoplasmic region at the carboxyl terminus. The transmembrane regions M3-M12 share identity with other members of the family. The …	GO:0006811|ion transport;GO:0051453|regulation of intracellular pH;GO:0006885|regulation of pH;GO:0098719|sodium ion import across plasma membrane;	GO:0000139|Golgi membrane;GO:0016021|integral component of membrane;GO:0005886|plasma membrane;GO:0055038|recycling endosome membrane;GO:0005802|trans-Golgi network;	GO:0015386|potassium:proton antiporter activity;GO:0042803|protein homodimerization activity;GO:0015385|sodium:proton antiporter activity;	K12041	SLC9A6_7, NHE6_7; solute carrier family 9 (sodium/hydrogen exchanger), member 6/7
chr18	14060057	14060149	92	6	0.3511	0.7776	-0.4265	-34.009	Hypo	chr18	14052495	14065297	ENSOARG00000010528	-	Intron	92	SLCO3A1|gi|803291662|ref|XP_012005490.1|	2199	0	PREDICTED: solute carrier organic anion transporter family member 3A1 isoform X3 [Ovis aries musimon]	gi|965874864|ref|XM_012150100.2|	1429	0	PREDICTED: Ovis aries musimon solute carrier organic anion transporter family member 3A1 (SLCO3A1), transcript variant X3, mRNA	Q8HYW2	795	0	Solute carrier organic anion transporter family member 3A1	.	.	.	.	pfam03137	OATP	Organic Anion Transporter Polypeptide (OATP) family. This family consists of several eukaryotic Organic-Anion-Transporting Polypeptides (OATPs). Several have been identified mostly in human and rat. Different OATPs vary in tissue distribution and substrate specificity. Since the numbering of different OATPs in particular species was based originally on the order of discovery, similarly numbered O…	GO:0015732|prostaglandin transport;GO:0043252|sodium-independent organic anion transport;	GO:0005887|integral component of plasma membrane;	GO:0015347|sodium-independent organic anion transmembrane transporter activity;	K14353	SLCO3A; solute carrier organic anion transporter family, member 3A
chr23	47724230	47724718	488	4	0.0523	0.4479	-0.3956	-26.4711	Hypo	chr23	47700838	47729229	ENSOARG00000003654	-	Intron	488	SMAD2|gi|537238247|gb|ERE86249.1|	2209	0	putative mothers against decapentaplegic isoform 2 [Cricetulus griseus]	gi|966000688|ref|XM_015103722.1|	1768	0	PREDICTED: Ovis aries SMAD family member 2 (SMAD2), transcript variant X1, mRNA	Q15796	843	0	Mothers against decapentaplegic homolog 2	.	.	.	.	pfam03166	MH2	MH2 domain. This is the MH2 (MAD homology 2) domain found at the carboxy terminus of MAD related proteins such as Smads. This domain is separated from the MH1 domain by a non-conserved linker region. The MH2 domain mediates interaction with a wide variety of proteins and provides specificity and selectivity to Smad function and also is critical for mediating interactions in Smad oligomers. Unlike…	GO:0032924|activin receptor signaling pathway;GO:0009952|anterior/posterior pattern specification;GO:0045165|cell fate commitment;GO:0007182|common-partner SMAD protein phosphorylation;GO:0048589|developmental growth;GO:0048701|embryonic cranial skeleton morphogenesis;GO:0048617|embryonic foregut morphogenesis;GO:0009880|embryonic pattern specification;GO:0007492|endoderm development;GO:0001706|e…	GO:0032444|activin responsive factor complex;GO:0005737|cytoplasm;GO:0000790|nuclear chromatin;GO:0005634|nucleus;GO:0071141|SMAD protein complex;GO:0071144|SMAD2-SMAD3 protein complex;GO:0005667|transcription factor complex;	GO:0033613|activating transcription factor binding;GO:0003682|chromatin binding;GO:0070410|co-SMAD binding;GO:0003690|double-stranded DNA binding;GO:0070411|I-SMAD binding;GO:0046872|metal ion binding;GO:0019902|phosphatase binding;GO:0046982|protein heterodimerization activity;GO:0042803|protein homodimerization activity;GO:0070412|R-SMAD binding;GO:0000978|RNA polymerase II core promoter proxim…	K04500	SMAD2_3; mothers against decapentaplegic homolog 2/3
chr23	47724230	47724718	488	4	0.0523	0.4479	-0.3956	-26.4711	Hypo	chr23	47701973	47729229	ENSOARG00000003654	-	Intron	488	SMAD2|gi|537238247|gb|ERE86249.1|	2209	0	putative mothers against decapentaplegic isoform 2 [Cricetulus griseus]	gi|966000688|ref|XM_015103722.1|	1768	0	PREDICTED: Ovis aries SMAD family member 2 (SMAD2), transcript variant X1, mRNA	Q15796	843	0	Mothers against decapentaplegic homolog 2	.	.	.	.	pfam03166	MH2	MH2 domain. This is the MH2 (MAD homology 2) domain found at the carboxy terminus of MAD related proteins such as Smads. This domain is separated from the MH1 domain by a non-conserved linker region. The MH2 domain mediates interaction with a wide variety of proteins and provides specificity and selectivity to Smad function and also is critical for mediating interactions in Smad oligomers. Unlike…	GO:0032924|activin receptor signaling pathway;GO:0009952|anterior/posterior pattern specification;GO:0045165|cell fate commitment;GO:0007182|common-partner SMAD protein phosphorylation;GO:0048589|developmental growth;GO:0048701|embryonic cranial skeleton morphogenesis;GO:0048617|embryonic foregut morphogenesis;GO:0009880|embryonic pattern specification;GO:0007492|endoderm development;GO:0001706|e…	GO:0032444|activin responsive factor complex;GO:0005737|cytoplasm;GO:0000790|nuclear chromatin;GO:0005634|nucleus;GO:0071141|SMAD protein complex;GO:0071144|SMAD2-SMAD3 protein complex;GO:0005667|transcription factor complex;	GO:0033613|activating transcription factor binding;GO:0003682|chromatin binding;GO:0070410|co-SMAD binding;GO:0003690|double-stranded DNA binding;GO:0070411|I-SMAD binding;GO:0046872|metal ion binding;GO:0019902|phosphatase binding;GO:0046982|protein heterodimerization activity;GO:0042803|protein homodimerization activity;GO:0070412|R-SMAD binding;GO:0000978|RNA polymerase II core promoter proxim…	K04500	SMAD2_3; mothers against decapentaplegic homolog 2/3
chr3	219848859	219848945	86	7	0.3206	0.7655	-0.4449	-44.1551	Hypo	chr3	219848333	219850333	ENSOARG00000019386	-	Promoter	86	SMC1B|gi|803056498|ref|XP_012031161.1|	6429	0	PREDICTED: structural maintenance of chromosomes protein 1B [Ovis aries]	gi|965929560|ref|XM_012175771.2|	3708	0	PREDICTED: Ovis aries structural maintenance of chromosomes 1B (SMC1B), mRNA	Q8NDV3	2222	0	Structural maintenance of chromosomes protein 1B	SPBC29A10.04	577	0	COG1196	pfam02463	SMC_N	RecF/RecN/SMC N terminal domain. This domain is found at the N terminus of SMC proteins. The SMC (structural maintenance of chromosomes) superfamily proteins have ATP-binding domains at the N- and C-termini, and two extended coiled-coil domains separated by a hinge in the middle. The eukaryotic SMC proteins form two kind of heterodimers: the SMC1/SMC3 and the SMC2/SMC4 types. These heterodimers c…	GO:0007126|meiotic nuclear division;GO:0007062|sister chromatid cohesion;	GO:0000775|chromosome, centromeric region;GO:0005737|cytoplasm;GO:0000800|lateral element;GO:0030893|meiotic cohesin complex;GO:0034991|nuclear meiotic cohesin complex;GO:0005654|nucleoplasm;	GO:0005524|ATP binding;GO:0003677|DNA binding;	K06636	SMC1; structural maintenance of chromosome 1
chrX	109044608	109044707	99	10	0.3791	0.0714	0.3077	72.9313	Hyper	chrX	109044637	109046637	ENSOARG00000023029	+	Promoter	70	SNORA69|.	.	.	.	gi|850496270|gb|CP011912.1|	120	6e-55	Ovis canadensis canadensis isolate 43U chromosome X sequence	.	.	.	.	.	.	.	.	pfam04127	DFP	DNA / pantothenate metabolizm flavoprotein. The DNA/pantothenate metabolizm flavoprotein (EC:4.1.1.36) affects synthesis of DNA, and pantothenate metabolizm.	.	.	.	.	.
chrX	60378102	60378233	131	7	0.4723	0.0903	0.3819	44.9735	Hyper	chrX	60375575	60378749	ENSOARG00000016035	-	Intron	131	SNX12|gi|741982656|ref|XP_010820149.1|	778	1e-102	PREDICTED: sorting nexin-12 isoform X1 [Bos taurus]	gi|926728703|ref|XM_005700687.2|	387	0	PREDICTED: Capra hircus sorting nexin 12 (SNX12), mRNA	Q9UMY4	302	5e-104	Sorting nexin-12	SPBC887.06c	113	1e-30	COG5391	pfam00787	PX	PX domain. PX domains bind to phosphoinositides.	GO:2000642|negative regulation of early endosome to late endosome transport;GO:0010629|negative regulation of gene expression;GO:0042177|negative regulation of protein catabolic process;GO:0010955|negative regulation of protein processing;GO:0051224|negative regulation of protein transport;GO:0015031|protein transport;GO:0030100|regulation of endocytosis;GO:0016050|vesicle organization;	GO:0005769|early endosome;GO:0070062|extracellular exosome;GO:0019898|extrinsic component of membrane;	GO:0019899|enzyme binding;GO:0035091|phosphatidylinositol binding;	K17918	SNX3_12; sorting nexin-3/12
chr1	94729567	94729699	132	12	0.2819	0.5943	-0.3124	-65.6208	Hypo	chr1	94728754	94758007	ENSOARG00000020356	-	Intron	132	SPAG17|gi|426216363|ref|XP_004002433.1|	10360	0	PREDICTED: sperm-associated antigen 17 isoform X1 [Ovis aries]	gi|982916832|ref|XM_015463351.1|	5842	0	PREDICTED: Bos taurus sperm associated antigen 17 (SPAG17), transcript variant X1, mRNA	Q6Q759	3060	0	Sperm-associated antigen 17	.	.	.	.	pfam14874	PapD-like	Flagellar-associated PapD-like. This domain is a putative PapD periplasmic pilus chaperone protein family.	GO:1904158|axonemal central apparatus assembly;GO:0003351|epithelial cilium movement;	GO:1990716|axonemal central apparatus;GO:0005737|cytoplasm;GO:0005874|microtubule;GO:0031514|motile cilium;GO:0005654|nucleoplasm;	.	.	.
chr13	31229631	31229947	316	4	0.5294	0.0399	0.4895	26.9507	Hyper	chr13	31229330	31233517	ENSOARG00000011645	+	Intron	316	STAM|gi|426240831|ref|XP_004014297.1|	2495	0	PREDICTED: signal transducing adapter molecule 1 isoform X1 [Ovis aries]	gi|965967015|ref|XM_004014248.3|	2234	0	PREDICTED: Ovis aries signal transducing adaptor molecule (STAM), transcript variant X1, mRNA	Q92783	904	0	Signal transducing adapter molecule 1	.	.	.	.	pfam00790	VHS	VHS domain. Domain present in VPS-27, Hrs and STAM.	GO:0006914|autophagy;GO:0016197|endosomal transport;GO:0006886|intracellular protein transport;GO:0036258|multivesicular body assembly;GO:0042059|negative regulation of epidermal growth factor receptor signaling pathway;GO:1903543|positive regulation of exosomal secretion;GO:1903551|regulation of extracellular exosome assembly;GO:0007165|signal transduction;	GO:0005829|cytosol;GO:0031901|early endosome membrane;GO:0033565|ESCRT-0 complex;	GO:0005070|SH3/SH2 adaptor activity;	K04705	STAM; signal transducing adaptor molecule
chr22	10341408	10341502	94	7	0.2327	0.594	-0.3613	-40.3981	Hypo	chr22	10340032	10341690	ENSOARG00000014740	+	Intron	94	STAMBPL1|gi|426252753|ref|XP_004020067.1|	2371	0	PREDICTED: AMSH-like protease isoform X1 [Ovis aries]	gi|965997394|ref|XM_012102508.2|	1382	0	PREDICTED: Ovis aries STAM binding protein like 1 (STAMBPL1), transcript variant X4, mRNA	Q96FJ0	840	0	AMSH-like protease	SPAC19B12.10	187	1e-52	COG1310	pfam01398	JAB	JAB1/Mov34/MPN/PAD-1 ubiquitin protease. Members of this family are found in proteasome regulatory subunits, eukaryotic initiation factor 3 (eIF3) subunits and regulators of transcription factors. This family is also known as the MPN domain and PAD-1-like domain, JABP1 domain or JAMM domain. These are metalloenzymes that function as the ubiquitin isopeptidase/ deubiquitinase in the ubiquitin-base…	.	GO:0016020|membrane;	GO:0046872|metal ion binding;GO:0008237|metallopeptidase activity;	K11867	STAMBPL1; AMSH-like protease [EC:3.4.19.12]
chr10	23526805	23526856	51	4	0.5335	0.8593	-0.3258	-22.7998	Hypo	chr10	23522606	23537878	ENSOARG00000009746	+	Intron	51	STOML3|gi|426236383|ref|XP_004012148.1|	1402	0	PREDICTED: stomatin-like protein 3 [Ovis aries]	gi|965954843|ref|XM_004012099.3|	1611	0	PREDICTED: Ovis aries stomatin like 3 (STOML3), transcript variant X1, mRNA	Q8TAV4	501	2e-173	Stomatin-like protein 3	RSc0802	201	1e-58	COG0330	pfam01145	Band_7	SPFH domain / Band 7 family. This family has been called SPFH, Band 7 or PHB domain. Recent phylogenetic analysis has shown this domain to be a slipin or Stomatin-like integral membrane domain conserved from protozoa to mammals.	GO:0007165|signal transduction;	GO:0005929|cilium;GO:0016021|integral component of membrane;GO:0045121|membrane raft;GO:0005886|plasma membrane;	.	K17286	STOM; erythrocyte band 7 integral membrane protein
chr6	104253505	104253595	90	14	0.8225	0.5389	0.2836	85.0719	Hyper	chr6	104185766	104259490	ENSOARG00000007436	+	Intron	90	STX18|gi|426232033|ref|XP_004010040.1|	1587	0	PREDICTED: syntaxin-18 isoform X1 [Ovis aries]	gi|965943321|ref|XM_004009991.3|	978	0	PREDICTED: Ovis aries syntaxin 18 (STX18), transcript variant X1, mRNA	Q9P2W9	603	0	Syntaxin-18	.	.	.	.	pfam10496	Syntaxin-18_N	SNARE-complex protein Syntaxin-18 N-terminus. This is the conserved N-terminal of Syntaxin-18. Syntaxin-18 is found in the SNARE complex of the endoplasmic reticulum and functions in the trafficking between the ER intermediate compartment and the cis-Golgi vesicle. In particular, the N-terminal region is important for the formation of ER aggregates. More specifically, syntaxin-18 is involved in e…	GO:0090158|endoplasmic reticulum membrane organization;GO:0006886|intracellular protein transport;GO:0061025|membrane fusion;GO:1902953|positive regulation of ER to Golgi vesicle-mediated transport;GO:1902117|positive regulation of organelle assembly;GO:1903358|regulation of Golgi organization;GO:0006890|retrograde vesicle-mediated transport, Golgi to ER;	GO:0005783|endoplasmic reticulum;GO:0005789|endoplasmic reticulum membrane;GO:0000139|Golgi membrane;GO:0016021|integral component of membrane;GO:0031201|SNARE complex;	.	K08492	STX18; syntaxin 18
chr11	28335999	28336054	55	4	0.2945	0.8255	-0.531	-28.3265	Hypo	chr11	28310675	28371143	ENSOARG00000002743	-	Intron	55	STX8|gi|965959266|ref|XP_014954132.1|	1530	0	PREDICTED: syntaxin-8 isoform X6 [Ovis aries]	gi|965959265|ref|XM_015098646.1|	926	0	PREDICTED: Ovis aries syntaxin 8 (STX8), transcript variant X5, mRNA	Q3T075	398	2e-138	Syntaxin-8	.	.	.	.	pfam05739	SNARE	SNARE domain. Most if not all vesicular membrane fusion events in eukaryotic cells are believed to be mediated by a conserved fusion machinery, the SNARE [soluble N-ethylmaleimide-sensitive factor (NSF) attachment protein (SNAP) receptors] machinery. The SNARE domain is thought to act as a protein-protein interaction module in the assembly of a SNARE protein complex.	GO:0045022|early endosome to late endosome transport;GO:0006886|intracellular protein transport;GO:1903076|regulation of protein localization to plasma membrane;GO:0048278|vesicle docking;GO:0006906|vesicle fusion;	GO:0005829|cytosol;GO:0005769|early endosome;GO:0012505|endomembrane system;GO:0016021|integral component of membrane;GO:0005770|late endosome;GO:0048471|perinuclear region of cytoplasm;GO:0055037|recycling endosome;GO:0031201|SNARE complex;GO:0005802|trans-Golgi network;GO:0031982|vesicle;	GO:0019869|chloride channel inhibitor activity;GO:0005484|SNAP receptor activity;GO:0000149|SNARE binding;	K08501	STX8; syntaxin 8
chr9	46184216	46184307	91	9	0.2563	0.5759	-0.3196	-56.3732	Hypo	chr9	46122356	46184693	ENSOARG00000003329	+	Intron	91	SULF1|gi|440904303|gb|ELR54836.1|	4383	0	Extracellular sulfatase Sulf-1, partial [Bos mutus]	gi|965953425|ref|XM_015097801.1|	2775	0	PREDICTED: Ovis aries sulfatase 1 (SULF1), transcript variant X1, mRNA	Q8IWU6	1577	0	Extracellular sulfatase Sulf-1	yidJ	104	2e-22	COG3119	pfam12548	DUF3740	Sulfatase protein. This domain family is found in eukaryotes, and is typically between 144 and 173 amino acids in length. The family is found in association with pfam00884.	GO:0006915|apoptotic process;GO:0060348|bone development;GO:0051216|cartilage development;GO:0002063|chondrocyte development;GO:0048706|embryonic skeletal system development;GO:0014846|esophagus smooth muscle contraction;GO:0035860|glial cell-derived neurotrophic factor receptor signaling pathway;GO:0032836|glomerular basement membrane development;GO:0003094|glomerular filtration;GO:0030201|hepar…	GO:0009986|cell surface;GO:0005783|endoplasmic reticulum;GO:0005615|extracellular space;GO:0005794|Golgi apparatus;GO:0005795|Golgi stack;GO:0045121|membrane raft;GO:0005886|plasma membrane;	GO:0004065|arylsulfatase activity;GO:0005509|calcium ion binding;GO:0008449|N-acetylglucosamine-6-sulfatase activity;	K14607	SULF; extracellular sulfatase Sulf [EC:3.1.6.-]
chr1	91367711	91367791	80	12	0.7386	0.2809	0.4577	95.8388	Hyper	chr1	91366413	91368413	ENSOARG00000020082	+	Promoter	80	SYCP1|gi|965915886|ref|XP_014947677.1|	4479	0	PREDICTED: LOW QUALITY PROTEIN: synaptonemal complex protein 1 isoform X1 [Ovis aries]	gi|965915885|ref|XM_015092191.1|	3354	0	PREDICTED: Ovis aries synaptonemal complex protein 1 (SYCP1), transcript variant X1, mRNA	Q15431	1308	0	Synaptonemal complex protein 1	.	.	.	.	pfam05483	SCP-1	Synaptonemal complex protein 1 (SCP-1). Synaptonemal complex protein 1 (SCP-1) is the major component of the transverse filaments of the synaptonemal complex. Synaptonemal complexes are structures that are formed between homologous chromosomes during meiotic prophase.	GO:0051301|cell division;GO:0051026|chiasma assembly;GO:0051878|lateral element assembly;GO:0000711|meiotic DNA repair synthesis;GO:0007131|reciprocal meiotic recombination;GO:0032880|regulation of protein localization;GO:0035092|sperm chromatin condensation;GO:0007283|spermatogenesis;GO:0007129|synapsis;GO:0007130|synaptonemal complex assembly;	GO:0000801|central element;GO:0000775|chromosome, centromeric region;GO:0001673|male germ cell nucleus;GO:0000795|synaptonemal complex;GO:0000802|transverse filament;	GO:0003677|DNA binding;	K19533	SYCP1; synaptonemal complex protein 1
chr8	75803397	75803468	71	4	0.8161	0.3439	0.4722	26.5602	Hyper	chr8	75795739	75807453	ENSOARG00000003537	-	Intron	71	SYNE1|gi|965951282|ref|XP_014952964.1|	44376	0	PREDICTED: nesprin-1 isoform X6 [Ovis aries]	gi|965951281|ref|XM_015097478.1|	25524	0	PREDICTED: Ovis aries spectrin repeat containing, nuclear envelope 1 (SYNE1), transcript variant X12, mRNA	Q8NF91	15220	0	Nesprin-1	ECU09g0290	135	6e-31	COG5069	pfam00307	CH	Calponin homology (CH) domain. The CH domain is found in both cytoskeletal proteins and signal transduction proteins. The CH domain is involved in actin binding in some members of the family. However in calponins there is evidence that the CH domain is not involved in its actin binding activity. Most member proteins have from two to four copies of the CH domain, however some proteins such as calp…	GO:0090286|cytoskeletal anchoring at nuclear membrane;GO:0007030|Golgi organization;GO:0042692|muscle cell differentiation;GO:0090292|nuclear matrix anchoring at nuclear membrane;GO:0006997|nucleus organization;	GO:0005737|cytoplasm;GO:0005856|cytoskeleton;GO:0005794|Golgi apparatus;GO:0016021|integral component of membrane;GO:0034993|LINC complex;GO:0005635|nuclear envelope;GO:0031965|nuclear membrane;GO:0005640|nuclear outer membrane;GO:0005654|nucleoplasm;GO:0005634|nucleus;GO:0045211|postsynaptic membrane;GO:0030017|sarcomere;	GO:0003779|actin binding;GO:0051015|actin filament binding;GO:0005521|lamin binding;GO:0044822|poly(A) RNA binding;GO:0042803|protein homodimerization activity;	K19326	SYNE1; nesprin-1
chrX	28064410	28064481	71	6	0.462	0.7983	-0.3363	-34.4597	Hypo	chrX	28063661	28068899	ENSOARG00000018224	-	Intron	71	TAB3|gi|803319988|ref|XP_012018206.1|	2943	0	PREDICTED: TGF-beta-activated kinase 1 and MAP3K7-binding protein 3 isoform X1 [Ovis aries musimon]	gi|965902859|ref|XM_012162818.2|	3500	0	PREDICTED: Ovis aries musimon TGF-beta activated kinase 1/MAP3K7 binding protein 3 (TAB3), transcript variant X6, mRNA	Q8N5C8	1082	0	TGF-beta-activated kinase 1 and MAP3K7-binding protein 3	.	.	.	.	pfam02845	CUE	CUE domain. CUE domains have been shown to bind ubiquitin. It has been suggested that CUE domains are related to pfam00627 and this has been confirmed by the structure of the domain. CUE domains also occur in two protein of the IL-1 signal transduction pathway, tollip and TAB2.	GO:0000187|activation of MAPK activity;GO:0038095|Fc-epsilon receptor signaling pathway;GO:0007249|I-kappaB kinase/NF-kappaB signaling;GO:0007254|JNK cascade;GO:0002755|MyD88-dependent toll-like receptor signaling pathway;GO:0010507|negative regulation of autophagy;GO:0070423|nucleotide-binding oligomerization domain containing signaling pathway;GO:0051092|positive regulation of NF-kappaB transcr…	GO:0005737|cytoplasm;GO:0005829|cytosol;GO:0010008|endosome membrane;GO:0070062|extracellular exosome;GO:0005654|nucleoplasm;GO:0005886|plasma membrane;	GO:0008270|zinc ion binding;	K12793	MAP3K7IP3, TAB3; TAK1-binding protein 3
chr6	112851897	112851977	80	7	0.8674	0.4416	0.4258	43.1928	Hyper	chr6	112848522	112852175	ENSOARG00000011316	+	Intron	80	TBC1D14|gi|803244460|ref|XP_011982285.1|	3468	0	PREDICTED: TBC1 domain family member 14 isoform X3 [Ovis aries musimon]	gi|965822523|ref|XM_012126895.2|	2112	0	PREDICTED: Ovis aries musimon TBC1 domain family member 14 (TBC1D14), transcript variant X3, mRNA	A6H7I8	1308	0	TBC1 domain family member 14	SPAC23D3.03c	143	1e-35	COG5210	pfam00566	RabGAP-TBC	Rab-GTPase-TBC domain. Identification of a TBC domain in GYP6_YEAST and GYP7_YEAST, which are GTPase activator proteins of yeast Ypt6 and Ypt7, implies that these domains are GTPase activator proteins of Rab-like small GTPases.	GO:0090630|activation of GTPase activity;GO:0006886|intracellular protein transport;GO:0010507|negative regulation of autophagy;GO:0071955|recycling endosome to Golgi transport;GO:2000785|regulation of autophagosome assembly;GO:0031338|regulation of vesicle fusion;	GO:0005776|autophagosome;GO:0005829|cytosol;GO:0005794|Golgi apparatus;GO:0055037|recycling endosome;	GO:0005096|GTPase activator activity;GO:0017137|Rab GTPase binding;	.	.
chr11	49234338	49234745	407	11	0.1296	0.6202	-0.4906	-72.0106	Hypo	chr11	49212920	49251097	ENSOARG00000016006	-	Intron	407	TBCD|gi|426238293|ref|XP_004013089.1|	5706	0	PREDICTED: LOW QUALITY PROTEIN: tubulin-specific chaperone D isoform X1 [Ovis aries]	gi|965961196|ref|XM_004013040.3|	3577	0	PREDICTED: Ovis aries tubulin folding cofactor D (TBCD), transcript variant X1, mRNA	Q28205	2115	0	Tubulin-specific chaperone D	SPBC11C11.04c	219	3e-57	COG5234	pfam12612	TFCD_C	Tubulin folding cofactor D C terminal. This domain family is found in eukaryotes, and is typically between 182 and 199 amino acids in length. The family is found in association with pfam02985. There is a single completely conserved residue R that may be functionally important. Tubulin folding cofactor D does not co-polymerize with microtubules either in vivo or in vitro, but instead modulates mic…	GO:0034333|adherens junction assembly;GO:0070830|bicellular tight junction assembly;GO:0010812|negative regulation of cell-substrate adhesion;GO:0031115|negative regulation of microtubule polymerization;GO:0007023|post-chaperonin tubulin folding pathway;GO:0006457|protein folding;GO:0007021|tubulin complex assembly;	GO:0005912|adherens junction;GO:0005923|bicellular tight junction;GO:0005829|cytosol;GO:0016328|lateral plasma membrane;GO:0005874|microtubule;	GO:0048487|beta-tubulin binding;GO:0005096|GTPase activator activity;	.	.
chr11	49267074	49267168	94	12	0.2833	0.6749	-0.3916	-70.8355	Hypo	chr11	49258614	49271421	ENSOARG00000016006	-	Intron	94	TBCD|gi|426238293|ref|XP_004013089.1|	5706	0	PREDICTED: LOW QUALITY PROTEIN: tubulin-specific chaperone D isoform X1 [Ovis aries]	gi|965961196|ref|XM_004013040.3|	3577	0	PREDICTED: Ovis aries tubulin folding cofactor D (TBCD), transcript variant X1, mRNA	Q28205	2115	0	Tubulin-specific chaperone D	SPBC11C11.04c	219	3e-57	COG5234	pfam12612	TFCD_C	Tubulin folding cofactor D C terminal. This domain family is found in eukaryotes, and is typically between 182 and 199 amino acids in length. The family is found in association with pfam02985. There is a single completely conserved residue R that may be functionally important. Tubulin folding cofactor D does not co-polymerize with microtubules either in vivo or in vitro, but instead modulates mic…	GO:0034333|adherens junction assembly;GO:0070830|bicellular tight junction assembly;GO:0010812|negative regulation of cell-substrate adhesion;GO:0031115|negative regulation of microtubule polymerization;GO:0007023|post-chaperonin tubulin folding pathway;GO:0006457|protein folding;GO:0007021|tubulin complex assembly;	GO:0005912|adherens junction;GO:0005923|bicellular tight junction;GO:0005829|cytosol;GO:0016328|lateral plasma membrane;GO:0005874|microtubule;	GO:0048487|beta-tubulin binding;GO:0005096|GTPase activator activity;	.	.
chr5	55160806	55160978	172	15	0.4362	0.7271	-0.2909	-100.95	Hypo	chr5	55160735	55160937	ENSOARG00000003113	+	Exon	131	TCERG1|gi|803081035|ref|XP_012034684.1|	3010	0	PREDICTED: transcription elongation regulator 1 isoform X1 [Ovis aries]	gi|803081034|ref|XM_012179294.1|	2629	0	PREDICTED: Ovis aries transcription elongation regulator 1 (TCERG1), transcript variant X1, mRNA	O14776	102	1e-20	Transcription elongation regulator 1	SPAC4D7.13	63.2	3e-09	COG5104	pfam01846	FF	FF domain. This domain has been predicted to be involved in protein-protein interaction. This domain was recently shown to bind the hyperphosphorylated C-terminal repeat domain of RNA polymerase II, confirming its role in protein-protein interactions.	GO:0000122|negative regulation of transcription from RNA polymerase II promoter;GO:0006366|transcription from RNA polymerase II promoter;	GO:0015629|actin cytoskeleton;GO:0005730|nucleolus;GO:0005634|nucleus;	GO:0044822|poly(A) RNA binding;GO:0001103|RNA polymerase II repressing transcription factor binding;GO:0001106|RNA polymerase II transcription corepressor activity;GO:0003713|transcription coactivator activity;	K12824	TCERG1, CA150; transcription elongation regulator 1
chr18	65925093	65925145	52	6	0.2233	0.7778	-0.5545	-41.9125	Hypo	chr18	65924992	65946088	ENSOARG00000004698	+	Intron	52	TECPR2|gi|803216031|ref|XP_011968396.1|	6319	0	PREDICTED: tectonin beta-propeller repeat-containing protein 2 isoform X8 [Ovis aries musimon]	gi|965984774|ref|XM_015101824.1|	3074	0	PREDICTED: Ovis aries tectonin beta-propeller repeat containing 2 (TECPR2), transcript variant X1, mRNA	O15040	1940	0	Tectonin beta-propeller repeat-containing protein 2	.	.	.	.	pfam06462	Hyd_WA	Propeller. Probable beta-propeller.	GO:0006914|autophagy;	.	.	.	.
chr22	31762205	31762267	62	5	0.3759	0.8195	-0.4436	-29.3955	Hypo	chr22	31760079	31765449	ENSOARG00000011521	+	Intron	62	TECTB|gi|548523496|ref|XP_005698537.1|	1664	0	PREDICTED: beta-tectorin [Capra hircus]	gi|926725130|ref|XM_005698480.2|	963	0	PREDICTED: Capra hircus tectorin beta (TECTB), mRNA	Q96PL2	626	0	Beta-tectorin	.	.	.	.	pfam00100	Zona_pellucida	Zona pellucida-like domain.	.	GO:0031225|anchored component of membrane;GO:0005886|plasma membrane;GO:0005578|proteinaceous extracellular matrix;	GO:0005201|extracellular matrix structural constituent;	.	.
chr6	20121133	20121203	70	5	0.3941	0.8459	-0.4518	-32.9054	Hypo	chr6	20096599	20147128	ENSOARG00000010632	-	Intron	70	TET2|gi|965941248|ref|XP_014951874.1|	9435	0	PREDICTED: LOW QUALITY PROTEIN: methylcytosine dioxygenase TET2 isoform X1 [Ovis aries]	gi|926693487|ref|XM_005681343.2|	6064	0	PREDICTED: Capra hircus tet methylcytosine dioxygenase 2 (TET2), transcript variant X1, mRNA	Q6N021	2903	0	Methylcytosine dioxygenase TET2	.	.	.	.	pfam12851	Tet_JBP	Oxygenase domain of the 2OGFeDO superfamily. A double-stranded beta helix (DSBH) fold domain of the 2-oxoglutarate (2OG)-Fe(II)-dependent dioxygenase (2OGFeDO) superfamily found in various eukaryotes, bacteria and bacteriophages. Members of this family catalyze nucleic acid modifications, such as thymidine hydroxylation during base J synthesis in kinetoplastids, and the conversion of 5 methyl-cyt…	GO:0006211|5-methylcytosine catabolic process;GO:0007049|cell cycle;GO:0019858|cytosine metabolic process;GO:0080111|DNA demethylation;GO:0061484|hematopoietic stem cell homeostasis;GO:0020027|hemoglobin metabolic process;GO:0080182|histone H3-K4 trimethylation;GO:0001822|kidney development;GO:0072576|liver morphogenesis;GO:0030099|myeloid cell differentiation;GO:0002318|myeloid progenitor cell d…	GO:0005634|nucleus;	GO:0003677|DNA binding;GO:0008198|ferrous iron binding;GO:0070579|methylcytosine dioxygenase activity;GO:0008270|zinc ion binding;	.	.
chr12	19965993	19966177	184	5	0.13	0.5926	-0.4627	-29.6377	Hypo	chr12	19935757	19992275	ENSOARG00000011583	+	Intron	184	TGFB2|gi|560962574|ref|XP_006203719.1|	1971	0	PREDICTED: transforming growth factor beta-2 isoform X2 [Vicugna pacos]	gi|965865118|ref|XM_012147082.2|	1742	0	PREDICTED: Ovis aries musimon transforming growth factor beta 2 (TGFB2), transcript variant X2, mRNA	P21214	756	0	Transforming growth factor beta-2	.	.	.	.	pfam00019	TGF_beta	Transforming growth factor beta like domain.	GO:0032147|activation of protein kinase activity;GO:0007411|axon guidance;GO:0001568|blood vessel development;GO:0001974|blood vessel remodeling;GO:0060317|cardiac epithelial to mesenchymal transition;GO:0060038|cardiac muscle cell proliferation;GO:0010002|cardioblast differentiation;GO:0001502|cartilage condensation;GO:0007050|cell cycle arrest;GO:0008219|cell death;GO:0048468|cell development;G…	GO:0030424|axon;GO:0005768|endosome;GO:0031012|extracellular matrix;GO:0005576|extracellular region;GO:0005615|extracellular space;GO:0043025|neuronal cell body;	GO:0001540|beta-amyloid binding;GO:0005125|cytokine activity;GO:0042803|protein homodimerization activity;GO:0005102|receptor binding;GO:0004702|receptor signaling protein serine/threonine kinase activity;GO:0005160|transforming growth factor beta receptor binding;GO:0005114|type II transforming growth factor beta receptor binding;GO:0034714|type III transforming growth factor beta receptor bindi…	K13376	TGFB2; transforming growth factor beta-2
chr1	215443	215519	76	5	0.2247	0.6998	-0.4751	-31.7795	Hypo	chr1	213758	215758	ENSOARG00000017642	+	Promoter	76	THAP4|gi|965913420|ref|XP_014947107.1|	1970	0	PREDICTED: LOW QUALITY PROTEIN: THAP domain-containing protein 4 isoform X1 [Ovis aries]	gi|965913419|ref|XM_015091621.1|	1303	0	PREDICTED: Ovis aries THAP domain containing 4 (THAP4), transcript variant X1, mRNA	Q2TBI2	697	0	THAP domain-containing protein 4	.	.	.	.	pfam05485	THAP	THAP domain. The THAP domain is a putative DNA-binding domain (DBD) and probably also binds a zinc ion. It features the conserved C2CH architecture (consensus sequence: Cys - 2-4 residues - Cys - 35-50 residues - Cys - 2 residues - His). Other universal features include the location of the domain at the N-termini of proteins, its size of about 90 residues, a C-terminal AVPTIF box and several othe…	.	.	GO:0003677|DNA binding;GO:0046872|metal ion binding;	.	.
chr15	77996708	77996800	92	8	0.1746	0.5791	-0.4045	-44.6357	Hypo	chr15	77996601	77998601	ENSOARG00000009928	-	Promoter	92	TIMM10|gi|114051035|ref|NP_001039597.1|	470	6e-59	mitochondrial import inner membrane translocase subunit Tim10 [Bos taurus]	gi|965979407|ref|XM_012096450.2|	273	1e-139	PREDICTED: Ovis aries translocase of inner mitochondrial membrane 10 homolog (yeast) (TIMM10), transcript variant X2, mRNA	Q2NKR1	185	2e-60	Mitochondrial import inner membrane translocase subunit Tim10	.	.	.	.	pfam02953	zf-Tim10_DDP	Tim10/DDP family zinc finger. Putative zinc binding domain with four conserved cysteine residues. This domain is found in the human disease protein TIMM8A. Members of this family such as Tim9 and Tim10 are involved in mitochondrial protein import. Members of this family seem to be localized to the mitochondrial intermembrane space.	GO:0045039|protein import into mitochondrial inner membrane;	GO:0005743|mitochondrial inner membrane;	GO:0046872|metal ion binding;GO:0008565|protein transporter activity;	K17778	TIM10; mitochondrial import inner membrane translocase subunit TIM10
chr2	66915957	66916052	95	6	0.9071	0.411	0.4961	36.291	Hyper	chr2	66909915	66916626	ENSOARG00000013044	-	Intron	95	TJP2|gi|742205469|ref|XP_010858950.1|	5687	0	PREDICTED: tight junction protein ZO-2 isoform X1 [Bison bison bison]	gi|965825550|ref|XM_015106299.1|	4660	0	PREDICTED: Ovis aries musimon tight junction protein 2 (TJP2), transcript variant X7, mRNA	Q95168	1911	0	Tight junction protein ZO-2	.	.	.	.	pfam00595	PDZ	PDZ domain (Also known as DHR or GLGF). PDZ domains are found in diverse signaling proteins.	.	GO:0005923|bicellular tight junction;GO:0009986|cell surface;GO:0005634|nucleus;GO:0005886|plasma membrane;	.	K06098	TJP2, ZO2; tight junction protein 2
chr4	107106765	107106865	100	5	0.6567	0.1571	0.4996	38.3366	Hyper	chr4	107084392	107195785	ENSOARG00000018504	-	Intron	100	TPK1|gi|803067413|ref|XP_004008201.2|	1300	8e-180	PREDICTED: thiamin pyrophosphokinase 1 isoform X1 [Ovis aries]	gi|965933455|ref|XM_004008152.3|	732	0	PREDICTED: Ovis aries thiamin pyrophosphokinase 1 (TPK1), transcript variant X1, mRNA	Q5E9T4	485	9e-174	Thiamin pyrophosphokinase 1	SPAC6F12.05c_2	143	1e-40	COG1564	pfam04263	TPK_catalytic	Thiamin pyrophosphokinase, catalytic domain. Family of thiamin pyrophosphokinase (EC:2.7.6.2). Thiamin pyrophosphokinase (TPK) catalyses the transfer of a pyrophosphate group from ATP to vitamin B1 (thiamin) to form the coenzyme thiamin pyrophosphate (TPP). Thus, TPK is important for the formation of a coenzyme required for central metabolic functions. The structure of thiamin pyrophosphokinase s…	GO:0009229|thiamine diphosphate biosynthetic process;GO:0006772|thiamine metabolic process;	.	GO:0005524|ATP binding;GO:0016301|kinase activity;GO:0030975|thiamine binding;GO:0004788|thiamine diphosphokinase activity;	K00949	thiN, TPK1, THI80; thiamine pyrophosphokinase [EC:2.7.6.2]
chr17	4195093	4195165	72	5	0.1637	0.6336	-0.4699	-27.4253	Hypo	chr17	4194863	4206337	ENSOARG00000003318	-	Intron	72	TRIM2|gi|803170970|ref|XP_004017238.2|	4121	0	PREDICTED: tripartite motif-containing protein 2 isoform X1 [Ovis aries]	gi|965982029|ref|XM_004017189.3|	2425	0	PREDICTED: Ovis aries tripartite motif containing 2 (TRIM2), transcript variant X1, mRNA	A4IF63	1519	0	Tripartite motif-containing protein 2	.	.	.	.	pfam00630	Filamin	Filamin/ABP280 repeat.	GO:0043523|regulation of neuron apoptotic process;	GO:0005737|cytoplasm;	GO:0016874|ligase activity;GO:0004842|ubiquitin-protein transferase activity;GO:0008270|zinc ion binding;	K11997	TRIM2_3; tripartite motif-containing protein 2/3
chr7	40959811	40960028	217	4	0.3053	0.8457	-0.5404	-28.4251	Hypo	chr7	40954375	41020989	ENSOARG00000020691	-	Intron	217	TRIM9|gi|426233132|ref|XP_004010571.1|	3769	0	PREDICTED: LOW QUALITY PROTEIN: E3 ubiquitin-protein ligase TRIM9 isoform X1 [Ovis aries]	gi|965946436|ref|XM_004010522.3|	2110	0	PREDICTED: Ovis aries tripartite motif containing 9 (TRIM9), transcript variant X1, mRNA	Q29RQ5	1451	0	E3 ubiquitin-protein ligase TRIM9	.	.	.	.	pfam00622	SPRY	SPRY domain. SPRY Domain is named from SPla and the RYanodine Receptor. Domain of unknown function. Distant homologues are domains in butyrophilin/marenostrin/pyrin homologues.	GO:0043161|proteasome-mediated ubiquitin-dependent protein catabolic process;	GO:0030054|cell junction;GO:0005737|cytoplasm;GO:0005856|cytoskeleton;GO:0030425|dendrite;GO:0008021|synaptic vesicle;	GO:0016874|ligase activity;GO:0004842|ubiquitin-protein transferase activity;GO:0008270|zinc ion binding;	K10649	TRIM9_67; tripartite motif-containing protein 9/67
chr3	173007239	173007325	86	5	0.2188	0.5761	-0.3572	-27.9805	Hypo	chr3	173007227	173007347	ENSOARG00000016814	+	Exon	86	TXNRD1|gi|556779564|ref|XP_005984831.1|	2926	0	PREDICTED: thioredoxin reductase 1, cytoplasmic [Pantholops hodgsonii]	gi|926692252|ref|XM_005680563.2|	1763	0	PREDICTED: Capra hircus thioredoxin reductase 1 (TXNRD1), transcript variant X7, mRNA	Q16881	962	0	Thioredoxin reductase 1, cytoplasmic	HI0161	271	2e-83	COG1249	pfam07992	Pyr_redox_2	Pyridine nucleotide-disulphide oxidoreductase. This family includes both class I and class II oxidoreductases and also NADH oxidases and peroxidases. This domain is actually a small NADH binding domain within a larger FAD binding domain.	GO:0008283|cell proliferation;GO:0045454|cell redox homeostasis;GO:0007369|gastrulation;GO:0001707|mesoderm formation;	GO:0005737|cytoplasm;GO:0005829|cytosol;GO:0070062|extracellular exosome;GO:0005739|mitochondrion;GO:0005634|nucleus;	GO:0050660|flavin adenine dinucleotide binding;GO:0004791|thioredoxin-disulfide reductase activity;	K00384	trxB; thioredoxin reductase (NADPH) [EC:1.8.1.9]
chrX	54162596	54162732	136	13	0.4133	0.0571	0.3562	121.845	Hyper	chrX	54161730	54163765	ENSOARG00000013365	-	Intron	136	USP11|gi|594069904|ref|XP_006058845.1|	4520	0	PREDICTED: ubiquitin carboxyl-terminal hydrolase 11 isoform X3 [Bubalus bubalis]	gi|966010160|ref|XM_012106803.2|	2635	0	PREDICTED: Ovis aries ubiquitin specific peptidase 11 (USP11), transcript variant X9, mRNA	P51784	1494	0	Ubiquitin carboxyl-terminal hydrolase 11	SPCC1494.05c	282	4e-79	COG5560	pfam00443	UCH	Ubiquitin carboxyl-terminal hydrolase.	GO:0016579|protein deubiquitination;GO:0006511|ubiquitin-dependent protein catabolic process;	GO:0005737|cytoplasm;GO:0005634|nucleus;	GO:0004197|cysteine-type endopeptidase activity;GO:0004843|ubiquitin-specific protease activity;	K11835	USP4_11_15, UBP12; ubiquitin carboxyl-terminal hydrolase 4/11/15 [EC:3.4.19.12]
chrX	38278755	38278941	186	7	0.4369	0.0532	0.3838	47.1069	Hyper	chrX	38277717	38310261	ENSOARG00000002046	+	Intron	186	USP9X|gi|426256870|ref|XP_004022059.1|	13227	0	PREDICTED: probable ubiquitin carboxyl-terminal hydrolase FAF-X isoform X2 [Ovis aries]	gi|965817109|ref|XM_012124168.2|	9151	0	PREDICTED: Ovis aries musimon ubiquitin specific peptidase 9, X-linked (USP9X), transcript variant X3, mRNA	Q93008	5049	0	Probable ubiquitin carboxyl-terminal hydrolase FAF-X	SPCC188.08c	149	8e-35	COG5077	pfam00443	UCH	Ubiquitin carboxyl-terminal hydrolase.	GO:0048675|axon extension;GO:0030509|BMP signaling pathway;GO:0051301|cell division;GO:0044267|cellular protein metabolic process;GO:0007059|chromosome segregation;GO:0007292|female gamete generation;GO:0007067|mitotic nuclear division;GO:0000122|negative regulation of transcription from RNA polymerase II promoter;GO:0001764|neuron migration;GO:0016579|protein deubiquitination;GO:0007179|transfor…	GO:0005737|cytoplasm;GO:0005829|cytosol;GO:0030426|growth cone;GO:0016020|membrane;	GO:0070410|co-SMAD binding;GO:0004197|cysteine-type endopeptidase activity;GO:0008234|cysteine-type peptidase activity;GO:0004843|ubiquitin-specific protease activity;	K11840	USP9_24; ubiquitin carboxyl-terminal hydrolase 9/24 [EC:3.4.19.12]
chrX	53753588	53753648	60	6	0.5481	0.077	0.471	46.0324	Hyper	chrX	53753427	53754417	ENSOARG00000012787	+	Intron	60	UXT|gi|440903124|gb|ELR53826.1|	800	2e-106	Protein UXT, partial [Bos mutus]	gi|966010129|ref|XM_004022128.3|	484	0	PREDICTED: Ovis aries ubiquitously expressed prefoldin like chaperone (UXT), mRNA	Q32P97	290	3e-99	Protein UXT	.	.	.	.	pfam02996	Prefoldin	Prefoldin subunit. This family comprises of several prefoldin subunits. The biogenesis of the cytoskeletal proteins actin and tubulin involves interaction of nascent chains of each of the two proteins with the oligomeric protein prefoldin (PFD) and their subsequent transfer to the cytosolic chaperonin CCT (chaperonin containing TCP-1). Electron microscopy shows that eukaryotic PFD, which has a si…	GO:0051297|centrosome organization;GO:0000122|negative regulation of transcription from RNA polymerase II promoter;GO:0006351|transcription, DNA-templated;	GO:0005813|centrosome;GO:0005737|cytoplasm;GO:0005634|nucleus;	GO:0003682|chromatin binding;GO:0001104|RNA polymerase II transcription cofactor activity;GO:0001106|RNA polymerase II transcription corepressor activity;	.	.
chr1	84281855	84281958	103	6	0.2183	0.6949	-0.4766	-40.6026	Hypo	chr1	84278683	84290324	ENSOARG00000018811	-	Intron	103	VAV3|gi|965816772|ref|XP_011979369.2|	4430	0	PREDICTED: guanine nucleotide exchange factor VAV3 isoform X2 [Ovis aries musimon]	gi|965816771|ref|XM_012123979.2|	2595	0	PREDICTED: Ovis aries musimon vav guanine nucleotide exchange factor 3 (VAV3), transcript variant X2, mRNA	Q9UKW4	1642	0	Guanine nucleotide exchange factor VAV3	.	.	.	.	pfam00621	RhoGEF	RhoGEF domain. Guanine nucleotide exchange factor for Rho/Rac/Cdc42-like GTPases Also called Dbl-homologous (DH) domain. It appears that pfam00169 domains invariably occur C-terminal to RhoGEF/DH domains.	GO:0001525|angiogenesis;GO:0050853|B cell receptor signaling pathway;GO:0006974|cellular response to DNA damage stimulus;GO:0048013|ephrin receptor signaling pathway;GO:0038095|Fc-epsilon receptor signaling pathway;GO:0038096|Fc-gamma receptor signaling pathway involved in phagocytosis;GO:0007229|integrin-mediated signaling pathway;GO:0030032|lamellipodium assembly;GO:0030593|neutrophil chemotaxi…	GO:0005829|cytosol;GO:0070062|extracellular exosome;GO:0005886|plasma membrane;	GO:0005096|GTPase activator activity;GO:0005085|guanyl-nucleotide exchange factor activity;GO:0046872|metal ion binding;GO:0030676|Rac guanyl-nucleotide exchange factor activity;GO:0005089|Rho guanyl-nucleotide exchange factor activity;GO:0005070|SH3/SH2 adaptor activity;	K05730	VAV; guanine nucleotide exchange factor VAV
chrX	75779279	75779359	80	4	0.4937	0.0642	0.4295	25.0153	Hyper	chrX	75778746	75782834	ENSOARG00000003674	+	Intron	80	VBP1|gi|426257352|ref|XP_004022293.1|	1043	2e-142	PREDICTED: prefoldin subunit 3 [Ovis aries]	gi|803203134|ref|XM_004022244.2|	591	0	PREDICTED: Ovis aries von Hippel-Lindau binding protein 1 (VBP1), mRNA	Q2TBX2	403	1e-142	Prefoldin subunit 3	.	.	.	.	pfam02996	Prefoldin	Prefoldin subunit. This family comprises of several prefoldin subunits. The biogenesis of the cytoskeletal proteins actin and tubulin involves interaction of nascent chains of each of the two proteins with the oligomeric protein prefoldin (PFD) and their subsequent transfer to the cytosolic chaperonin CCT (chaperonin containing TCP-1). Electron microscopy shows that eukaryotic PFD, which has a si…	GO:0051086|chaperone mediated protein folding independent of cofactor;GO:0007017|microtubule-based process;GO:0006457|protein folding;GO:0007021|tubulin complex assembly;	GO:0005737|cytoplasm;GO:0005829|cytosol;GO:0005634|nucleus;GO:0005844|polysome;GO:0016272|prefoldin complex;	GO:0015631|tubulin binding;	.	.
chr23	47982738	47982845	107	6	0.2598	0.7095	-0.4497	-33.8145	Hypo	chr23	47894345	48035560	ENSOARG00000003681	-	Intron	107	ZBTB7C|gi|803232255|ref|XP_011976299.1|	2560	0	PREDICTED: zinc finger and BTB domain-containing protein 7C isoform X3 [Ovis aries musimon]	gi|966000704|ref|XM_015103726.1|	2006	0	PREDICTED: Ovis aries zinc finger and BTB domain containing 7C (ZBTB7C), transcript variant X4, mRNA	A1YPR0	902	0	Zinc finger and BTB domain-containing protein 7C	.	.	.	.	pfam00651	BTB	BTB/POZ domain. The BTB (for BR-C, ttk and bab) or POZ (for Pox virus and Zinc finger) domain is present near the N-terminus of a fraction of zinc finger (pfam00096) proteins and in proteins that contain the pfam01344 motif such as Kelch and a family of pox virus proteins. The BTB/POZ domain mediates homomeric dimerization and in some instances heteromeric dimerization. The structure of the dimer…	GO:0045600|positive regulation of fat cell differentiation;GO:0045944|positive regulation of transcription from RNA polymerase II promoter;GO:1903025|regulation of RNA polymerase II regulatory region sequence-specific DNA binding;	GO:0005634|nucleus;	GO:0046872|metal ion binding;GO:0003676|nucleic acid binding;	K10494	ZBTB7; zinc finger and BTB domain-containing protein 7
chrX	108061649	108061731	82	4	0.4228	0.9516	-0.5288	-40.2093	Hyper	chrX	108060344	108065216	ENSOARG00000015091	-	Intron	82	ZDHHC13|gi|11360232|pir||T47144	1703	0	hypothetical protein DKFZp761E1347.1 - human (fragment)	gi|966011575|ref|XM_015105056.1|	1269	0	PREDICTED: Ovis aries zinc finger, DHHC-type containing 13 (ZDHHC13), transcript variant X1, mRNA	Q58DA8	655	0	Palmitoyltransferase ZDHHC9	SPBC3H7.09	145	3e-38	COG5273	pfam01529	zf-DHHC	DHHC palmitoyltransferase. This family includes the well known DHHC zinc binding domain as well as three of the four conserved transmembrane regions found in this family of palmitoyltransferase enzymes.	GO:0018230|peptidyl-L-cysteine S-palmitoylation;	GO:0005783|endoplasmic reticulum;GO:0005789|endoplasmic reticulum membrane;GO:0016021|integral component of membrane;GO:0031228|intrinsic component of Golgi membrane;GO:0002178|palmitoyltransferase complex;	GO:0019706|protein-cysteine S-palmitoyltransferase activity;GO:0043849|Ras palmitoyltransferase activity;GO:0008270|zinc ion binding;	K16675	ZDHHC13_14_18; palmitoyltransferase ZDHHC13/14/18 [EC:2.3.1.225]
chr9	52803887	52803973	86	5	0.3026	0.6356	-0.333	-29.5186	Hypo	chr9	52782017	52845820	ENSOARG00000007353	+	Intron	86	ZFHX4|gi|741950227|ref|XP_010810373.1|	15624	0	PREDICTED: zinc finger homeobox protein 4 isoform X2 [Bos taurus]	gi|965952252|ref|XM_012183892.2|	8076	0	PREDICTED: Ovis aries zinc finger homeobox 4 (ZFHX4), transcript variant X1, mRNA	Q86UP3	5641	0	Zinc finger homeobox protein 4	.	.	.	.	pfam00046	Homeobox	Homeobox domain.	GO:0006355|regulation of transcription, DNA-templated;GO:0006351|transcription, DNA-templated;	GO:0005634|nucleus;	GO:0043565|sequence-specific DNA binding;GO:0008270|zinc ion binding;	K09380	ZFHX4; zinc finger homeobox protein 4
chrX	94788817	94789390	573	24	0.6877	0.2611	0.4266	181.199	Hyper	chrX	94786848	94792115	ENSOARG00000011899	-	Intron	573	ZNF75D|gi|426257518|ref|XP_004022373.1|	1879	0	PREDICTED: zinc finger protein 75D isoform X1 [Ovis aries]	gi|966011231|ref|XM_012107284.2|	1335	0	PREDICTED: Ovis aries zinc finger protein 75D (ZNF75D), transcript variant X1, mRNA	P51815	435	1e-146	Zinc finger protein 75D	.	.	.	.	pfam02023	SCAN	SCAN domain. The SCAN domain (named after SRE-ZBP, CTfin51, AW-1 and Number 18 cDNA) is found in several pfam00096 proteins. The domain has been shown to be able to mediate homo- and hetero-oligomerization.	GO:0006351|transcription, DNA-templated;	GO:0005634|nucleus;	GO:0043565|sequence-specific DNA binding;GO:0003700|transcription factor activity, sequence-specific DNA binding;GO:0008270|zinc ion binding;	K09229	ZKSCAN; KRAB and SCAN domains-containing zinc finger protein
chr10	34589795	34589850	7	55	0.5498	0.877	-0.3272	-33.1063	Hypo	chr10	34589404	34592485	gene13890	-	UTR3	55	gi|803111604|ref|XP_012040074.1|	2068	0	PREDICTED: tumor necrosis factor receptor superfamily member 19 isoform X1 [Ovis aries]	gi|594095445|ref|XM_006070944.1|	1951	0	PREDICTED: Bubalus bubalis tumor necrosis factor receptor superfamily, member 19 (TNFRSF19), transcript variant X4, mRNA	Q9NS68	545	2e-177	Tumor necrosis factor receptor superfamily member 19	.	.	.	.	pfam09770	PAT1	Topoisomerase II-associated protein PAT1. Members of this family are necessary for accurate chromosome transmission during cell division.	GO:0006915|apoptotic process;GO:0001942|hair follicle development;GO:0007254|JNK cascade;GO:0043123|positive regulation of I-kappaB kinase/NF-kappaB signaling;GO:0046330|positive regulation of JNK cascade;GO:0009888|tissue development;	GO:0016021|integral component of membrane;GO:0005622|intracellular;GO:0005886|plasma membrane;	GO:0004872|receptor activity;GO:0005031|tumor necrosis factor-activated receptor activity;	K05155	TNFRSF19, TROY; tumor necrosis factor receptor superfamily member 19
chr2	219827914	219828010	96	18	0.0021	0.3408	-0.3387	-148.948	Hypo	chr2	219827358	219829358	gene4495	+	Promoter	96	gi|426221575|ref|XP_004004984.1|	1780	0	PREDICTED: LOW QUALITY PROTEIN: protein Wnt-10a isoform X1 [Ovis aries]	gi|556730407|ref|XM_005960840.1|	906	0	PREDICTED: Pantholops hodgsonii wingless-type MMTV integration site family, member 10A (WNT10A), mRNA	P70701	560	0	Protein Wnt-10a	.	.	.	.	pfam00110	wnt	wnt family. Wnt genes have been identified in vertebrates and invertebrates but not in plants, unicellular eukaryotes or prokaryotes. In humans, 19 WNT proteins are known. Because of their insolubility little is known about Wnt protein structure, but all have 23 or 24 Cys residues whose spacing is highly conserved. Signal transduction by Wnt proteins (including the Wnt/beta-catenin, the Wnt/Ca++,…	GO:0009887|organ morphogenesis;GO:0045165|cell fate commitment;GO:0007267|cell-cell signaling;GO:0071560|cellular response to transforming growth factor beta stimulus;GO:0048730|epidermis morphogenesis;GO:0001942|hair follicle development;GO:0031069|hair follicle morphogenesis;GO:0014033|neural crest cell differentiation;GO:0030182|neuron differentiation;GO:0042476|odontogenesis;GO:0010628|positi…	GO:0005615|extracellular space;GO:0005578|proteinaceous extracellular matrix;	GO:0005109|frizzled binding;GO:0005102|receptor binding;	K01357	WNT10; wingless-type MMTV integration site family, member 10
chr17	59731847	59731938	91	8	0.1468	0.599	-0.4521	-45.0177	Hypo	chr17	59731895	59733895	gene21004	+	Promoter	43	gi|803210002|ref|XP_011965449.1|	2846	0	PREDICTED: T-box transcription factor TBX3 isoform X3 [Ovis aries musimon]	gi|594057864|ref|XM_006053039.1|	3006	0	PREDICTED: Bubalus bubalis T-box 3 (TBX3), transcript variant X1, mRNA	O15119	1050	0	T-box transcription factor TBX3	.	.	.	.	pfam00907	T-box	T-box. The T-box encodes a 180 amino acid domain that binds to DNA. Genes encoding T-box proteins are found in a wide range of animals, but not in other kingdoms such as plants. Family members are all thought to bind to the DNA consensus sequence TCACACCT. they are found exclusively in the nucleus, and perform DNA-binding and transcriptional activation/repression roles. They are generally require…	GO:0009887|organ morphogenesis;GO:0008595|anterior/posterior axis specification, embryo;GO:0003167|atrioventricular bundle cell differentiation;GO:0001568|blood vessel development;GO:0060444|branching involved in mammary gland duct morphogenesis;GO:0060923|cardiac muscle cell fate commitment;GO:0007569|cell aging;GO:0090398|cellular senescence;GO:0042733|embryonic digit morphogenesis;GO:0035115|e…	GO:0005634|nucleus;	GO:0001102|RNA polymerase II activating transcription factor binding;GO:0000978|RNA polymerase II core promoter proximal region sequence-specific DNA binding;GO:0001085|RNA polymerase II transcription factor binding;GO:0043565|sequence-specific DNA binding;GO:0001078|transcriptional repressor activity, RNA polymerase II core promoter proximal region sequence-specific binding;	K10177	TBX3; T-box protein 3
chr22	40428840	40429000	160	26	0.5725	0.8918	-0.3193	-170.776	Hypo	chr22	40412620	40446743	gene24949	-	Intron	160	gi|548523788|ref|XP_005698609.1|	4302	0	PREDICTED: fibroblast growth factor receptor 2 isoform X1 [Capra hircus]	gi|548523791|ref|XM_005698554.1|	4067	0	PREDICTED: Capra hircus fibroblast growth factor receptor 2 (FGFR2), transcript variant X3, mRNA	P21802	75.1	2e-12	Fibroblast growth factor receptor 2	.	.	.	.	pfam07714	Pkinase_Tyr	Protein tyrosine kinase.	GO:0001525|angiogenesis;GO:0009887|organ morphogenesis;GO:0006915|apoptotic process;GO:0007409|axonogenesis;GO:0060348|bone development;GO:0030282|bone mineralization;GO:0060349|bone morphogenesis;GO:0060667|branch elongation involved in salivary gland morphogenesis;GO:0060670|branching involved in labyrinthine layer morphogenesis;GO:0060442|branching involved in prostate gland morphogenesis;GO:0…	GO:0005938|cell cortex;GO:0009986|cell surface;GO:0005737|cytoplasm;GO:0016023|cytoplasmic membrane-bounded vesicle;GO:0060076|excitatory synapse;GO:0005576|extracellular region;GO:0005794|Golgi apparatus;GO:0016021|integral component of membrane;GO:0005887|integral component of plasma membrane;GO:0043231|intracellular membrane-bounded organelle;GO:0016020|membrane;GO:0005654|nucleoplasm;GO:00056…	GO:0016303|1-phosphatidylinositol-3-kinase activity;GO:0005524|ATP binding;GO:0017134|fibroblast growth factor binding;GO:0005007|fibroblast growth factor-activated receptor activity;GO:0008201|heparin binding;GO:0046934|phosphatidylinositol-4,5-bisphosphate 3-kinase activity;GO:0042803|protein homodimerization activity;GO:0004713|protein tyrosine kinase activity;GO:0005088|Ras guanyl-nucleotide …	K05093	FGFR2; fibroblast growth factor receptor 2 [EC:2.7.10.1]
chr13	30861696	30861893	197	6	0.8409	0.3634	0.4774	26.6012	Hyper	chr13	30855246	30864284	gene25216	-	Intron	197	gi|426253659|ref|XP_004020510.1|	3596	0	PREDICTED: transcription initiation factor TFIID subunit 4B isoform X1 [Ovis aries]	gi|548519058|ref|XM_005697109.1|	3681	0	PREDICTED: Capra hircus TAF4b RNA polymerase II, TATA box binding protein (TBP)-associated factor, 105kDa (TAF4B), mRNA	Q92750	1013	0	Transcription initiation factor TFIID subunit 4B	.	.	.	.	pfam05236	TAF4	Transcription initiation factor TFIID component TAF4 family. This region of similarity is found in Transcription initiation factor TFIID component TAF4.	GO:0048477|oogenesis;GO:1901796|regulation of signal transduction by p53 class mediator;GO:0007283|spermatogenesis;GO:0006368|transcription elongation from RNA polymerase II promoter;GO:0006366|transcription from RNA polymerase II promoter;GO:0006367|transcription initiation from RNA polymerase II promoter;	GO:0005737|cytoplasm;GO:0005730|nucleolus;GO:0005654|nucleoplasm;GO:0005669|transcription factor TFIID complex;	GO:0003677|DNA binding;GO:0051059|NF-kappaB binding;GO:0003700|transcription factor activity, sequence-specific DNA binding;	K03129	TAF4; transcription initiation factor TFIID subunit 4
[truncated: 15 more columns]

## Sheet: mon24VSmon48.DMR.annotation
Chr	Start	End	Length	N_C	Methyl_mon24	Methyl_mon48	Diff_methyl	AreaStat	Direction	chr	start	end	geneID	strand	element	overlap_length	NR:Seq-id	NR:Score	NR:Evalue	NR:Description	NT:Seq-id	NT:Score	NT:Evalue	NT:Description	Uniprot:UniProtKB-AC	Uniprot:Score	Uniprot:Evalue	Uniprot:Description	COG:gene	COG:Score	COG:Eval	COG:num	Pfam:pfam_ID	Pfam:pfam_Name	Pfam:pfam_Description	GO:biological_process	GO:cellular_component	GO:molecular_function	KEGG:KO	KEGG:DescriptionENSOARG00000005409	DHX8|gi|556777243|ref|XP_005983712.1|	5687	0	PREDICTED: ATP-dependent RNA helicase DHX8 [Pantholops hodgsonii]	gi|965960636|ref|XM_012186169.2|	3651	0	PREDICTED: Ovis aries DEAH (Asp-Glu-Ala-His) box polypeptide 8 (DHX8), transcript variant X1, mRNA	A2A4P0
chr1	123915690	123915764	74	10	0.3671	0.7426	-0.3755	-63.7216	Hypo	chr1	123915091	123915769	ENSOARG00000001028	+	Exon	74	CLDN8|gi|426217173|ref|XP_004002828.1|	1089	1e-148	PREDICTED: claudin-8 [Ovis aries]	gi|965916845|ref|XM_004002779.3|	678	0	PREDICTED: Ovis aries claudin 8 (CLDN8), mRNA	Q9Z260	377	7e-132	Claudin-8	.	.	.	.	pfam00822	PMP22_Claudin	PMP-22/EMP/MP20/Claudin family.	GO:0016338|calcium-independent cell-cell adhesion via plasma membrane cell-adhesion molecules;	GO:0016327|apicolateral plasma membrane;GO:0016323|basolateral plasma membrane;GO:0005923|bicellular tight junction;GO:0005783|endoplasmic reticulum;GO:0016021|integral component of membrane;GO:0005886|plasma membrane;	GO:0042802|identical protein binding;GO:0005198|structural molecule activity;	K06087	CLDN; claudin
chr1	10760592	10760692	100	8	0.2221	0.5818	-0.3597	-47.4251	Hypo	chr1	10760560	10761571	ENSOARG00000000577	-	Exon	100	NA|gi|556733362|ref|XP_005962330.1|	1740	0	PREDICTED: magnesium transporter protein 1-like [Pantholops hodgsonii]	gi|850474981|gb|CP011886.1|	976	0	Ovis canadensis canadensis isolate 43U chromosome 1 sequence	Q5RE31	315	6e-104	Magnesium transporter protein 1	.	.	.	.	pfam04756	OST3_OST6	OST3 / OST6 family. The proteins in this family are part of a complex of eight ER proteins that transfers core oligosaccharide from dolichol carrier to Asn-X-Ser/Thr motifs. This family includes both OST3 and OST6, each of which contains four predicted transmembrane helices. Disruption of OST3 and OST6 leads to a defect in the assembly of the complex. Hence, the function of these genes seems to b…	GO:0006810|transport;	GO:0005789|endoplasmic reticulum membrane;GO:0016021|integral component of membrane;GO:0005886|plasma membrane;	.	K19478	MAGT1; magnesium transporter 1
chr1	121108836	121108978	142	12	0.434	0.8031	-0.3691	-80.3684	Hypo	chr1	121108775	121109001	ENSOARG00000013414	+	Exon	142	SYNJ1|gi|965838939|ref|XP_014962616.1|	7325	0	PREDICTED: synaptojanin-1 isoform X2 [Ovis aries musimon]	gi|965838938|ref|XM_015107130.1|	4676	0	PREDICTED: Ovis aries musimon synaptojanin 1 (SYNJ1), transcript variant X2, mRNA	O43426	2524	0	Synaptojanin-1	YNL106c_2	234	6e-64	COG5411	pfam02383	Syja_N	SacI homology domain. This Pfam family represents a protein domain which shows homology to the yeast protein SacI. The SacI homology domain is most notably found at the amino terminal of the inositol 5'-phosphatase synaptojanin.	GO:0046855|inositol phosphate dephosphorylation;GO:0043647|inositol phosphate metabolic process;GO:0007612|learning;GO:0006836|neurotransmitter transport;GO:0006661|phosphatidylinositol biosynthetic process;GO:0046856|phosphatidylinositol dephosphorylation;GO:0046488|phosphatidylinositol metabolic process;GO:0048488|synaptic vesicle endocytosis;GO:0016082|synaptic vesicle priming;GO:0048489|synap…	GO:0030132|clathrin coat of coated pit;GO:0005829|cytosol;GO:0030117|membrane coat;GO:0098793|presynapse;GO:0097060|synaptic membrane;GO:0043195|terminal bouton;GO:0012506|vesicle membrane;	GO:0052659|inositol-1,3,4,5-tetrakisphosphate 5-phosphatase activity;GO:0052658|inositol-1,4,5-trisphosphate 5-phosphatase activity;GO:0000166|nucleotide binding;GO:0034596|phosphatidylinositol phosphate 4-phosphatase activity;GO:0034595|phosphatidylinositol phosphate 5-phosphatase activity;GO:0052629|phosphatidylinositol-3,5-bisphosphate 3-phosphatase activity;GO:0043813|phosphatidylinositol-3,5…	.	.
chr10	83392095	83392154	59	7	0.2698	0.6339	-0.364	-39.1356	Hypo	chr10	83392024	83392175	ENSOARG00000005785	+	Exon	59	MYO16|gi|965954779|ref|XP_014953496.1|	6694	0	PREDICTED: LOW QUALITY PROTEIN: unconventional myosin-XVI isoform X1 [Ovis aries]	gi|965954778|ref|XM_015098010.1|	3978	0	PREDICTED: Ovis aries myosin XVI (MYO16), transcript variant X1, mRNA	Q9Y6X6	261	7e-69	Unconventional myosin-XVI	YAL029c	324	3e-89	COG5022	pfam00063	Myosin_head	Myosin head (motor domain).	GO:0021549|cerebellum development;GO:0008285|negative regulation of cell proliferation;GO:2000134|negative regulation of G1/S transition of mitotic cell cycle;	GO:0005737|cytoplasm;GO:0016459|myosin complex;GO:0005654|nucleoplasm;GO:0048471|perinuclear region of cytoplasm;GO:0005886|plasma membrane;	GO:0051015|actin filament binding;GO:0005524|ATP binding;GO:0003774|motor activity;	K17481	MYO16; myosin XVI
chr12	171085	171156	71	4	0.5336	0.9725	-0.4389	-20.7463	Hypo	chr12	171095	171296	ENSOARG00000000876	+	Exon	61	PPFIA4|gi|965962324|ref|XP_012043287.2|	5278	0	PREDICTED: liprin-alpha-4 isoform X1 [Ovis aries]	gi|965962323|ref|XM_012187897.2|	3881	0	PREDICTED: Ovis aries protein tyrosine phosphatase, receptor type, f polypeptide (PTPRF), interacting protein (liprin), alpha 4 (PPFIA4), transcript variant X1, mRNA	O75335	1738	0	Liprin-alpha-4	.	.	.	.	pfam13868	Trichoplein	tumor suppressor, Mitostatin. Trichoplein or mitostatin, was first defined as a meiosis-specific nuclear structural protein. It has since been linked with mitochondrial movement. It is associated with the mitochondrial outer membrane, and over-expression leads to reduction in mitochondrial motility whereas lack of it enhances mitochondrial movement. The activity appears to be mediated through bin…	GO:0014047|glutamate secretion;GO:0007269|neurotransmitter secretion;	GO:0009986|cell surface;GO:0005829|cytosol;GO:0005622|intracellular;GO:0048786|presynaptic active zone;GO:0045202|synapse;	.	.	.
chr14	52415574	52415676	102	10	0.8085	0.4239	0.3845	63.8489	Hyper	chr14	52415319	52416093	ENSOARG00000010309	-	Exon	102	RSPH6A|gi|556729185|ref|XP_005960313.1|	2393	0	PREDICTED: radial spoke head protein 6 homolog A [Pantholops hodgsonii]	gi|965974510|ref|XM_015100604.1|	1975	0	PREDICTED: Ovis aries radial spoke head 6 homolog A (Chlamydomonas) (RSPH6A), transcript variant X1, mRNA	Q9H0K4	753	0	Radial spoke head protein 6 homolog A	.	.	.	.	pfam04712	Radial_spoke	Radial spokehead-like protein. This family includes the radial spoke head proteins RSP4 and RSP6 from Chlamydomonas reinhardtii, and several eukaryotic homologues, including mammalian RSHL1, the protein product of a familial ciliary dyskinesia candidate gene.	.	GO:0005622|intracellular;	.	.	.
chr15	80626181	80626281	100	9	0.3318	0.6893	-0.3574	-55.1733	Hypo	chr15	80625441	80628412	ENSOARG00000013939	+	Exon	100	GLB1L3|gi|926730073|ref|XP_013832396.1|	3112	0	PREDICTED: beta-galactosidase-1-like protein 3 [Capra hircus]	gi|926730072|ref|XM_013976942.1|	2899	0	PREDICTED: Capra hircus beta-galactosidase-1-like protein 3 (LOC102174380), mRNA	Q8NCI6	826	0	Beta-galactosidase-1-like protein 3	XF0840	324	6e-95	COG1874	pfam01301	Glyco_hydro_35	Glycosyl hydrolases family 35.	GO:0005975|carbohydrate metabolic process;	GO:0005773|vacuole;	GO:0004565|beta-galactosidase activity;	.	.
chr17	68475463	68475638	175	6	0.1479	0.6346	-0.4867	-33.7955	Hypo	chr17	68475616	68475775	ENSOARG00000005577	-	Exon	22	ASCC2|gi|803215355|ref|XP_011968055.1|	3638	0	PREDICTED: activating signal cointegrator 1 complex subunit 2 isoform X2 [Ovis aries musimon]	gi|965793844|ref|XM_012112666.2|	2131	0	PREDICTED: Ovis aries musimon activating signal cointegrator 1 complex subunit 2 (ASCC2), transcript variant X3, mRNA	Q9H1I8	1258	0	Activating signal cointegrator 1 complex subunit 2	.	.	.	.	pfam02845	CUE	CUE domain. CUE domains have been shown to bind ubiquitin. It has been suggested that CUE domains are related to pfam00627 and this has been confirmed by the structure of the domain. CUE domains also occur in two protein of the IL-1 signal transduction pathway, tollip and TAB2.	GO:0006307|DNA dealkylation involved in DNA repair;GO:0006355|regulation of transcription, DNA-templated;GO:0006351|transcription, DNA-templated;	GO:0005654|nucleoplasm;GO:0005634|nucleus;	.	K18667	ASCC2; activating signal cointegrator complex subunit 2
chr17	70278083	70278164	81	4	0.7941	0.2862	0.5079	30.7917	Hyper	chr17	70277649	70279281	ENSOARG00000004846	-	Exon	81	ZNF280B|gi|965984347|ref|XP_004017551.3|	2817	0	PREDICTED: zinc finger protein 280B [Ovis aries]	gi|965984348|ref|XM_015101730.1|	1632	0	PREDICTED: Ovis aries zinc finger protein 280B (ZNF280B), transcript variant X2, mRNA	Q86YH2	788	0	Zinc finger protein 280B	.	.	.	.	pfam13836	DUF4195	Domain of unknown function (DUF4195). This family is found at the N-terminus of metazoan proteins that carry PHD-like zinc-finger domains. The function is not known.	GO:0007411|axon guidance;GO:0045892|negative regulation of transcription, DNA-templated;GO:0006351|transcription, DNA-templated;	GO:0005634|nucleus;	GO:0003677|DNA binding;GO:0046872|metal ion binding;GO:0001227|transcriptional repressor activity, RNA polymerase II transcription regulatory region sequence-specific binding;	.	.
chr18	65592220	65592302	82	13	0.4149	0.7683	-0.3534	-72.0862	Hypo	chr18	65592273	65592439	ENSOARG00000003064	+	Exon	29	DYNC1H1|gi|426248585|ref|XP_004018043.1|	24394	0	PREDICTED: LOW QUALITY PROTEIN: cytoplasmic dynein 1 heavy chain 1 isoform X1 [Ovis aries]	gi|803180391|ref|XM_004017994.2|	13768	0	PREDICTED: Ovis aries dynein, cytoplasmic 1, heavy chain 1 (DYNC1H1), transcript variant X1, mRNA	Q14204	9168	0	Cytoplasmic dynein 1 heavy chain 1	YKR054c	1909	0	COG5245	pfam03028	Dynein_heavy	Dynein heavy chain and region D6 of dynein motor. This family represents the C-terminal region of dynein heavy chain. The chain also contains ATPase activity and microtubule binding ability and acts as a motor for the movement of organelles and vesicles along microtubules. Dynein is also involved in cilia and flagella movement. The dynein subunit consists of at least two heavy chains and a number…	GO:0019886|antigen processing and presentation of exogenous peptide antigen via MHC class II;GO:0033962|cytoplasmic mRNA processing body assembly;GO:0006888|ER to Golgi vesicle-mediated transport;GO:0051293|establishment of spindle localization;GO:0000086|G2/M transition of mitotic cell cycle;GO:0007018|microtubule-based movement;GO:0007052|mitotic spindle organization;GO:0034063|stress granule a…	GO:0005813|centrosome;GO:0005868|cytoplasmic dynein complex;GO:0005829|cytosol;GO:0070062|extracellular exosome;GO:0031012|extracellular matrix;GO:0030175|filopodium;GO:0016020|membrane;GO:0005874|microtubule;	GO:0005524|ATP binding;GO:0016887|ATPase activity;GO:0051959|dynein light intermediate chain binding;GO:0003777|microtubule motor activity;GO:0044822|poly(A) RNA binding;	K10413	DYNC1H; dynein heavy chain 1, cytosolic
chr18	67172876	67173043	167	6	0.276	0.6732	-0.3972	-31.7961	Hypo	chr18	67172824	67172947	ENSOARG00000006675	+	Exon	71	TDRD9|gi|556737923|ref|XP_005964541.1|	6240	0	PREDICTED: putative ATP-dependent RNA helicase TDRD9 [Pantholops hodgsonii]	gi|965987347|ref|XM_015102067.1|	3669	0	PREDICTED: Ovis aries tudor domain containing 9 (TDRD9), transcript variant X1, mRNA	Q8NDG6	2132	0	Putative ATP-dependent RNA helicase TDRD9	SPBC15C4.05	229	6e-60	COG1643	pfam04408	HA2	Helicase associated domain (HA2). This presumed domain is about 90 amino acid residues in length. It is found is a diverse set of RNA helicases. Its function is unknown, however it seems likely to be involved in nucleic acid binding.	GO:0030154|cell differentiation;GO:0043046|DNA methylation involved in gamete generation;GO:0009566|fertilization;GO:0031047|gene silencing by RNA;GO:0007140|male meiosis;GO:0007275|multicellular organismal development;GO:0034587|piRNA metabolic process;GO:0006396|RNA processing;GO:0007283|spermatogenesis;	GO:0005634|nucleus;GO:0043186|P granule;GO:0071547|piP-body;	GO:0005524|ATP binding;GO:0004004|ATP-dependent RNA helicase activity;GO:0044822|poly(A) RNA binding;	K18408	TDRD9; ATP-dependent RNA helicase TDRD9 [EC:3.6.4.13]
chr2	210586067	210586141	74	4	0.5115	0.9645	-0.4531	-23.5818	Hypo	chr2	210586008	210586227	ENSOARG00000019133	+	Exon	74	NA|gi|803028027|ref|XP_012000234.1|	14008	0	PREDICTED: protein unc-80 homolog isoform X11 [Ovis aries]	gi|965922333|ref|XM_012144844.2|	4729	0	PREDICTED: Ovis aries unc-80 homolog, NALCN activator (UNC80), transcript variant X11, mRNA	Q8N2C7	2539	0	Protein unc-80 homolog	.	.	.	.	pfam06293	Kdo	Lipopolysaccharide kinase (Kdo/WaaP) family. These lipopolysaccharide kinases are related to protein kinases pfam00069. This family includes waaP (rfaP) gene product is required for the addition of phosphate to O-4 of the first heptose residue of the lipopolysaccharide (LPS) inner core region. It has previously been shown that WaaP is necessary for resistance to hydrophobic and polycationic antim…	GO:0034220|ion transmembrane transport;	GO:0016021|integral component of membrane;GO:0005886|plasma membrane;	.	.	.
chr21	40429028	40429094	66	9	0.8192	0.4762	0.343	51.8169	Hyper	chr21	40429027	40429228	ENSOARG00000016817	-	Exon	66	NA|gi|426251898|ref|XP_004019658.1|	2466	0	PREDICTED: heterogeneous nuclear ribonucleoprotein U-like protein 2 isoform X1 [Ovis aries]	gi|965996257|ref|XM_004019609.3|	2244	0	PREDICTED: Ovis aries heterogeneous nuclear ribonucleoprotein U-like 2 (HNRNPUL2), transcript variant X1, mRNA	Q1KMD3	82.4	7e-15	Heterogeneous nuclear ribonucleoprotein U-like protein 2	.	.	.	.	pfam13671	AAA_33	AAA domain. This family of domains contain only a P-loop motif, that is characteristic of the AAA superfamily. Many of the proteins in this family are just short fragments so there is no Walker B motif.	.	GO:0016020|membrane;GO:0005654|nucleoplasm;GO:0005634|nucleus;	GO:0044822|poly(A) RNA binding;	.	.
chr21	48873747	48873799	52	6	0.4762	0.8621	-0.3859	-35.5466	Hypo	chr21	48873688	48873916	ENSOARG00000003938	+	Exon	52	NA|gi|556736220|ref|XP_005963712.1|	525	5e-63	PREDICTED: cathepsin D [Pantholops hodgsonii]	gi|965911719|ref|XM_012171958.2|	332	3e-172	PREDICTED: Ovis aries musimon cathepsin D-like (LOC443060), mRNA	Q9MZS8	199	1e-61	Cathepsin D (Fragment)	.	.	.	.	pfam00026	Asp	Eukaryotic aspartyl protease. Aspartyl (acid) proteases include pepsins, cathepsins, and renins. Two-domain structure, probably arising from ancestral duplication. This family does not include the retroviral nor retrotransposon proteases (pfam00077), which are much smaller and appear to be homologous to a single domain of the eukaryotic asp proteases.	.	GO:0005615|extracellular space;GO:0005764|lysosome;GO:0042470|melanosome;	GO:0004190|aspartic-type endopeptidase activity;	.	.
chr21	49501610	49501706	96	4	0.1163	0.6194	-0.503	-24.4513	Hypo	chr21	49499048	49502484	ENSOARG00000006993	-	Exon	96	RASSF7|gi|803191675|ref|XP_011957642.1|	1188	2e-145	PREDICTED: ras association domain-containing protein 7 isoform X1 [Ovis aries]	gi|965996982|ref|XM_012102252.2|	1769	0	PREDICTED: Ovis aries Ras association (RalGDS/AF-6) domain family (N-terminal) member 7 (RASSF7), transcript variant X1, mRNA	Q02833	320	2e-103	Ras association domain-containing protein 7	.	.	.	.	pfam00788	RA	Ras association (RalGDS/AF-6) domain. RasGTP effectors (in cases of AF6, canoe and RalGDS); putative RasGTP effectors in other cases. Recent evidence (not yet in MEDLINE) shows that some RA domains do NOT bind RasGTP. Predicted structure similar to that determined, and that of the RasGTP-binding domain of Raf kinase.	GO:0006915|apoptotic process;GO:0070507|regulation of microtubule cytoskeleton organization;GO:0007165|signal transduction;	GO:0005737|cytoplasm;GO:0005815|microtubule organizing center;	.	K09855	RASSF7_8; Ras association domain-containing protein 7/8
chr21	41420865	41420946	81	8	0.6148	0.2036	0.4112	43.624	Hyper	chr21	41416288	41421234	ENSOARG00000003084	+	Exon	81	RTN3|gi|803224219|ref|XP_011972404.1|	5015	0	PREDICTED: reticulon-3 isoform X2 [Ovis aries musimon]	gi|965802341|ref|XM_012117014.2|	5065	0	PREDICTED: Ovis aries musimon reticulon 3 (RTN3), transcript variant X2, mRNA	O95197	1349	0	Reticulon-3	.	.	.	.	pfam02453	Reticulon	Reticulon. Reticulon, also know as neuroendocrine-specific protein (NSP), is a protein of unknown function which associates with the endoplasmic reticulum. This family represents the C-terminal domain of the three reticulon isoforms and their homologues.	GO:0006915|apoptotic process;GO:0007268|synaptic transmission;GO:0071787|endoplasmic reticulum tubular network assembly;GO:0071786|endoplasmic reticulum tubular network organization;GO:0016192|vesicle-mediated transport;GO:0016032|viral process;	GO:0012505|endomembrane system;GO:0005783|endoplasmic reticulum;GO:0005789|endoplasmic reticulum membrane;GO:0070062|extracellular exosome;GO:0005615|extracellular space;GO:0000139|Golgi membrane;GO:0016021|integral component of membrane;GO:0005886|plasma membrane;	.	.	.
chr4	77513251	77513369	118	7	0.2572	0.671	-0.4138	-39.7739	Hypo	chr4	77513204	77513304	ENSOARG00000017001	+	Exon	53	COA1|gi|803216218|ref|XP_011968481.1|	1011	2e-137	PREDICTED: cytochrome c oxidase assembly factor 1 homolog isoform X3 [Ovis aries musimon]	gi|803216217|ref|XM_012113091.1|	606	0	PREDICTED: Ovis aries musimon cytochrome c oxidase assembly factor 1 homolog (LOC101118606), transcript variant X10, mRNA	Q9GZY4	188	5e-59	Cytochrome c oxidase assembly factor 1 homolog	.	.	.	.	pfam08695	Coa1	Cytochrome oxidase complex assembly protein 1. Coa1 is an inner mitochondrial membrane protein that associates with Shy1 and is required for cytochrome oxidase complex IV assembly. It contains a conserved hydrophobic segment (amino acids 74-92) with the potential to form a membrane-spanning helix. The N-terminus of Coa1 is rich in positively charged amino acids and could form an amphipathic alpha…	GO:0032981|mitochondrial respiratory chain complex I assembly;GO:0033617|mitochondrial respiratory chain complex IV assembly;GO:0006412|translation;	GO:0005737|cytoplasm;GO:0022625|cytosolic large ribosomal subunit;GO:0031305|integral component of mitochondrial inner membrane;GO:0005739|mitochondrion;	GO:0003723|RNA binding;GO:0003735|structural constituent of ribosome;	K18173	COA1; cytochrome c oxidase assembly factor 1
chr4	46334566	46334695	129	5	0.1819	0.6288	-0.4469	-29.5372	Hypo	chr4	46334588	46334835	ENSOARG00000002893	-	Exon	107	SRPK2|gi|803062589|ref|XP_012032058.1|	2813	0	PREDICTED: SRSF protein kinase 2 isoform X4 [Ovis aries]	gi|926689972|ref|XM_013963257.1|	2063	0	PREDICTED: Capra hircus SRSF protein kinase 2 (SRPK2), transcript variant X1, mRNA	P78362	1053	0	SRSF protein kinase 2	.	.	.	.	pfam00069	Pkinase	Protein kinase domain.	GO:0001525|angiogenesis;GO:0030154|cell differentiation;GO:0045087|innate immune response;GO:0035556|intracellular signal transduction;GO:0045071|negative regulation of viral genome replication;GO:0035063|nuclear speck organization;GO:0045787|positive regulation of cell cycle;GO:0008284|positive regulation of cell proliferation;GO:0010628|positive regulation of gene expression;GO:0043525|positive…	GO:0005737|cytoplasm;GO:0005730|nucleolus;GO:0005654|nucleoplasm;GO:0005634|nucleus;	GO:0071889|14-3-3 protein binding;GO:0005524|ATP binding;GO:0000287|magnesium ion binding;GO:0044822|poly(A) RNA binding;GO:0004674|protein serine/threonine kinase activity;	K08831	SRPK2; serine/threonine-protein kinase SRPK2 [EC:2.7.11.1]
chr5	12737574	12737637	63	6	0.1322	0.7474	-0.6151	-50.3034	Hypo	chr5	12737556	12737640	ENSOARG00000016386	+	Exon	63	ATG4D|gi|803263469|ref|XP_011991432.1|	1840	0	PREDICTED: cysteine protease ATG4D isoform X3 [Ovis aries musimon]	gi|965841861|ref|XM_012136042.2|	716	0	PREDICTED: Ovis aries musimon autophagy related 4D, cysteine peptidase (ATG4D), transcript variant X3, mRNA	Q684M2	251	3e-76	Cysteine protease ATG4D	.	.	.	.	pfam03416	Peptidase_C54	Peptidase family C54.	GO:0006915|apoptotic process;GO:0000045|autophagosome assembly;GO:0006501|C-terminal protein lipidation;GO:0000422|mitophagy;GO:0044804|nucleophagy;GO:0051697|protein delipidation;GO:0016485|protein processing;GO:0006612|protein targeting to membrane;	GO:0005829|cytosol;GO:0005759|mitochondrial matrix;	GO:0004197|cysteine-type endopeptidase activity;	K08342	ATG4; cysteine protease ATG4 [EC:3.4.22.-]
chr6	58090972	58091143	171	4	0.8755	0.4272	0.4483	21.6294	Hyper	chr6	58091018	58091132	ENSOARG00000010269	+	Exon	114	FAM114A1|gi|965941831|ref|XP_014951926.1|	2470	0	PREDICTED: protein NOXP20 isoform X1 [Ovis aries]	gi|965941833|ref|XM_015096441.1|	1762	0	PREDICTED: Ovis aries family with sequence similarity 114 member A1 (FAM114A1), transcript variant X2, mRNA	Q8IWE2	777	0	Protein NOXP20	.	.	.	.	pfam05334	DUF719	Protein of unknown function (DUF719). This family consists of several eukaryotic proteins of unknown function.	.	GO:0005737|cytoplasm;	.	.	.
chrX	62166176	62166405	229	15	0.4844	0.1251	0.3593	96.8501	Hyper	chrX	62165877	62166480	ENSOARG00000005943	-	Exon	229	NA|gi|296470851|tpg|DAA12966.1|	1114	8e-149	TPA: PABPC1L2B protein-like [Bos taurus]	gi|966010489|ref|XM_012106920.2|	603	0	PREDICTED: Ovis aries polyadenylate-binding protein 1-like 2 (LOC101111256), mRNA	Q5JQF8	416	6e-148	Polyadenylate-binding protein 1-like 2	.	.	.	.	pfam00076	RRM_1	RNA recognition motif. (a.k.a. RRM, RBD, or RNP domain). The RRM motif is probably diagnostic of an RNA binding protein. RRMs are found in a variety of RNA binding proteins, including various hnRNP proteins, proteins implicated in regulation of alternative splicing, and protein components of snRNPs. The motif also appears in a few single stranded DNA binding proteins. The RRM structure consists o…	.	GO:0070062|extracellular exosome;	GO:0000166|nucleotide binding;GO:0003723|RNA binding;	K13126	PABPC; polyadenylate-binding protein
chr1	53302561	53302729	168	4	0.8045	0.223	0.5815	27.3013	Hyper	chr1	53265297	53315654	ENSOARG00000012935	+	Intron	168	AK5|gi|803283043|ref|XP_012001201.1|	2883	0	PREDICTED: adenylate kinase isoenzyme 5 isoform X2 [Ovis aries musimon]	gi|965915156|ref|XM_004002092.3|	2601	0	PREDICTED: Ovis aries adenylate kinase 5 (AK5), transcript variant X1, mRNA	A4IFD0	1088	0	Adenylate kinase isoenzyme 5	YKL024c	152	1e-40	COG0563	pfam00406	ADK	Adenylate kinase.	GO:0046034|ATP metabolic process;GO:0006165|nucleoside diphosphate phosphorylation;GO:0009142|nucleoside triphosphate biosynthetic process;	GO:0005737|cytoplasm;GO:0005815|microtubule organizing center;	GO:0004017|adenylate kinase activity;GO:0005524|ATP binding;GO:0004550|nucleoside diphosphate kinase activity;GO:0019206|nucleoside kinase activity;	K00939	adk, AK; adenylate kinase [EC:2.7.4.3]
chr1	264633114	264633197	83	6	0.4068	0.8056	-0.3988	-33.3074	Hypo	chr1	264631825	264635309	ENSOARG00000013511	+	Intron	83	FBXO25|gi|426218417|ref|XP_004003443.1|	1928	0	PREDICTED: F-box only protein 25 isoform X1 [Ovis aries]	gi|965918573|ref|XM_004003394.3|	1111	0	PREDICTED: Ovis aries F-box protein 25 (FBXO25), transcript variant X1, mRNA	Q1RMS8	706	0	F-box only protein 25	.	.	.	.	pfam12937	F-box-like	F-box-like. This is an F-box-like family.	GO:0016567|protein ubiquitination;GO:0006511|ubiquitin-dependent protein catabolic process;	GO:0005634|nucleus;GO:0019005|SCF ubiquitin ligase complex;	GO:0004842|ubiquitin-protein transferase activity;	K10305	FBXO25_32; F-box protein 25/32
chr1	264633114	264633197	83	6	0.4068	0.8056	-0.3988	-33.3074	Hypo	chr1	264631825	264635929	ENSOARG00000013511	+	Intron	83	FBXO25|gi|426218417|ref|XP_004003443.1|	1928	0	PREDICTED: F-box only protein 25 isoform X1 [Ovis aries]	gi|965918573|ref|XM_004003394.3|	1111	0	PREDICTED: Ovis aries F-box protein 25 (FBXO25), transcript variant X1, mRNA	Q1RMS8	706	0	F-box only protein 25	.	.	.	.	pfam12937	F-box-like	F-box-like. This is an F-box-like family.	GO:0016567|protein ubiquitination;GO:0006511|ubiquitin-dependent protein catabolic process;	GO:0005634|nucleus;GO:0019005|SCF ubiquitin ligase complex;	GO:0004842|ubiquitin-protein transferase activity;	K10305	FBXO25_32; F-box protein 25/32
chr1	90002049	90002171	122	4	0.7108	0.1852	0.5256	22.7264	Hyper	chr1	89885089	90013864	ENSOARG00000019818	+	Intron	122	MAGI3|gi|426216266|ref|XP_004002386.1|	7469	0	PREDICTED: membrane-associated guanylate kinase, WW and PDZ domain-containing protein 3 isoform X1 [Ovis aries]	gi|965915836|ref|XM_004002337.3|	5622	0	PREDICTED: Ovis aries membrane associated guanylate kinase, WW and PDZ domain containing 3 (MAGI3), transcript variant X1, mRNA	Q5TCQ9	2551	0	Membrane-associated guanylate kinase, WW and PDZ domain-containing protein 3	SPBC16E9.11c	70.5	4e-11	COG5021	pfam00595	PDZ	PDZ domain (Also known as DHR or GLGF). PDZ domains are found in diverse signaling proteins.	GO:0006915|apoptotic process;GO:0035556|intracellular signal transduction;GO:0046328|regulation of JNK cascade;GO:0016032|viral process;	GO:0005923|bicellular tight junction;GO:0016020|membrane;GO:0005634|nucleus;GO:0005886|plasma membrane;	GO:0005524|ATP binding;GO:0004385|guanylate kinase activity;	K06112	MAGI3; membrane-associated guanylate kinase-related
chr1	421475	421583	108	12	0.2287	0.611	-0.3823	-77.6475	Hypo	chr1	416923	424512	ENSOARG00000017810	-	Intron	108	NA|gi|965913424|ref|XP_014947109.1|	1610	0	PREDICTED: septin-2 isoform X1 [Ovis aries]	gi|965913423|ref|XM_015091623.1|	2283	0	PREDICTED: Ovis aries septin 2 (SEPT2), transcript variant X1, mRNA	P42208	602	0	Septin-2	SPAC4F10.11	236	2e-66	COG5019	pfam00735	Septin	Septin. Members of this family include CDC3, CDC10, CDC11 and CDC12/Septin. Members of this family bind GTP. As regards the septins, these are polypeptides of 30-65kDa with three characteristic GTPase motifs (G-1, G-3 and G-4) that are similar to those of the Ras family. The G-4 motif is strictly conserved with a unique septin consensus of AKAD. Most septins are thought to have at least one coile…	GO:0042384|cilium assembly;GO:0000910|cytokinesis;GO:0007067|mitotic nuclear division;GO:0031175|neuron projection development;GO:0051258|protein polymerization;GO:0002036|regulation of L-glutamate transport;GO:0032880|regulation of protein localization;GO:0007224|smoothened signaling pathway;	GO:0015629|actin cytoskeleton;GO:0005826|actomyosin contractile ring;GO:0005930|axoneme;GO:0005938|cell cortex;GO:0042995|cell projection;GO:0009986|cell surface;GO:0005913|cell-cell adherens junction;GO:0060170|ciliary membrane;GO:0035869|ciliary transition zone;GO:0032154|cleavage furrow;GO:0000777|condensed chromosome kinetochore;GO:0005737|cytoplasm;GO:0000145|exocyst;GO:0070062|extracellular…	GO:0098641|cadherin binding involved in cell-cell adhesion;GO:0030234|enzyme regulator activity;GO:0005525|GTP binding;GO:0003924|GTPase activity;GO:0042802|identical protein binding;GO:0032947|protein complex scaffold;	K16942	SEPT2; septin 2
chr1	39296079	39296168	89	6	0.2969	0.7104	-0.4134	-37.23	Hypo	chr1	39291645	39306126	ENSOARG00000009875	+	Intron	89	UBE2U|gi|426215670|ref|XP_004002093.1|	1497	0	PREDICTED: ubiquitin-conjugating enzyme E2 U [Ovis aries]	gi|965915005|ref|XM_004002044.3|	837	0	PREDICTED: Ovis aries ubiquitin conjugating enzyme E2U (putative) (UBE2U), mRNA	Q95LM1	349	8e-118	Ubiquitin-conjugating enzyme E2 U	.	.	.	.	pfam00179	UQ_con	Ubiquitin-conjugating enzyme. Proteins destined for proteasome-mediated degradation may be ubiquitinated. Ubiquitination follows conjugation of ubiquitin to a conserved cysteine residue of UBC homologues. TSG101 is one of several UBC homologues that lacks this active site cysteine.	GO:0016567|protein ubiquitination;	.	GO:0005524|ATP binding;GO:0016740|transferase activity;	K10584	UBE2U; ubiquitin-conjugating enzyme E2 U [EC:2.3.2.23]
chr1	29327262	29327314	52	4	0.787	0.4299	0.3571	21.9375	Hyper	chr1	29294292	29337672	ENSOARG00000007665	-	Intron	52	USP24|gi|742154891|ref|XP_010845494.1|	12690	0	PREDICTED: LOW QUALITY PROTEIN: ubiquitin carboxyl-terminal hydrolase 24, partial [Bison bison bison]	gi|965845580|ref|XM_012137741.2|	9201	0	PREDICTED: Ovis aries musimon ubiquitin specific peptidase 24 (USP24), transcript variant X1, mRNA	Q9UPU5	4789	0	Ubiquitin carboxyl-terminal hydrolase 24	SPBC713.02c	134	2e-30	COG5077	pfam00443	UCH	Ubiquitin carboxyl-terminal hydrolase.	GO:0016477|cell migration;GO:0016579|protein deubiquitination;GO:0006511|ubiquitin-dependent protein catabolic process;	GO:0005737|cytoplasm;	GO:0036459|ubiquitinyl hydrolase activity;	K11840	USP9_24; ubiquitin carboxyl-terminal hydrolase 9/24 [EC:3.4.19.12]
chr10	21522082	21522335	253	6	0.3129	0.85	-0.5371	-40.6951	Hypo	chr10	21521697	21536701	ENSOARG00000008965	-	Intron	253	DHRS12|gi|965955363|ref|XP_014953573.1|	1534	0	PREDICTED: dehydrogenase/reductase SDR family member 12 [Ovis aries]	gi|965955362|ref|XM_015098087.1|	899	0	PREDICTED: Ovis aries dehydrogenase/reductase (SDR family) member 12 (DHRS12), transcript variant X1, mRNA	A6QP05	576	0	Dehydrogenase/reductase SDR family member 12	.	.	.	.	pfam00106	adh_short	short chain dehydrogenase. This family contains a wide variety of dehydrogenases.	.	.	GO:0016491|oxidoreductase activity;	K11168	DHRS12; dehydrogenase/reductase SDR family member 12 [EC:1.1.-.-]
[truncated: 207 more rows]
[truncated: 15 more columns]
