# Supplementary material for: Dynamic changes of genomic methylation profiles at different growth stages in Chinese Tan sheep
Source: J Anim Sci Biotechnol. 2021 Nov 2;12:118. doi: 10.1186/s40104-021-00632-9 (PMC8561971; doi:10.1186/s40104-021-00632-9)
Supplement: Supplementary file 2 — Additional file 2 Table S2. GO analysis of DMR-associated genes. [file 40104_2021_632_MOESM2_ESM.xls]

## Sheet: mon1 VS. mon24
GO	p	q	Name	Gene_in_background	Gene_in_DM
GO:0051239	5.37526e-23	6.44171e-19	regulation of multicellular organismal process	gene10000|gene10016|gene1002|gene10026|gene10029|gene1004|gene10061|gene10062|gene1007|gene10084|gene10119|gene10143|gene10175|gene10185|gene10189|gene10225|gene10256|gene10266|gene10271|gene10277|gene10280|gene10289|gene10296|gene10304|gene10309|gene10313|gene10333|gene10337|gene10348|gene10351|gene10383|gene10391|gene10405|gene10415|gene10420|gene10432|gene10435|gene10459|gene10476|gene10478|ge…	gene10029|gene10266|gene10271|gene10313|gene10348|gene10351|gene10432|gene10478|gene10542|gene10698|gene11072|gene11107|gene113|gene11703|gene11809|gene11962|gene12024|gene12114|gene12131|gene12205|gene12241|gene12253|gene12290|gene12722|gene12786|gene12787|gene12795|gene12870|gene12898|gene12978|gene13026|gene13102|gene13198|gene13329|gene13476|gene13525|gene1370|gene13860|gene14070|gene14103|ge…
GO:0042995	1.26478e-19	1.89717e-16	cell projection	gene10004|gene10029|gene10035|gene10055|gene10058|gene10059|gene10060|gene10066|gene10102|gene10115|gene10116|gene1014|gene10187|gene10268|gene10289|gene10298|gene10326|gene10337|gene10351|gene10374|gene10417|gene10471|gene10476|gene10478|gene10486|gene10495|gene10507|gene10555|gene1056|gene10605|gene1061|gene10623|gene10634|gene10635|gene10642|gene10643|gene10663|gene10736|gene10742|gene10743|ge…	gene10029|gene10035|gene10187|gene10351|gene10478|gene10623|gene10742|gene10933|gene10986|gene11107|gene11167|gene11168|gene11802|gene11821|gene12060|gene12114|gene12131|gene12421|gene12642|gene12863|gene12870|gene12898|gene12900|gene13102|gene13131|gene13146|gene13171|gene13|gene13336|gene1370|gene13976|gene14062|gene14350|gene14504|gene14606|gene14746|gene14825|gene15386|gene15435|gene15646|gen…
GO:0005515	6.30979e-19	2.4848e-15	protein binding	gene10000|gene10004|gene10005|gene10006|gene10007|gene100|gene10014|gene10016|gene1002|gene10026|gene10030|gene10043|gene10073|gene10074|gene10076|gene10082|gene10084|gene10|gene10108|gene101|gene10114|gene10115|gene10116|gene10119|gene10129|gene10143|gene10151|gene10156|gene10165|gene10184|gene10189|gene10198|gene10215|gene10225|gene10235|gene10236|gene10240|gene10266|gene10268|gene10269|gene102…
GO:0050793	7.17857e-19	8.6028e-15	regulation of developmental process	gene10000|gene1002|gene10026|gene1004|gene10061|gene10062|gene10143|gene10175|gene10187|gene10225|gene10266|gene10271|gene10277|gene10280|gene1028|gene10309|gene10313|gene10324|gene10333|gene10362|gene10383|gene10391|gene10405|gene10418|gene10420|gene10435|gene1045|gene10459|gene10476|gene10478|gene10485|gene10486|gene10509|gene10527|gene10562|gene10581|gene10627|gene10691|gene10693|gene10696|gen…	gene10175|gene10187|gene10486|gene10867|gene10997|gene11012|gene11014|gene11055|gene11193|gene11241|gene11281|gene11311|gene115|gene11633|gene11640|gene11919|gene12024|gene12033|gene12241|gene12263|gene12634|gene12787|gene12898|gene12903|gene12978|gene13476|gene13525|gene13569|gene13625|gene13715|gene13756|gene13819|gene14144|gene14313|gene14350|gene14504|gene14746|gene14789|gene14884|gene15592|g…
GO:2000026	3.14809e-18	1.88634e-14	regulation of multicellular organismal development	gene10000|gene1002|gene10026|gene1004|gene10061|gene10062|gene10143|gene10175|gene10225|gene10266|gene10271|gene10277|gene10280|gene10309|gene10333|gene10383|gene10391|gene10420|gene10435|gene10459|gene10476|gene10478|gene10485|gene10486|gene10509|gene10527|gene10562|gene10581|gene10627|gene10691|gene10698|gene10701|gene10719|gene10721|gene10726|gene10734|gene10743|gene10779|gene10797|gene10803|g…	gene10175|gene10486|gene10997|gene11012|gene11193|gene11241|gene11281|gene11311|gene115|gene11633|gene11640|gene12024|gene12241|gene12263|gene12634|gene12787|gene12903|gene12978|gene13476|gene13525|gene13569|gene13625|gene13819|gene14144|gene14313|gene14350|gene14504|gene14789|gene14884|gene15592|gene15596|gene15672|gene15918|gene15932|gene1602|gene16067|gene1610|gene16132|gene16142|gene16321|gen…
GO:0030054	3.3221e-17	2.49157e-14	cell junction	gene10001|gene10004|gene10016|gene1002|gene10024|gene10028|gene10029|gene10031|gene10035|gene10043|gene10062|gene10065|gene10066|gene10073|gene10097|gene10099|gene10101|gene10102|gene10115|gene10116|gene10151|gene10196|gene10239|gene10266|gene10268|gene10269|gene10276|gene10282|gene10320|gene10328|gene10337|gene10348|gene10351|gene10372|gene10390|gene10413|gene10421|gene10445|gene10471|gene10478|…	gene10029|gene10035|gene10097|gene10266|gene10269|gene10320|gene10348|gene10351|gene10478|gene10636|gene10698|gene10742|gene10859|gene10867|gene10916|gene10933|gene10986|gene11034|gene11059|gene11167|gene117|gene11763|gene11802|gene11821|gene12024|gene12114|gene12131|gene12421|gene12642|gene12786|gene12816|gene12870|gene12928|gene13102|gene13|gene13476|gene13635|gene13649|gene13860|gene13967|gene…
GO:0032502	4.57879e-17	1.82907e-13	developmental process	gene10001|gene10003|gene10005|gene1001|gene10016|gene10026|gene10032|gene10041|gene10051|gene1006|gene10061|gene10065|gene10069|gene10076|gene1008|gene10084|gene10097|gene10|gene10102|gene10108|gene101|gene10143|gene10153|gene10155|gene10156|gene10165|gene1017|gene10175|gene1018|gene10187|gene10189|gene10214|gene10225|gene10247|gene10256|gene10266|gene10268|gene10271|gene10276|gene10280|gene1028|…
GO:0010646	3.85445e-17	1.82907e-13	regulation of cell communication	gene10000|gene10014|gene10028|gene10029|gene10043|gene10062|gene10084|gene10090|gene10119|gene10132|gene10143|gene10159|gene10162|gene10165|gene10175|gene10189|gene10266|gene10268|gene10269|gene10276|gene1028|gene10289|gene10308|gene10313|gene10328|gene10337|gene10348|gene10374|gene1038|gene10391|gene10400|gene10405|gene10409|gene10417|gene10432|gene10435|gene10440|gene10445|gene10464|gene10476|g…	gene10029|gene10266|gene10269|gene10313|gene10348|gene10432|gene10464|gene10636|gene10698|gene10742|gene10933|gene11029|gene11034|gene11107|gene113|gene11703|gene11809|gene11962|gene11974|gene12024|gene12052|gene12114|gene12131|gene12133|gene12|gene12205|gene12382|gene12595|gene12722|gene12787|gene12816|gene12822|gene12870|gene12898|gene12909|gene13102|gene13286|gene13315|gene13329|gene13860|gene…
GO:0043167	1.90613e-16	2.64233e-13	ion binding	gene10006|gene100|gene10011|gene10016|gene10024|gene10026|gene10027|gene10028|gene10029|gene10032|gene10036|gene10039|gene10045|gene10046|gene1005|gene10056|gene1006|gene10062|gene10065|gene10069|gene10071|gene10076|gene10078|gene1008|gene10088|gene10093|gene10096|gene10106|gene101|gene10112|gene10114|gene10115|gene10116|gene10120|gene10124|gene10129|gene10134|gene10135|gene10136|gene10137|gene10…
GO:0030695	2.01295e-16	2.64233e-13	GTPase regulator activity	gene10132|gene10165|gene10403|gene10409|gene10445|gene10466|gene10498|gene10527|gene10565|gene10582|gene10591|gene10608|gene10693|gene10837|gene10898|gene10933|gene11000|gene11029|gene11053|gene11074|gene11168|gene11233|gene11290|gene11315|gene11447|gene115|gene11605|gene11633|gene11667|gene11695|gene11746|gene1176|gene11787|gene11816|gene12052|gene12053|gene12131|gene12133|gene12183|gene12|gene1…	gene10933|gene11029|gene11168|gene11816|gene12052|gene12131|gene12133|gene12183|gene12|gene12421|gene12786|gene12978|gene13101|gene13145|gene13315|gene14062|gene14153|gene14434|gene14504|gene15310|gene15398|gene15414|gene15592|gene15672|gene15886|gene16225|gene16553|gene1665|gene16765|gene1701|gene18136|gene18414|gene18959|gene19020|gene19854|gene20629|gene21019|gene21118|gene21255|gene21381|gene…
GO:0044767	1.31027e-16	3.92558e-13	single-organism developmental process	gene10003|gene10005|gene1001|gene10016|gene10026|gene10041|gene10051|gene1006|gene10061|gene10069|gene1008|gene10097|gene10|gene101|gene10143|gene10165|gene1017|gene10175|gene1018|gene10225|gene10256|gene10266|gene10271|gene10276|gene1028|gene10285|gene10296|gene10298|gene10309|gene10319|gene10323|gene10331|gene10342|gene10348|gene10351|gene10367|gene10383|gene10385|gene10391|gene10402|gene10405|…	gene10097|gene10266|gene10271|gene10323|gene10348|gene10351|gene10385|gene10478|gene10698|gene10742|gene10867|gene10933|gene11059|gene11072|gene11157|gene11238|gene11280|gene11703|gene11809|gene11821|gene12087|gene12183|gene12|gene12205|gene12241|gene12253|gene12523|gene12703|gene12870|gene12900|gene12917|gene12978|gene13026|gene13102|gene13131|gene13145|gene13171|gene13|gene13286|gene13315|gene1…
GO:0005737	9.90717e-16	4.95358e-13	cytoplasm	gene10001|gene10006|gene10007|gene10014|gene10016|gene10020|gene10030|gene10041|gene10043|gene10047|gene1005|gene10051|gene1006|gene10061|gene10066|gene10068|gene10088|gene10092|gene10093|gene10094|gene10|gene10108|gene10119|gene10120|gene10124|gene10127|gene10131|gene10139|gene1014|gene10143|gene10159|gene10161|gene10165|gene10167|gene10169|gene10170|gene10175|gene10184|gene10187|gene10200|gene1…
GO:0050793	2.32891e-16	5.58192e-13	regulation of developmental process	gene10000|gene1002|gene10026|gene1004|gene10061|gene10062|gene10143|gene10175|gene10187|gene10225|gene10266|gene10271|gene10277|gene10280|gene1028|gene10309|gene10313|gene10324|gene10333|gene10362|gene10383|gene10391|gene10405|gene10418|gene10420|gene10435|gene1045|gene10459|gene10476|gene10478|gene10485|gene10486|gene10509|gene10527|gene10562|gene10581|gene10627|gene10691|gene10693|gene10696|gen…	gene10187|gene10266|gene10271|gene10313|gene10478|gene10698|gene10867|gene11014|gene11072|gene113|gene11703|gene11809|gene11816|gene12024|gene12131|gene12194|gene12205|gene12241|gene12521|gene12722|gene12787|gene12795|gene12870|gene12898|gene12978|gene13102|gene13198|gene13329|gene13476|gene13525|gene13756|gene13860|gene14103|gene14118|gene14350|gene14437|gene14504|gene14736|gene14746|gene15233|g…
GO:0023051	9.0719e-16	1.81196e-12	regulation of signaling	gene10000|gene10014|gene10028|gene10029|gene10062|gene10084|gene10090|gene10119|gene10132|gene10143|gene10159|gene10162|gene10165|gene10175|gene10189|gene10266|gene10268|gene10269|gene10276|gene1028|gene10289|gene10308|gene10313|gene10328|gene10337|gene10348|gene10362|gene10374|gene1038|gene10391|gene10400|gene10405|gene10409|gene10417|gene10432|gene10435|gene10440|gene10445|gene10464|gene10476|g…	gene10029|gene10266|gene10269|gene10313|gene10348|gene10432|gene10464|gene10636|gene10698|gene10742|gene10933|gene11034|gene11107|gene113|gene11703|gene11809|gene11962|gene11974|gene12024|gene12052|gene12114|gene12131|gene12133|gene12|gene12205|gene12382|gene12595|gene12722|gene12787|gene12816|gene12822|gene12870|gene12898|gene12909|gene13102|gene13286|gene13315|gene13329|gene13860|gene13890|gene…
GO:0051239	6.13481e-16	2.45065e-12	regulation of multicellular organismal process	gene10000|gene10016|gene1002|gene10026|gene10029|gene1004|gene10061|gene10062|gene1007|gene10084|gene10119|gene10143|gene10175|gene10185|gene10189|gene10225|gene10256|gene10266|gene10271|gene10277|gene10280|gene10289|gene10296|gene10304|gene10309|gene10313|gene10333|gene10337|gene10348|gene10351|gene10383|gene10391|gene10405|gene10415|gene10420|gene10432|gene10435|gene10459|gene10476|gene10478|ge…	gene10175|gene10351|gene10486|gene10542|gene10997|gene11012|gene11107|gene11193|gene11241|gene11281|gene11311|gene115|gene11633|gene11640|gene12024|gene12241|gene12263|gene12290|gene12404|gene12634|gene12787|gene12898|gene12903|gene12978|gene13026|gene13476|gene13525|gene13569|gene13625|gene13819|gene14144|gene14274|gene14313|gene14350|gene14504|gene14789|gene14884|gene15408|gene15592|gene15596|g…
GO:0060589	3.48943e-15	3.43535e-12	nucleoside-triphosphatase regulator activity	gene10132|gene10165|gene10403|gene10409|gene10445|gene10466|gene10498|gene10527|gene10565|gene10582|gene10591|gene10608|gene10693|gene10837|gene10898|gene10933|gene11000|gene11029|gene11030|gene11053|gene11074|gene11168|gene11233|gene11290|gene11315|gene11447|gene115|gene11605|gene11633|gene11667|gene11695|gene11746|gene1176|gene11787|gene11816|gene12052|gene12053|gene12131|gene12133|gene12183|ge…	gene10933|gene11029|gene11168|gene11816|gene12052|gene12131|gene12133|gene12183|gene12|gene12421|gene12786|gene12978|gene13101|gene13145|gene13315|gene14062|gene14153|gene14434|gene14504|gene15310|gene15398|gene15414|gene15592|gene15672|gene15886|gene16225|gene16553|gene1665|gene16765|gene1701|gene18136|gene18414|gene18959|gene19020|gene19854|gene20629|gene21019|gene21118|gene21255|gene21381|gene…
GO:0030695	1.7409e-15	6.85567e-12	GTPase regulator activity	gene10132|gene10165|gene10403|gene10409|gene10445|gene10466|gene10498|gene10527|gene10565|gene10582|gene10591|gene10608|gene10693|gene10837|gene10898|gene10933|gene11000|gene11029|gene11053|gene11074|gene11168|gene11233|gene11290|gene11315|gene11447|gene115|gene11605|gene11633|gene11667|gene11695|gene11746|gene1176|gene11787|gene11816|gene12052|gene12053|gene12131|gene12133|gene12183|gene12|gene1…	gene10165|gene10409|gene10565|gene10898|gene115|gene11633|gene12|gene12736|gene12741|gene12978|gene13145|gene13819|gene14066|gene14153|gene14504|gene14647|gene15414|gene15591|gene15592|gene15672|gene16275|gene16289|gene16482|gene16757|gene1701|gene17388|gene18160|gene18959|gene19178|gene19665|gene20180|gene20629|gene21080|gene21381|gene21509|gene22886|gene24808|gene25944|gene26454|gene27019|gene2…
GO:0044463	2.01738e-14	7.56517e-12	cell projection part	gene10004|gene10035|gene10115|gene10116|gene10119|gene10184|gene10256|gene10269|gene10289|gene10298|gene10326|gene10348|gene10415|gene10463|gene10478|gene10486|gene10495|gene10507|gene1052|gene10605|gene10613|gene10623|gene10663|gene10703|gene10741|gene10803|gene10871|gene10965|gene10966|gene10967|gene10981|gene10996|gene11002|gene11011|gene11012|gene110|gene11045|gene11056|gene11058|gene11060|ge…	gene10035|gene10269|gene10348|gene10478|gene10623|gene110|gene12114|gene12131|gene12421|gene12521|gene12870|gene12900|gene13133|gene13|gene13222|gene1370|gene13804|gene13883|gene14050|gene14062|gene14350|gene14384|gene14606|gene14829|gene15435|gene15592|gene15596|gene15646|gene15672|gene15709|gene16484|gene16590|gene1701|gene17067|gene17381|gene1787|gene18210|gene18275|gene18414|gene18428|gene190…
GO:0051960	3.20323e-15	9.59688e-12	regulation of nervous system development	gene10061|gene10143|gene10175|gene10266|gene10271|gene10277|gene10309|gene10383|gene10435|gene10459|gene10478|gene10485|gene10486|gene10527|gene10627|gene10691|gene10721|gene10726|gene10803|gene10886|gene10928|gene10964|gene11045|gene11091|gene11108|gene11180|gene11183|gene11193|gene1123|gene11236|gene11241|gene11281|gene11310|gene11320|gene11384|gene115|gene11640|gene11670|gene11673|gene11684|ge…	gene10175|gene10486|gene11193|gene11241|gene11281|gene115|gene11640|gene12024|gene12241|gene12263|gene12903|gene12978|gene13525|gene13569|gene14350|gene14504|gene14789|gene15672|gene15918|gene15932|gene1610|gene16132|gene16142|gene16566|gene16590|gene1701|gene17024|gene17388|gene1783|gene17964|gene18161|gene18222|gene19183|gene20115|gene204|gene20911|gene20958|gene21101|gene21390|gene217|gene2189…
GO:0032502	9.97217e-15	2.39013e-11	developmental process	gene10001|gene10003|gene10005|gene1001|gene10016|gene10026|gene10032|gene10041|gene10051|gene1006|gene10061|gene10065|gene10069|gene10076|gene1008|gene10084|gene10097|gene10|gene10102|gene10108|gene101|gene10143|gene10153|gene10155|gene10156|gene10165|gene1017|gene10175|gene1018|gene10187|gene10189|gene10214|gene10225|gene10247|gene10256|gene10266|gene10268|gene10271|gene10276|gene10280|gene1028|…
GO:0060589	1.57536e-14	3.10189e-11	nucleoside-triphosphatase regulator activity	gene10132|gene10165|gene10403|gene10409|gene10445|gene10466|gene10498|gene10527|gene10565|gene10582|gene10591|gene10608|gene10693|gene10837|gene10898|gene10933|gene11000|gene11029|gene11030|gene11053|gene11074|gene11168|gene11233|gene11290|gene11315|gene11447|gene115|gene11605|gene11633|gene11667|gene11695|gene11746|gene1176|gene11787|gene11816|gene12052|gene12053|gene12131|gene12133|gene12183|ge…	gene10165|gene10409|gene10565|gene10898|gene115|gene11633|gene12|gene12736|gene12741|gene12978|gene13145|gene13819|gene14066|gene14153|gene14504|gene14647|gene15414|gene15591|gene15592|gene15672|gene16275|gene16289|gene16482|gene16757|gene1701|gene17388|gene18160|gene18959|gene19178|gene19665|gene20180|gene20629|gene21080|gene21381|gene21509|gene22886|gene24808|gene25944|gene26454|gene27019|gene2…
GO:2000026	2.2036e-14	3.77256e-11	regulation of multicellular organismal development	gene10000|gene1002|gene10026|gene1004|gene10061|gene10062|gene10143|gene10175|gene10225|gene10266|gene10271|gene10277|gene10280|gene10309|gene10333|gene10383|gene10391|gene10420|gene10435|gene10459|gene10476|gene10478|gene10485|gene10486|gene10509|gene10527|gene10562|gene10581|gene10627|gene10691|gene10698|gene10701|gene10719|gene10721|gene10726|gene10734|gene10743|gene10779|gene10797|gene10803|g…	gene10266|gene10271|gene10478|gene10698|gene11072|gene113|gene11703|gene12024|gene12131|gene12205|gene12241|gene12722|gene12787|gene12795|gene12978|gene13102|gene13198|gene13329|gene13476|gene13525|gene13860|gene14103|gene14118|gene14350|gene14437|gene14504|gene14736|gene15233|gene15592|gene15596|gene15660|gene15672|gene15761|gene15974|gene15996|gene15997|gene16067|gene1610|gene16142|gene16329|ge…
GO:0048583	4.62293e-14	6.92515e-11	regulation of response to stimulus	gene10000|gene10014|gene10028|gene10043|gene10061|gene10062|gene10065|gene10066|gene10084|gene10090|gene10119|gene10132|gene10143|gene10159|gene10162|gene10165|gene10175|gene10185|gene10189|gene10198|gene10200|gene10225|gene10256|gene10266|gene10268|gene10269|gene10276|gene1028|gene10308|gene10313|gene10328|gene10333|gene10337|gene10348|gene10374|gene10377|gene1038|gene10391|gene10400|gene10405|g…	gene10266|gene10269|gene10313|gene10348|gene10432|gene10464|gene10636|gene10698|gene10742|gene10933|gene11029|gene11034|gene11072|gene11107|gene113|gene11401|gene11703|gene11809|gene11962|gene11974|gene12024|gene12052|gene12131|gene12133|gene12|gene12205|gene12290|gene12382|gene12473|gene12595|gene12722|gene12786|gene12787|gene12816|gene12822|gene12870|gene12898|gene12909|gene13102|gene13206|gene…
GO:0045595	4.8281e-14	9.64333e-11	regulation of cell differentiation	gene10000|gene1002|gene1004|gene10061|gene10143|gene10175|gene10187|gene10266|gene10271|gene10277|gene10280|gene1028|gene10309|gene10313|gene10324|gene10333|gene10362|gene10391|gene10405|gene10420|gene10435|gene1045|gene10459|gene10476|gene10478|gene10485|gene10486|gene10527|gene10562|gene10581|gene10627|gene10691|gene10693|gene10698|gene10701|gene10719|gene10721|gene10726|gene10728|gene10803|gen…	gene10175|gene10187|gene10486|gene10997|gene11014|gene11193|gene11241|gene11281|gene11311|gene115|gene11633|gene11640|gene12024|gene12263|gene12903|gene12978|gene13476|gene13525|gene13569|gene13715|gene13756|gene14144|gene14313|gene14504|gene14789|gene14884|gene15592|gene15596|gene15672|gene15918|gene15932|gene1602|gene16067|gene1610|gene16132|gene16142|gene16482|gene16566|gene1701|gene17024|gene…
GO:0097458	5.55577e-13	1.66673e-10	neuron part	gene10004|gene10029|gene10035|gene10066|gene10102|gene10115|gene10116|gene10282|gene10289|gene10298|gene10326|gene10348|gene10351|gene10374|gene10415|gene10471|gene10476|gene10478|gene10486|gene10495|gene1056|gene10605|gene1061|gene10623|gene10636|gene10663|gene10703|gene10736|gene10742|gene10743|gene10803|gene10851|gene10871|gene109|gene10937|gene10960|gene10999|gene11000|gene11011|gene11045|gen…	gene10029|gene10035|gene10348|gene10351|gene10478|gene10623|gene10636|gene10742|gene11167|gene12060|gene12114|gene12131|gene12137|gene12241|gene12421|gene12642|gene12850|gene12898|gene12900|gene12909|gene13133|gene13336|gene13883|gene13976|gene14062|gene14350|gene14504|gene14606|gene15034|gene15596|gene15646|gene15672|gene15709|gene15761|gene15974|gene16217|gene16484|gene16590|gene1665|gene1701|g…
GO:0050767	1.26856e-13	1.68915e-10	regulation of neurogenesis	gene10061|gene10143|gene10175|gene10266|gene10271|gene10277|gene10309|gene10435|gene10459|gene10478|gene10485|gene10486|gene10527|gene10627|gene10691|gene10721|gene10726|gene10803|gene10886|gene10928|gene10964|gene11045|gene11091|gene11108|gene11180|gene11183|gene11193|gene1123|gene11236|gene11241|gene11281|gene11310|gene11320|gene11384|gene115|gene11640|gene11670|gene11673|gene11684|gene11685|ge…	gene10175|gene10486|gene11193|gene11241|gene11281|gene115|gene11640|gene12024|gene12263|gene12903|gene12978|gene13525|gene13569|gene14504|gene14789|gene15672|gene15918|gene15932|gene1610|gene16142|gene16566|gene1701|gene17024|gene17388|gene1783|gene17964|gene18161|gene18222|gene19183|gene20115|gene204|gene20911|gene20958|gene21101|gene21390|gene217|gene21892|gene22009|gene22027|gene22734|gene2305…
GO:0044767	1.13072e-13	1.68915e-10	single-organism developmental process	gene10003|gene10005|gene1001|gene10016|gene10026|gene10041|gene10051|gene1006|gene10061|gene10069|gene1008|gene10097|gene10|gene101|gene10143|gene10165|gene1017|gene10175|gene1018|gene10225|gene10256|gene10266|gene10271|gene10276|gene1028|gene10285|gene10296|gene10298|gene10309|gene10319|gene10323|gene10331|gene10342|gene10348|gene10351|gene10367|gene10383|gene10385|gene10391|gene10402|gene10405|…	gene1008|gene10165|gene10175|gene1018|gene10351|gene10367|gene10385|gene10867|gene10880|gene10891|gene10960|gene10965|gene10997|gene11012|gene11241|gene11263|gene11281|gene11588|gene11640|gene11687|gene11800|gene12033|gene12045|gene12|gene12241|gene12263|gene12703|gene12900|gene12903|gene12917|gene12978|gene13026|gene13145|gene13162|gene13476|gene13525|gene13804|gene13862|gene13935|gene14117|gene…
GO:0048856	1.09377e-13	1.68915e-10	anatomical structure development	gene10003|gene1001|gene10016|gene10026|gene10032|gene10041|gene10051|gene1006|gene10069|gene1008|gene10097|gene10|gene101|gene10143|gene10153|gene10155|gene10165|gene10175|gene10187|gene10189|gene10266|gene10271|gene10276|gene1028|gene10285|gene10298|gene10323|gene10328|gene10342|gene10351|gene10367|gene10383|gene10391|gene10397|gene10405|gene10412|gene10435|gene10459|gene10471|gene10476|gene1048…	gene1008|gene10165|gene10175|gene10187|gene10351|gene10367|gene10867|gene10880|gene10891|gene10950|gene10960|gene10965|gene10980|gene10997|gene11012|gene11014|gene11055|gene11193|gene11241|gene11263|gene11281|gene11687|gene11800|gene12045|gene12634|gene12898|gene12900|gene12903|gene12917|gene13026|gene13476|gene13804|gene13862|gene13935|gene14117|gene14144|gene14206|gene14716|gene14813|gene14884|…
GO:0044424	7.21616e-13	1.80404e-10	intracellular part	gene10000|gene10001|gene10003|gene10004|gene10005|gene10006|gene10007|gene100|gene10011|gene10012|gene10014|gene10016|gene10018|gene10020|gene10022|gene10024|gene10026|gene10028|gene10029|gene10030|gene1003|gene10031|gene10033|gene10034|gene10035|gene10036|gene10039|gene10041|gene10043|gene10046|gene10047|gene10048|gene1005|gene10051|gene10055|gene10058|gene10059|gene10060|gene1006|gene10061|gene…
GO:0035556	2.09068e-13	2.50547e-10	intracellular signal transduction	gene10003|gene10032|gene10043|gene10046|gene10065|gene10084|gene10|gene10115|gene10116|gene10119|gene10132|gene10175|gene10201|gene10215|gene10269|gene10276|gene10280|gene10309|gene10348|gene10351|gene10361|gene10427|gene10435|gene10466|gene10507|gene10581|gene10608|gene10613|gene10618|gene10623|gene10666|gene10686|gene10693|gene10698|gene10706|gene10715|gene10742|gene10805|gene108|gene10836|gene…	gene10116|gene10175|gene10351|gene10427|gene108|gene10898|gene10969|gene10988|gene11241|gene11281|gene11633|gene11687|gene11833|gene12024|gene12033|gene12|gene12290|gene12328|gene12703|gene12782|gene12917|gene13715|gene13804|gene14066|gene14144|gene14153|gene14313|gene14384|gene15271|gene15591|gene15596|gene16289|gene16482|gene16484|gene16813|gene1701|gene17388|gene17416|gene17514|gene17824|gene1…
GO:0060284	3.80917e-13	4.14992e-10	regulation of cell development	gene10061|gene10143|gene10175|gene10266|gene10271|gene10277|gene10309|gene10313|gene10362|gene10391|gene10420|gene10435|gene10459|gene10478|gene10485|gene10486|gene10527|gene10581|gene10627|gene10691|gene10701|gene10721|gene10726|gene10803|gene10854|gene10856|gene10886|gene10928|gene10964|gene11045|gene11091|gene11108|gene11180|gene11183|gene11193|gene1123|gene11236|gene11241|gene11248|gene11281|…	gene10175|gene10486|gene11193|gene11241|gene11281|gene115|gene11640|gene12024|gene12263|gene12903|gene12978|gene13525|gene13569|gene14504|gene14789|gene14884|gene15592|gene15672|gene15918|gene15932|gene1610|gene16132|gene16142|gene16482|gene16566|gene1701|gene17024|gene17388|gene1783|gene17964|gene18161|gene18222|gene19183|gene20115|gene204|gene20911|gene20958|gene21004|gene21008|gene21101|gene21…
GO:0022603	4.58629e-13	4.58018e-10	regulation of anatomical structure morphogenesis	gene10026|gene10061|gene10225|gene10266|gene10277|gene10333|gene10362|gene10383|gene10391|gene10435|gene10478|gene10527|gene10562|gene10581|gene10696|gene10698|gene10719|gene10734|gene10743|gene10797|gene10803|gene10830|gene10854|gene10856|gene10867|gene10928|gene11012|gene11055|gene11060|gene11177|gene11205|gene11236|gene11241|gene11248|gene11254|gene11281|gene11304|gene11320|gene11353|gene11377…	gene10867|gene11012|gene11055|gene11241|gene11281|gene115|gene11919|gene12033|gene12634|gene12787|gene12898|gene12978|gene13525|gene13625|gene13819|gene14313|gene14746|gene14789|gene14884|gene15592|gene15596|gene15918|gene15932|gene1602|gene1701|gene17024|gene17388|gene17486|gene17545|gene17687|gene1783|gene18550|gene20115|gene204|gene20482|gene20536|gene20958|gene21008|gene21101|gene21146|gene21…
GO:0031344	8.35975e-13	7.70641e-10	regulation of cell projection organization	gene10061|gene10115|gene10116|gene10266|gene10277|gene10309|gene10435|gene10478|gene10486|gene10527|gene10748|gene10803|gene10886|gene10928|gene10964|gene11012|gene11055|gene11091|gene11113|gene11172|gene11180|gene11193|gene1123|gene11236|gene11241|gene11281|gene11304|gene11310|gene11320|gene11353|gene115|gene11667|gene11684|gene11685|gene11742|gene1181|gene11844|gene11873|gene11918|gene11919|gen…	gene10116|gene10486|gene11012|gene11055|gene11193|gene11241|gene11281|gene115|gene11919|gene12903|gene12978|gene13525|gene13569|gene13625|gene14274|gene14504|gene14789|gene15918|gene15932|gene16132|gene16566|gene1701|gene17024|gene17388|gene1783|gene20115|gene204|gene20482|gene20536|gene20911|gene20958|gene21101|gene21390|gene22009|gene22027|gene22734|gene2305|gene23592|gene25420|gene26331|gene26…
GO:0009966	6.73909e-13	8.97347e-10	regulation of signal transduction	gene10000|gene10014|gene10028|gene10062|gene10084|gene10090|gene10119|gene10132|gene10143|gene10159|gene10162|gene10165|gene10189|gene10268|gene10269|gene10276|gene1028|gene10308|gene10313|gene10328|gene10337|gene10348|gene10374|gene1038|gene10391|gene10400|gene10405|gene10409|gene10417|gene10432|gene10440|gene10445|gene10464|gene10476|gene10495|gene10498|gene10507|gene10527|gene1053|gene10562|ge…	gene10269|gene10313|gene10348|gene10432|gene10464|gene10636|gene10698|gene10933|gene11034|gene11107|gene113|gene11703|gene11809|gene11962|gene11974|gene12024|gene12052|gene12131|gene12133|gene12|gene12205|gene12382|gene12595|gene12722|gene12787|gene12816|gene12822|gene12870|gene12898|gene12909|gene13102|gene13286|gene13315|gene13329|gene13860|gene13890|gene14062|gene14071|gene14153|gene14234|gene…
GO:0044456	4.51283e-12	9.67036e-10	synapse part	gene10004|gene10029|gene10035|gene10097|gene10099|gene10101|gene10102|gene10115|gene10116|gene10269|gene10276|gene10282|gene10326|gene10351|gene10478|gene10486|gene10620|gene10636|gene10644|gene10645|gene10648|gene10649|gene10703|gene10916|gene10976|gene11060|gene11149|gene11167|gene11170|gene11201|gene11310|gene1137|gene11593|gene11688|gene11758|gene11826|gene11857|gene11880|gene11909|gene12069|…	gene10029|gene10035|gene10097|gene10269|gene10351|gene10478|gene10636|gene10916|gene11167|gene12131|gene12241|gene12421|gene12786|gene12824|gene12978|gene13804|gene14145|gene14606|gene15592|gene15672|gene15997|gene16484|gene16977|gene17113|gene18275|gene18428|gene19091|gene19179|gene1940|gene19792|gene1987|gene19981|gene20199|gene21159|gene21378|gene21491|gene22256|gene22269|gene22515|gene22517|g…
GO:0097458	7.95412e-13	1.19312e-09	neuron part	gene10004|gene10029|gene10035|gene10066|gene10102|gene10115|gene10116|gene10282|gene10289|gene10298|gene10326|gene10348|gene10351|gene10374|gene10415|gene10471|gene10476|gene10478|gene10486|gene10495|gene1056|gene10605|gene1061|gene10623|gene10636|gene10663|gene10703|gene10736|gene10742|gene10743|gene10803|gene10851|gene10871|gene109|gene10937|gene10960|gene10999|gene11000|gene11011|gene11045|gen…	gene10035|gene10116|gene10351|gene10486|gene10937|gene10960|gene11055|gene11056|gene11167|gene115|gene12241|gene12263|gene1275|gene12859|gene12898|gene12900|gene12909|gene13336|gene13715|gene13935|gene14350|gene14504|gene14789|gene148|gene15591|gene15596|gene15672|gene15792|gene15805|gene15932|gene16275|gene16321|gene16484|gene16590|gene1701|gene17039|gene173|gene1734|gene17388|gene17545|gene1783…
GO:0022603	1.17716e-12	1.41071e-09	regulation of anatomical structure morphogenesis	gene10026|gene10061|gene10225|gene10266|gene10277|gene10333|gene10362|gene10383|gene10391|gene10435|gene10478|gene10527|gene10562|gene10581|gene10696|gene10698|gene10719|gene10734|gene10743|gene10797|gene10803|gene10830|gene10854|gene10856|gene10867|gene10928|gene11012|gene11055|gene11060|gene11177|gene11205|gene11236|gene11241|gene11248|gene11254|gene11281|gene11304|gene11320|gene11353|gene11377…	gene10266|gene10478|gene10698|gene10867|gene11703|gene12131|gene12205|gene12521|gene12787|gene12795|gene12870|gene12898|gene12978|gene13102|gene13329|gene13525|gene13860|gene14118|gene14437|gene14736|gene14746|gene15233|gene15386|gene15592|gene15596|gene15761|gene16329|gene16393|gene1701|gene17060|gene17426|gene175|gene1787|gene18153|gene18414|gene19238|gene19792|gene19859|gene20115|gene20199|gen…
GO:0005829	9.46184e-12	1.7741e-09	cytosol	gene10007|gene10016|gene10028|gene10034|gene10036|gene10046|gene10047|gene10065|gene10066|gene10073|gene10097|gene10103|gene10109|gene10119|gene10122|gene10132|gene10137|gene10141|gene10151|gene10167|gene10185|gene10215|gene10225|gene10227|gene10231|gene10239|gene10255|gene10276|gene10280|gene10282|gene10288|gene10289|gene10298|gene10304|gene10312|gene10323|gene10328|gene10348|gene10351|gene10362…	gene10097|gene10227|gene10323|gene10348|gene10351|gene10478|gene10541|gene10916|gene10933|gene110|gene11029|gene11059|gene11092|gene11168|gene113|gene11645|gene11697|gene11703|gene11816|gene11974|gene12024|gene12133|gene12|gene12287|gene12473|gene12722|gene12870|gene12877|gene12898|gene12900|gene12909|gene12917|gene12928|gene13102|gene13147|gene13607|gene13649|gene13910|gene14062|gene14145|gene14…
GO:0035556	1.81491e-12	1.96817e-09	intracellular signal transduction	gene10003|gene10032|gene10043|gene10046|gene10065|gene10084|gene10|gene10115|gene10116|gene10119|gene10132|gene10175|gene10201|gene10215|gene10269|gene10276|gene10280|gene10309|gene10348|gene10351|gene10361|gene10427|gene10435|gene10466|gene10507|gene10581|gene10608|gene10613|gene10618|gene10623|gene10666|gene10686|gene10693|gene10698|gene10706|gene10715|gene10742|gene10805|gene108|gene10836|gene…	gene10269|gene10348|gene10351|gene10618|gene10623|gene10698|gene10742|gene108|gene10988|gene113|gene12024|gene1203|gene12133|gene12|gene12290|gene12703|gene12722|gene12863|gene12870|gene12917|gene13142|gene13209|gene13268|gene13315|gene13323|gene13675|gene1370|gene13804|gene13890|gene14153|gene14384|gene14606|gene14736|gene15224|gene15596|gene15641|gene15644|gene15675|gene15886|gene15974|gene1600…
GO:0048856	1.97079e-12	1.96817e-09	anatomical structure development	gene10003|gene1001|gene10016|gene10026|gene10032|gene10041|gene10051|gene1006|gene10069|gene1008|gene10097|gene10|gene101|gene10143|gene10153|gene10155|gene10165|gene10175|gene10187|gene10189|gene10266|gene10271|gene10276|gene1028|gene10285|gene10298|gene10323|gene10328|gene10342|gene10351|gene10367|gene10383|gene10391|gene10397|gene10405|gene10412|gene10435|gene10459|gene10471|gene10476|gene1048…	gene10097|gene10187|gene10266|gene10271|gene10323|gene10351|gene10698|gene10742|gene10867|gene10980|gene11014|gene11059|gene11072|gene11703|gene11821|gene11962|gene1203|gene12060|gene12087|gene12114|gene12137|gene12183|gene12205|gene12523|gene12695|gene12850|gene12870|gene12898|gene12900|gene12917|gene13026|gene13102|gene13131|gene13323|gene13329|gene13398|gene13476|gene13523|gene13804|gene13890|…
GO:0097060	1.58103e-11	2.63505e-09	synaptic membrane	gene10004|gene10029|gene10035|gene10097|gene10099|gene10101|gene10102|gene10115|gene10116|gene10269|gene10351|gene10478|gene10486|gene10620|gene10636|gene10644|gene10645|gene10648|gene10649|gene10976|gene11170|gene11201|gene11310|gene11593|gene11857|gene11909|gene12069|gene12131|gene12241|gene12421|gene12537|gene12579|gene12601|gene12602|gene12772|gene12824|gene12826|gene12962|gene13051|gene13091…	gene10029|gene10035|gene10097|gene10269|gene10351|gene10478|gene10636|gene12131|gene12241|gene12421|gene12824|gene14606|gene15672|gene15997|gene18275|gene19179|gene1940|gene19792|gene21159|gene21491|gene22256|gene22269|gene22517|gene2281|gene23827|gene23837|gene24220|gene24505|gene25111|gene25276|gene2536|gene25746|gene26453|gene26502|gene26536|gene26700|gene26830|gene27088|gene27118|gene27383|ge…
GO:0051094	3.29534e-12	2.82081e-09	positive regulation of developmental process	gene10000|gene1004|gene10143|gene10175|gene10225|gene10266|gene10271|gene10313|gene10391|gene10405|gene10420|gene10476|gene10485|gene10527|gene10562|gene10581|gene10627|gene10691|gene10698|gene10719|gene10743|gene10797|gene10803|gene10854|gene10928|gene11011|gene11012|gene11045|gene11055|gene11060|gene11108|gene11177|gene11180|gene11183|gene11186|gene11236|gene11241|gene11248|gene11258|gene11281|…	gene10175|gene11012|gene11055|gene11241|gene11281|gene11311|gene11633|gene12024|gene12241|gene12263|gene12787|gene12898|gene12903|gene12978|gene13625|gene13715|gene13756|gene14350|gene14789|gene14884|gene15592|gene15596|gene1602|gene16067|gene16132|gene16142|gene16482|gene1701|gene17024|gene17039|gene17276|gene17388|gene17456|gene17545|gene1783|gene18161|gene18222|gene19075|gene204|gene20911|gene…
GO:0045595	3.36597e-12	3.1029e-09	regulation of cell differentiation	gene10000|gene1002|gene1004|gene10061|gene10143|gene10175|gene10187|gene10266|gene10271|gene10277|gene10280|gene1028|gene10309|gene10313|gene10324|gene10333|gene10362|gene10391|gene10405|gene10420|gene10435|gene1045|gene10459|gene10476|gene10478|gene10485|gene10486|gene10527|gene10562|gene10581|gene10627|gene10691|gene10693|gene10698|gene10701|gene10719|gene10721|gene10726|gene10728|gene10803|gen…	gene10187|gene10266|gene10271|gene10313|gene10478|gene10698|gene11014|gene113|gene11809|gene11816|gene12024|gene12131|gene12194|gene12205|gene12722|gene12795|gene12978|gene13102|gene13198|gene13329|gene13476|gene13525|gene13756|gene14103|gene14437|gene14504|gene14736|gene15233|gene15592|gene15596|gene15660|gene15672|gene15761|gene15974|gene15996|gene16067|gene1610|gene16142|gene16178|gene16329|ge…
GO:0060284	9.55881e-12	8.18234e-09	regulation of cell development	gene10061|gene10143|gene10175|gene10266|gene10271|gene10277|gene10309|gene10313|gene10362|gene10391|gene10420|gene10435|gene10459|gene10478|gene10485|gene10486|gene10527|gene10581|gene10627|gene10691|gene10701|gene10721|gene10726|gene10803|gene10854|gene10856|gene10886|gene10928|gene10964|gene11045|gene11091|gene11108|gene11180|gene11183|gene11193|gene1123|gene11236|gene11241|gene11248|gene11281|…	gene10266|gene10271|gene10313|gene10478|gene12024|gene12131|gene12205|gene12722|gene12795|gene12978|gene13102|gene13198|gene13329|gene13525|gene14437|gene14504|gene14736|gene15233|gene15592|gene15660|gene15672|gene15761|gene15974|gene1610|gene16142|gene16329|gene16393|gene16497|gene16566|gene1701|gene17060|gene17067|gene17137|gene17160|gene17381|gene17426|gene1787|gene17964|gene18153|gene18384|ge…
GO:0010975	1.48672e-11	1.18779e-08	regulation of neuron projection development	gene10061|gene10266|gene10277|gene10309|gene10435|gene10478|gene10486|gene10527|gene10803|gene10886|gene10928|gene10964|gene11091|gene11180|gene11193|gene1123|gene11236|gene11241|gene11310|gene11320|gene115|gene11684|gene11685|gene11742|gene1181|gene11844|gene11873|gene11918|gene12035|gene12131|gene12143|gene12298|gene12315|gene12453|gene12464|gene12483|gene12498|gene12500|gene12519|gene12558|gen…	gene10486|gene11193|gene11241|gene115|gene12903|gene12978|gene13525|gene13569|gene14504|gene14789|gene15918|gene15932|gene16566|gene1701|gene17024|gene17388|gene1783|gene20115|gene204|gene20911|gene20958|gene21101|gene21390|gene22009|gene22027|gene22734|gene2305|gene23592|gene25420|gene26331|gene2636|gene26880|gene27019|gene27862|gene28027|gene28235|gene2928|gene304|gene3124|gene3462|gene3528|gen…
GO:0051056	1.71369e-11	1.28356e-08	regulation of small GTPase mediated signal transduction	gene10132|gene10165|gene1028|gene10348|gene10409|gene10498|gene10527|gene10582|gene10933|gene11170|gene11172|gene11290|gene11447|gene115|gene11605|gene11633|gene11742|gene11746|gene12033|gene12052|gene12131|gene12|gene12650|gene12736|gene12741|gene12813|gene12843|gene12873|gene1290|gene13312|gene13315|gene13444|gene1364|gene13819|gene13887|gene1404|gene14062|gene1407|gene14130|gene14138|gene14153…	gene10165|gene10409|gene115|gene11633|gene12033|gene12|gene12736|gene12741|gene13819|gene14153|gene14504|gene15414|gene15672|gene1701|gene17388|gene18959|gene19178|gene19665|gene20180|gene21381|gene21509|gene24808|gene26454|gene27019|gene27118|gene27217|gene2928|gene3462|gene4920|gene5009|gene5183|gene5192|gene6646|gene7036|gene8708|gene8824|gene9223|gene9917
GO:0045664	1.85525e-11	1.30784e-08	regulation of neuron differentiation	gene10061|gene10175|gene10266|gene10277|gene10309|gene10435|gene10459|gene10478|gene10485|gene10486|gene10527|gene10627|gene10721|gene10726|gene10803|gene10886|gene10928|gene10964|gene11045|gene11091|gene11180|gene11193|gene1123|gene11236|gene11241|gene11281|gene11310|gene11320|gene115|gene11640|gene11684|gene11685|gene11742|gene1181|gene11835|gene11844|gene11873|gene11918|gene11938|gene11949|gen…	gene10175|gene10486|gene11193|gene11241|gene11281|gene115|gene11640|gene12903|gene12978|gene13525|gene13569|gene14504|gene14789|gene15918|gene15932|gene1610|gene16566|gene1701|gene17024|gene17388|gene1783|gene17964|gene20115|gene204|gene20911|gene20958|gene21101|gene21390|gene217|gene21892|gene22009|gene22027|gene22734|gene2305|gene23592|gene25420|gene26331|gene2636|gene26880|gene27019|gene27862|…
GO:0009653	1.70485e-11	1.36206e-08	anatomical structure morphogenesis	gene10003|gene10041|gene10061|gene101|gene1017|gene10175|gene10256|gene10271|gene1028|gene10296|gene10298|gene10331|gene10342|gene10367|gene10383|gene10385|gene10391|gene10405|gene10412|gene10476|gene10485|gene10507|gene10527|gene10562|gene10564|gene10605|gene10611|gene10620|gene10627|gene10665|gene10666|gene10671|gene10691|gene10693|gene10712|gene10743|gene10788|gene10797|gene10799|gene10804|gen…	gene10271|gene10385|gene10867|gene11059|gene11072|gene11157|gene11280|gene12205|gene12253|gene12703|gene13102|gene13145|gene13171|gene13286|gene13315|gene13329|gene13398|gene13476|gene13515|gene13523|gene13525|gene1370|gene13804|gene13860|gene13976|gene14062|gene14103|gene14606|gene14746|gene14825|gene15083|gene15233|gene15592|gene15672|gene15761|gene15974|gene15996|gene16015|gene1610|gene16166|g…
GO:0046872	1.81456e-11	1.42915e-08	metal ion binding	gene10006|gene10011|gene10016|gene10024|gene10026|gene10027|gene10029|gene10036|gene10039|gene10045|gene10046|gene1005|gene1006|gene10062|gene10065|gene10069|gene10071|gene10076|gene10078|gene1008|gene10093|gene10096|gene10106|gene10112|gene10114|gene10115|gene10116|gene10124|gene10135|gene10136|gene1015|gene10153|gene10156|gene10169|gene10177|gene10180|gene10183|gene10187|gene10194|gene10198|gen…
GO:0043169	2.27643e-11	1.49409e-08	cation binding	gene10006|gene10011|gene10016|gene10024|gene10026|gene10027|gene10029|gene10036|gene10039|gene10045|gene10046|gene1005|gene1006|gene10062|gene10065|gene10069|gene10071|gene10076|gene10078|gene1008|gene10093|gene10096|gene10106|gene10112|gene10114|gene10115|gene10116|gene10124|gene10135|gene10136|gene1015|gene10153|gene10156|gene10169|gene10177|gene10180|gene10183|gene10187|gene10194|gene10198|gen…
GO:0045211	1.04117e-10	1.56175e-08	postsynaptic membrane	gene10004|gene10029|gene10035|gene10097|gene10099|gene10101|gene10102|gene10115|gene10116|gene10269|gene10351|gene10478|gene10486|gene10620|gene10636|gene10644|gene10645|gene10648|gene10649|gene10976|gene11170|gene11201|gene11593|gene11909|gene12069|gene12131|gene12421|gene12537|gene12579|gene12601|gene12602|gene12772|gene12824|gene12826|gene13051|gene13091|gene1316|gene133|gene1349|gene13659|gen…	gene10029|gene10035|gene10097|gene10269|gene10351|gene10478|gene10636|gene12131|gene12421|gene12824|gene14606|gene15672|gene15997|gene18275|gene19179|gene1940|gene19792|gene21491|gene22256|gene22517|gene2281|gene23827|gene23837|gene24505|gene25111|gene25276|gene2536|gene25746|gene26453|gene26502|gene26536|gene26700|gene26830|gene27088|gene27118|gene27383|gene2997|gene3283|gene4080|gene4961|gene68…
GO:0005856	1.75396e-10	2.39176e-08	cytoskeleton	gene10004|gene10005|gene10030|gene10051|gene10075|gene10240|gene10268|gene10269|gene10319|gene10320|gene10351|gene10418|gene10478|gene10495|gene10517|gene10588|gene10603|gene10605|gene10630|gene10666|gene10668|gene10679|gene10704|gene10811|gene10844|gene10867|gene10933|gene10937|gene10967|gene11002|gene11034|gene11035|gene11060|gene11067|gene11076|gene11078|gene11089|gene11095|gene11117|gene11124…	gene10269|gene10320|gene10351|gene10478|gene10603|gene10867|gene10933|gene11034|gene11168|gene11264|gene113|gene11763|gene11802|gene11821|gene12131|gene12|gene12270|gene12316|gene12486|gene12816|gene12824|gene12870|gene13171|gene13|gene13222|gene13635|gene13976|gene13977|gene14062|gene14437|gene15032|gene15088|gene15214|gene15373|gene15386|gene15435|gene15490|gene15573|gene15592|gene16159|gene162…
GO:0032879	3.35214e-11	2.51076e-08	regulation of localization	gene10000|gene10006|gene10016|gene1002|gene10026|gene10029|gene10061|gene1007|gene10090|gene10112|gene10119|gene10124|gene10256|gene10266|gene10268|gene10282|gene10289|gene10304|gene10328|gene10337|gene10348|gene10351|gene10362|gene10367|gene10383|gene10391|gene10403|gene10418|gene10424|gene10432|gene10435|gene10471|gene10495|gene10507|gene1052|gene10527|gene10530|gene10564|gene10566|gene10581|ge…	gene10029|gene10266|gene10348|gene10351|gene10432|gene10698|gene10742|gene11014|gene11029|gene11072|gene11107|gene11703|gene11962|gene12385|gene12421|gene12532|gene12642|gene12703|gene12786|gene12787|gene12870|gene12898|gene13102|gene13181|gene13|gene13206|gene1370|gene13804|gene13860|gene13907|gene13976|gene14050|gene14070|gene14071|gene14145|gene14339|gene14350|gene14426|gene14463|gene14606|gen…
GO:0016773	5.32102e-11	2.99345e-08	phosphotransferase activity, alcohol group as acceptor	gene10065|gene10192|gene10231|gene10268|gene10280|gene10348|gene10358|gene1038|gene10397|gene10403|gene10476|gene10552|gene10608|gene10617|gene10665|gene10666|gene10693|gene10696|gene10698|gene10738|gene10742|gene108|gene10837|gene10847|gene10885|gene10888|gene10897|gene10935|gene10969|gene11056|gene11074|gene11086|gene11089|gene11091|gene11|gene11241|gene11254|gene11295|gene11305|gene11310|gene1…	gene10348|gene10698|gene10742|gene108|gene11645|gene12024|gene12290|gene12473|gene12703|gene12722|gene12917|gene13102|gene13209|gene13306|gene13675|gene13804|gene13860|gene14239|gene14384|gene14606|gene15573|gene15596|gene15641|gene15675|gene15761|gene15974|gene16233|gene16369|gene16416|gene16566|gene16614|gene1692|gene17067|gene18210|gene18384|gene18887|gene19696|gene19835|gene20144|gene2062|gen…
GO:0044699	4.68677e-11	3.30389e-08	single-organism process	gene10000|gene10001|gene10003|gene10005|gene10006|gene10007|gene1001|gene10014|gene10016|gene10019|gene10020|gene1002|gene10022|gene10024|gene10026|gene10027|gene10029|gene10030|gene1003|gene10032|gene10033|gene10034|gene1004|gene10041|gene10043|gene10046|gene10047|gene10051|gene1006|gene10061|gene10062|gene10065|gene10066|gene10068|gene10069|gene1007|gene10073|gene10075|gene10076|gene1008|gene10…
GO:0005085	2.74713e-11	3.60607e-08	guanyl-nucleotide exchange factor activity	gene10132|gene10409|gene10445|gene10608|gene10693|gene10837|gene10898|gene11074|gene11233|gene11447|gene115|gene11633|gene11695|gene11746|gene11787|gene12052|gene12053|gene12183|gene12|gene12736|gene12741|gene12813|gene12843|gene12873|gene1290|gene13101|gene1324|gene13255|gene13312|gene13315|gene1364|gene13821|gene13887|gene13896|gene13945|gene14062|gene14066|gene1407|gene14116|gene14130|gene1413…	gene10409|gene10898|gene115|gene11633|gene12|gene12736|gene12741|gene14066|gene15414|gene16289|gene1701|gene17388|gene18160|gene19178|gene20180|gene21381|gene21509|gene24808|gene25944|gene27019|gene27118|gene3198|gene3460|gene4431|gene4920|gene5009|gene5170|gene5183|gene5758|gene7036|gene7065|gene7203|gene7864|gene8034|gene8187|gene8415|gene8708|gene9223|gene9389
GO:0005488	7.40622e-11	3.64571e-08	binding	gene10000|gene10001|gene10004|gene10005|gene10006|gene10007|gene100|gene10011|gene10013|gene10014|gene10016|gene1002|gene10024|gene10026|gene10027|gene10028|gene10029|gene10030|gene10032|gene10033|gene10036|gene10039|gene10041|gene10043|gene10045|gene10046|gene10047|gene1005|gene10056|gene1006|gene10062|gene10065|gene10069|gene10070|gene10071|gene10072|gene10073|gene10074|gene10076|gene10078|gene…
GO:0022604	7.19462e-11	4.79002e-08	regulation of cell morphogenesis	gene10026|gene10061|gene10266|gene10277|gene10362|gene10391|gene10435|gene10478|gene10527|gene10696|gene10698|gene10803|gene10867|gene10928|gene11012|gene11055|gene11236|gene11241|gene11248|gene11281|gene11304|gene11320|gene11353|gene115|gene11602|gene11667|gene11684|gene11711|gene11718|gene1176|gene11781|gene11786|gene1181|gene11844|gene11918|gene11919|gene11945|gene12033|gene12124|gene12131|gen…	gene10867|gene11012|gene11055|gene11241|gene11281|gene115|gene11919|gene12033|gene12978|gene13525|gene13625|gene14313|gene14746|gene14789|gene14884|gene15592|gene15918|gene15932|gene1701|gene17024|gene17388|gene17486|gene1783|gene18550|gene20115|gene204|gene20482|gene20536|gene20958|gene21008|gene21101|gene21390|gene21870|gene22083|gene22630|gene22734|gene23689|gene25284|gene25420|gene2636|gene27…
GO:0051056	7.83563e-11	5.21679e-08	regulation of small GTPase mediated signal transduction	gene10132|gene10165|gene1028|gene10348|gene10409|gene10498|gene10527|gene10582|gene10933|gene11170|gene11172|gene11290|gene11447|gene115|gene11605|gene11633|gene11742|gene11746|gene12033|gene12052|gene12131|gene12|gene12650|gene12736|gene12741|gene12813|gene12843|gene12873|gene1290|gene13312|gene13315|gene13444|gene1364|gene13819|gene13887|gene1404|gene14062|gene1407|gene14130|gene14138|gene14153…	gene10348|gene10933|gene12052|gene12131|gene12|gene13315|gene14062|gene14153|gene14504|gene15414|gene15672|gene15761|gene16225|gene1665|gene16765|gene1701|gene1787|gene18136|gene18959|gene19020|gene19854|gene21019|gene21255|gene21381|gene21382|gene22250|gene22385|gene22684|gene2525|gene25916|gene26835|gene26974|gene27118|gene3462|gene3779|gene4600|gene5079|gene5183|gene5275|gene5669|gene5813|gene…
GO:0035108	1.00881e-10	6.04477e-08	limb morphogenesis	gene10367|gene10391|gene10476|gene10605|gene10880|gene11601|gene11602|gene11830|gene11949|gene12143|gene13270|gene13275|gene13342|gene13436|gene13504|gene13896|gene14271|gene14753|gene14994|gene15233|gene15918|gene16083|gene1610|gene17039|gene17060|gene17200|gene17428|gene17706|gene17859|gene18263|gene18930|gene19075|gene19106|gene20170|gene20360|gene20405|gene21004|gene21008|gene2158|gene22171|g…	gene10367|gene10880|gene14271|gene15918|gene1610|gene17039|gene19075|gene21004|gene21008|gene22662|gene23006|gene23046|gene2431|gene3401|gene7455|gene7779|gene8116|gene8117|gene8118|gene8649|gene896|gene9403
GO:0035107	1.00881e-10	6.04477e-08	appendage morphogenesis	gene10367|gene10391|gene10476|gene10605|gene10880|gene11601|gene11602|gene11830|gene11949|gene12143|gene13270|gene13275|gene13342|gene13436|gene13504|gene13896|gene14271|gene14753|gene14994|gene15233|gene15918|gene16083|gene1610|gene17039|gene17060|gene17200|gene17428|gene17706|gene17859|gene18263|gene18930|gene19075|gene19106|gene20170|gene20360|gene20405|gene21004|gene21008|gene2158|gene22171|g…	gene10367|gene10880|gene14271|gene15918|gene1610|gene17039|gene19075|gene21004|gene21008|gene22662|gene23006|gene23046|gene2431|gene3401|gene7455|gene7779|gene8116|gene8117|gene8118|gene8649|gene896|gene9403
GO:0005096	1.52521e-10	6.67365e-08	GTPase activator activity	gene10165|gene10403|gene10466|gene10498|gene10565|gene10582|gene10591|gene10933|gene11029|gene11053|gene11290|gene11315|gene11605|gene11667|gene11816|gene12131|gene12133|gene12650|gene12786|gene12831|gene12843|gene12873|gene12968|gene12978|gene13145|gene13235|gene13315|gene13440|gene13441|gene13495|gene13819|gene13960|gene1407|gene14146|gene14147|gene14153|gene1424|gene14367|gene14380|gene14434|g…	gene10933|gene11029|gene11816|gene12131|gene12133|gene12786|gene12978|gene13145|gene13315|gene14153|gene14434|gene14504|gene15310|gene15398|gene15592|gene15672|gene15886|gene16225|gene16553|gene16765|gene18136|gene18414|gene18959|gene19020|gene20629|gene21019|gene21118|gene21255|gene22250|gene22886|gene25010|gene2525|gene25916|gene25950|gene26974|gene2798|gene2889|gene4161|gene4837|gene5275|gene5…
GO:0016301	2.16195e-10	8.51377e-08	kinase activity	gene10065|gene10134|gene10166|gene10192|gene10231|gene10268|gene10280|gene10348|gene10358|gene1038|gene10395|gene10397|gene10403|gene10476|gene10552|gene10608|gene10617|gene10665|gene10666|gene10693|gene10696|gene10698|gene10738|gene10742|gene10806|gene108|gene10837|gene10847|gene10885|gene10888|gene10897|gene10935|gene10969|gene11056|gene11074|gene11086|gene11089|gene11091|gene11|gene11131|gene1…	gene10348|gene10698|gene10742|gene108|gene11645|gene12024|gene12290|gene12473|gene12703|gene12722|gene12917|gene13102|gene13209|gene13306|gene13675|gene13804|gene13860|gene14239|gene14384|gene14606|gene15573|gene15596|gene15641|gene15675|gene15761|gene15974|gene16233|gene16369|gene16416|gene16566|gene16614|gene1692|gene17067|gene17811|gene18210|gene18384|gene18887|gene19696|gene19835|gene20144|ge…
GO:0016301	1.03659e-10	1.02052e-07	kinase activity	gene10065|gene10134|gene10166|gene10192|gene10231|gene10268|gene10280|gene10348|gene10358|gene1038|gene10395|gene10397|gene10403|gene10476|gene10552|gene10608|gene10617|gene10665|gene10666|gene10693|gene10696|gene10698|gene10738|gene10742|gene10806|gene108|gene10837|gene10847|gene10885|gene10888|gene10897|gene10935|gene10969|gene11056|gene11074|gene11086|gene11089|gene11091|gene11|gene11131|gene1…	gene10268|gene10358|gene10806|gene108|gene10969|gene11056|gene11241|gene11640|gene11687|gene11905|gene12024|gene12290|gene12703|gene12917|gene13804|gene13862|gene14313|gene14384|gene15271|gene15596|gene1621|gene16529|gene16566|gene16851|gene18173|gene18361|gene19696|gene19835|gene20232|gene20618|gene20835|gene21350|gene21381|gene21390|gene21833|gene2190|gene22027|gene22083|gene22549|gene2305|gene…
GO:0048519	1.64619e-10	1.03315e-07	negative regulation of biological process	gene10000|gene10001|gene100|gene10014|gene10016|gene10026|gene10028|gene10029|gene10046|gene10062|gene1007|gene10074|gene10097|gene101|gene10114|gene10115|gene10116|gene10119|gene10129|gene10143|gene10159|gene10162|gene10165|gene10167|gene10175|gene10187|gene10189|gene10198|gene10256|gene10266|gene10276|gene1028|gene10282|gene10304|gene10308|gene10309|gene10310|gene10312|gene10313|gene10324|gene1…
GO:0051270	1.72421e-10	1.03315e-07	regulation of cellular component movement	gene10000|gene10026|gene10061|gene10256|gene10268|gene10348|gene10351|gene10362|gene10367|gene10391|gene10471|gene10527|gene10633|gene10691|gene10693|gene10698|gene10743|gene10748|gene10803|gene10826|gene10828|gene10832|gene10837|gene10854|gene10856|gene10857|gene10877|gene10895|gene10928|gene10999|gene11014|gene11107|gene11113|gene11152|gene11170|gene11172|gene11180|gene11193|gene11205|gene11236…	gene10348|gene10351|gene10698|gene11014|gene11107|gene11962|gene12532|gene12642|gene12787|gene13102|gene1370|gene13860|gene14070|gene14071|gene14339|gene14606|gene14736|gene15233|gene15596|gene15672|gene15761|gene16329|gene16393|gene16497|gene16566|gene1701|gene17014|gene17418|gene175|gene1787|gene18153|gene18210|gene18990|gene19183|gene20144|gene20279|gene204|gene20514|gene20605|gene2062|gene210…
GO:0048812	2.33398e-10	1.27138e-07	neuron projection morphogenesis	gene10342|gene10385|gene10564|gene10627|gene11281|gene11601|gene11751|gene12146|gene12401|gene12464|gene12500|gene12703|gene1273|gene12857|gene12868|gene12990|gene13093|gene13102|gene1316|gene13315|gene13515|gene13525|gene13763|gene13804|gene13976|gene13992|gene13995|gene14000|gene1404|gene14062|gene14132|gene14383|gene14501|gene14606|gene14633|gene14656|gene14746|gene14823|gene15097|gene15129|ge…	gene10385|gene12703|gene13102|gene13315|gene13515|gene13525|gene13804|gene13976|gene14062|gene14606|gene14746|gene15672|gene16015|gene16166|gene16500|gene16590|gene17060|gene1734|gene17418|gene17806|gene18414|gene20501|gene20835|gene23827|gene24503|gene24949|gene2587|gene2636|gene26536|gene26866|gene27383|gene304|gene3548|gene4248|gene4391|gene5033|gene5275|gene7001|gene7401|gene7780|gene8345|gen…
GO:0032989	2.27561e-10	1.27138e-07	cellular component morphogenesis	gene10256|gene10298|gene10342|gene10385|gene10391|gene10562|gene10564|gene10605|gene10627|gene10671|gene10867|gene11002|gene11059|gene11161|gene11180|gene11281|gene11297|gene11601|gene11602|gene11687|gene11751|gene11784|gene11945|gene11949|gene11993|gene12146|gene12206|gene12379|gene12401|gene12402|gene12464|gene12479|gene12500|gene12530|gene12703|gene12711|gene1273|gene12803|gene12857|gene12868|…	gene10385|gene10867|gene11059|gene12703|gene13102|gene13145|gene13315|gene13476|gene13515|gene13525|gene1370|gene13804|gene13976|gene14062|gene14606|gene14746|gene15233|gene15672|gene15761|gene16015|gene16166|gene16283|gene16329|gene16500|gene16590|gene17014|gene17060|gene17113|gene1734|gene17418|gene17806|gene18136|gene18414|gene18887|gene19091|gene20501|gene20835|gene20891|gene21101|gene21108|g…
GO:0051960	2.62684e-10	1.31049e-07	regulation of nervous system development	gene10061|gene10143|gene10175|gene10266|gene10271|gene10277|gene10309|gene10383|gene10435|gene10459|gene10478|gene10485|gene10486|gene10527|gene10627|gene10691|gene10721|gene10726|gene10803|gene10886|gene10928|gene10964|gene11045|gene11091|gene11108|gene11180|gene11183|gene11193|gene1123|gene11236|gene11241|gene11281|gene11310|gene11320|gene11384|gene115|gene11640|gene11670|gene11673|gene11684|ge…	gene10266|gene10271|gene10478|gene12024|gene12131|gene12241|gene12795|gene12978|gene13102|gene13198|gene13329|gene13525|gene14350|gene14437|gene14504|gene14736|gene15233|gene15660|gene15672|gene15974|gene15997|gene1610|gene16142|gene16329|gene16393|gene16497|gene16566|gene16590|gene1701|gene17060|gene17137|gene17160|gene17381|gene1787|gene17964|gene18414|gene19042|gene19183|gene19668|gene19792|ge…
GO:0050767	2.65941e-10	1.31049e-07	regulation of neurogenesis	gene10061|gene10143|gene10175|gene10266|gene10271|gene10277|gene10309|gene10435|gene10459|gene10478|gene10485|gene10486|gene10527|gene10627|gene10691|gene10721|gene10726|gene10803|gene10886|gene10928|gene10964|gene11045|gene11091|gene11108|gene11180|gene11183|gene11193|gene1123|gene11236|gene11241|gene11281|gene11310|gene11320|gene11384|gene115|gene11640|gene11670|gene11673|gene11684|gene11685|ge…	gene10266|gene10271|gene10478|gene12024|gene12131|gene12795|gene12978|gene13102|gene13198|gene13329|gene13525|gene14437|gene14504|gene14736|gene15233|gene15660|gene15672|gene15974|gene1610|gene16142|gene16329|gene16393|gene16497|gene16566|gene1701|gene17060|gene17137|gene17160|gene17381|gene1787|gene17964|gene18414|gene19042|gene19183|gene19668|gene19792|gene20115|gene20199|gene204|gene20514|gene…
GO:0051128	2.73383e-10	1.31049e-07	regulation of cellular component organization	gene10004|gene10026|gene10030|gene10061|gene10115|gene10116|gene10124|gene10162|gene10165|gene10184|gene10198|gene10200|gene10266|gene10277|gene10282|gene1030|gene10309|gene10312|gene10320|gene10337|gene10362|gene10383|gene10391|gene10403|gene10418|gene10435|gene10463|gene10478|gene10486|gene10495|gene10527|gene10528|gene10542|gene10554|gene10591|gene10600|gene10623|gene10633|gene10635|gene10668|…	gene10266|gene10320|gene10478|gene10542|gene10623|gene10698|gene10742|gene10867|gene10974|gene11029|gene11034|gene11059|gene11168|gene11645|gene11962|gene12024|gene12131|gene12194|gene12|gene12205|gene12241|gene12290|gene12521|gene12703|gene12795|gene12870|gene12898|gene12978|gene13102|gene13206|gene13525|gene13976|gene14239|gene14244|gene14350|gene14437|gene14504|gene14736|gene14746|gene15214|ge…
GO:0040012	3.24247e-10	1.47983e-07	regulation of locomotion	gene10000|gene10026|gene10061|gene10189|gene10256|gene10268|gene10348|gene10362|gene10367|gene10391|gene10471|gene10495|gene10527|gene10633|gene10691|gene10693|gene10698|gene10743|gene10748|gene10803|gene10824|gene10826|gene10828|gene10832|gene10837|gene10854|gene10856|gene10857|gene10877|gene10895|gene10928|gene11014|gene11107|gene11113|gene11152|gene11170|gene11172|gene11180|gene11193|gene11205…	gene10348|gene10698|gene11014|gene11107|gene11962|gene12253|gene12532|gene12642|gene12787|gene13102|gene1370|gene13860|gene14070|gene14071|gene14103|gene14339|gene14606|gene14736|gene15233|gene15596|gene15672|gene15761|gene16329|gene16393|gene16497|gene16566|gene1701|gene17014|gene17418|gene175|gene1787|gene18153|gene18210|gene18990|gene19183|gene20144|gene204|gene20514|gene20605|gene2062|gene210…
GO:0045664	3.33407e-10	1.47983e-07	regulation of neuron differentiation	gene10061|gene10175|gene10266|gene10277|gene10309|gene10435|gene10459|gene10478|gene10485|gene10486|gene10527|gene10627|gene10721|gene10726|gene10803|gene10886|gene10928|gene10964|gene11045|gene11091|gene11180|gene11193|gene1123|gene11236|gene11241|gene11281|gene11310|gene11320|gene115|gene11640|gene11684|gene11685|gene11742|gene1181|gene11835|gene11844|gene11873|gene11918|gene11938|gene11949|gen…	gene10266|gene10478|gene12131|gene12795|gene12978|gene13102|gene13198|gene13329|gene13525|gene14437|gene14504|gene14736|gene15233|gene15974|gene1610|gene16329|gene16393|gene16497|gene16566|gene1701|gene17060|gene17137|gene17160|gene17381|gene1787|gene17964|gene18414|gene19042|gene19668|gene19792|gene20115|gene20199|gene204|gene20514|gene20911|gene20958|gene20993|gene21083|gene21101|gene21390|gene…
GO:0044463	1.98317e-10	1.48738e-07	cell projection part	gene10004|gene10035|gene10115|gene10116|gene10119|gene10184|gene10256|gene10269|gene10289|gene10298|gene10326|gene10348|gene10415|gene10463|gene10478|gene10486|gene10495|gene10507|gene1052|gene10605|gene10613|gene10623|gene10663|gene10703|gene10741|gene10803|gene10871|gene10965|gene10966|gene10967|gene10981|gene10996|gene11002|gene110|gene11011|gene11012|gene11045|gene11056|gene11058|gene11060|ge…	gene10035|gene10116|gene10486|gene10965|gene11012|gene11056|gene11281|gene115|gene11966|gene12040|gene12900|gene13222|gene13715|gene13804|gene13935|gene14350|gene14384|gene14789|gene15435|gene15591|gene15592|gene15596|gene15672|gene15805|gene15932|gene16321|gene16325|gene16484|gene16590|gene1701|gene173|gene17388|gene17545|gene1783|gene18161|gene18550|gene19777|gene204|gene20481|gene20482|gene215…
GO:0046578	3.17401e-10	1.8113e-07	regulation of Ras protein signal transduction	gene10132|gene10165|gene1028|gene10348|gene10409|gene11170|gene11172|gene11447|gene115|gene11633|gene11742|gene11746|gene12052|gene12|gene12736|gene12741|gene12813|gene12843|gene1290|gene13312|gene13315|gene13444|gene1364|gene13887|gene1404|gene14062|gene1407|gene14130|gene14138|gene14153|gene14380|gene14394|gene14451|gene14469|gene14650|gene14724|gene14840|gene14890|gene15414|gene15761|gene15834…	gene10165|gene10409|gene115|gene11633|gene12|gene12736|gene12741|gene14153|gene15414|gene1701|gene17388|gene18959|gene19178|gene19665|gene20180|gene21381|gene21509|gene24808|gene27019|gene27118|gene2928|gene3462|gene4920|gene5009|gene5183|gene5192|gene7036|gene8708|gene8824|gene9223
GO:0022604	4.41439e-10	1.88936e-07	regulation of cell morphogenesis	gene10026|gene10061|gene10266|gene10277|gene10362|gene10391|gene10435|gene10478|gene10527|gene10696|gene10698|gene10803|gene10867|gene10928|gene11012|gene11055|gene11236|gene11241|gene11248|gene11281|gene11304|gene11320|gene11353|gene115|gene11602|gene11667|gene11684|gene11711|gene11718|gene1176|gene11781|gene11786|gene1181|gene11844|gene11918|gene11919|gene11945|gene12033|gene12124|gene12131|gen…	gene10266|gene10478|gene10698|gene10867|gene12131|gene12205|gene12521|gene12795|gene12870|gene12978|gene13102|gene13525|gene14437|gene14736|gene14746|gene15233|gene15386|gene15592|gene15761|gene16393|gene1701|gene1787|gene18153|gene18414|gene19792|gene20115|gene20199|gene204|gene20514|gene20958|gene20993|gene21101|gene21390|gene22083|gene22496|gene22517|gene22684|gene2281|gene23580|gene23599|gene…
GO:0048513	3.54413e-10	1.93059e-07	organ development	gene1001|gene10051|gene10069|gene10|gene101|gene10143|gene10175|gene10189|gene10271|gene1028|gene10285|gene10298|gene10367|gene10391|gene10412|gene10459|gene10471|gene10476|gene10507|gene10562|gene10581|gene10605|gene10696|gene10698|gene10712|gene10719|gene10802|gene10832|gene10877|gene10880|gene10905|gene10928|gene10960|gene10965|gene10966|gene10997|gene11002|gene11055|gene11077|gene11086|gene11…	gene10175|gene10367|gene10880|gene10960|gene10965|gene10997|gene11055|gene11241|gene11263|gene11687|gene11800|gene12045|gene12903|gene12917|gene13026|gene13476|gene13804|gene13862|gene14117|gene14144|gene14716|gene14813|gene1602|gene16067|gene1610|gene16325|gene16513|gene16529|gene16772|gene1783|gene18|gene19075|gene19116|gene20961|gene21004|gene21008|gene21381|gene21390|gene21892|gene22027|gene2…
GO:0048869	3.88832e-10	2.02598e-07	cellular developmental process	gene10001|gene10016|gene10041|gene10051|gene10065|gene10097|gene10|gene10165|gene10175|gene1018|gene10214|gene10225|gene10247|gene10256|gene10268|gene10280|gene1028|gene10298|gene10342|gene10357|gene10367|gene10385|gene10391|gene10412|gene10435|gene1045|gene1046|gene10462|gene10476|gene10485|gene10486|gene10504|gene10510|gene10562|gene10564|gene10581|gene10605|gene10621|gene10627|gene10634|gene10…	gene10165|gene10175|gene1018|gene10214|gene10268|gene10367|gene10385|gene10486|gene10867|gene10891|gene10997|gene11012|gene11241|gene11263|gene11281|gene11633|gene11687|gene11800|gene12|gene12276|gene12703|gene12764|gene12900|gene12903|gene12917|gene12944|gene12978|gene13041|gene13106|gene13145|gene13377|gene13476|gene13525|gene13569|gene13804|gene13862|gene14117|gene14178|gene14206|gene14313|gen…
GO:0048518	6.64716e-10	2.74688e-07	positive regulation of biological process	gene10000|gene10004|gene10006|gene10014|gene1002|gene10026|gene10029|gene10030|gene1004|gene10041|gene10043|gene10046|gene10062|gene10065|gene10066|gene1007|gene10072|gene10076|gene10082|gene10084|gene10090|gene10|gene10115|gene10116|gene10119|gene10132|gene10141|gene10143|gene10156|gene10159|gene10162|gene10166|gene10175|gene10184|gene10185|gene10189|gene10198|gene10200|gene10225|gene10235|gene1…
GO:0030334	7.52137e-10	3.00454e-07	regulation of cell migration	gene10000|gene10026|gene10061|gene10256|gene10268|gene10348|gene10367|gene10391|gene10471|gene10527|gene10633|gene10691|gene10693|gene10698|gene10743|gene10748|gene10803|gene10826|gene10828|gene10832|gene10854|gene10856|gene10857|gene10877|gene10895|gene10928|gene11014|gene11107|gene11113|gene11152|gene11170|gene11172|gene11180|gene11193|gene11205|gene11236|gene11248|gene11254|gene11281|gene11322…	gene10348|gene10698|gene11014|gene11107|gene11962|gene12532|gene12642|gene12787|gene13102|gene1370|gene13860|gene14070|gene14071|gene14339|gene14606|gene15596|gene15672|gene15761|gene16329|gene16393|gene16497|gene16566|gene1701|gene17014|gene17418|gene175|gene1787|gene18153|gene18210|gene18990|gene19183|gene20144|gene204|gene20514|gene20605|gene2062|gene21083|gene21160|gene21350|gene21390|gene214…
GO:0006796	8.14816e-10	3.14992e-07	phosphate-containing compound metabolic process	gene10036|gene10065|gene10081|gene10128|gene10150|gene10166|gene10221|gene10255|gene10258|gene10268|gene10280|gene10313|gene10348|gene10378|gene1038|gene10395|gene10397|gene10435|gene10446|gene1046|gene10476|gene10495|gene10501|gene10502|gene10511|gene10552|gene10590|gene10611|gene10640|gene10665|gene10666|gene10675|gene10693|gene10696|gene10698|gene10699|gene10712|gene10713|gene10738|gene10806|g…	gene10313|gene10348|gene10698|gene108|gene10929|gene113|gene11585|gene11697|gene11809|gene12024|gene12270|gene12287|gene12290|gene12642|gene12703|gene12722|gene12896|gene12909|gene12917|gene13026|gene13102|gene13329|gene13804|gene13860|gene14120|gene14121|gene14293|gene14437|gene14606|gene14721|gene15596|gene15641|gene15675|gene15761|gene15974|gene16285|gene16326|gene16416|gene16484|gene16614|gen…
GO:0009653	6.31342e-10	3.1525e-07	anatomical structure morphogenesis	gene10003|gene10041|gene10061|gene101|gene1017|gene10175|gene10256|gene10271|gene1028|gene10296|gene10298|gene10331|gene10342|gene10367|gene10383|gene10385|gene10391|gene10405|gene10412|gene10476|gene10485|gene10507|gene10527|gene10562|gene10564|gene10605|gene10611|gene10620|gene10627|gene10665|gene10666|gene10671|gene10691|gene10693|gene10712|gene10743|gene10788|gene10797|gene10799|gene10804|gen…	gene10175|gene10367|gene10385|gene10867|gene10880|gene10997|gene11281|gene11687|gene12033|gene12045|gene12263|gene12703|gene13145|gene13377|gene13476|gene13525|gene13804|gene13862|gene14117|gene14271|gene14746|gene14884|gene14927|gene15592|gene15672|gene15918|gene16015|gene1602|gene1610|gene16590|gene16772|gene17039|gene1734|gene17514|gene17572|gene18222|gene18444|gene18550|gene19075|gene19116|ge…
GO:0007155	9.15143e-10	4.38683e-07	cell adhesion	gene10014|gene1002|gene10024|gene10066|gene10115|gene10116|gene10153|gene10155|gene10156|gene10187|gene10235|gene10268|gene10282|gene10391|gene10402|gene10405|gene10456|gene10476|gene10486|gene10494|gene10508|gene10510|gene10574|gene1058|gene10693|gene10696|gene10731|gene10797|gene10922|gene11026|gene11082|gene11113|gene11177|gene11205|gene11237|gene11238|gene11246|gene11263|gene11281|gene11306|g…	gene10116|gene10187|gene10268|gene10486|gene10574|gene11263|gene11281|gene11306|gene11687|gene11802|gene12|gene12241|gene12263|gene12928|gene13476|gene13632|gene13935|gene15596|gene15672|gene16384|gene1701|gene17024|gene17039|gene17282|gene1734|gene17486|gene17544|gene1783|gene18962|gene19116|gene19|gene20444|gene20449|gene2162|gene22083|gene22125|gene23864|gene24088|gene24111|gene25292|gene2536|…
GO:0035113	1.11549e-09	4.95114e-07	embryonic appendage morphogenesis	gene10367|gene10391|gene10605|gene10880|gene11602|gene11830|gene11949|gene12143|gene13270|gene13342|gene13436|gene13504|gene13896|gene14753|gene14994|gene15233|gene15918|gene16083|gene1610|gene17039|gene17060|gene17200|gene17428|gene17706|gene17859|gene18263|gene18930|gene19075|gene20170|gene20360|gene20405|gene21004|gene21008|gene2158|gene22171|gene22662|gene23006|gene23104|gene23692|gene2393|ge…	gene10367|gene10880|gene15918|gene1610|gene17039|gene19075|gene21004|gene21008|gene22662|gene23006|gene2431|gene7455|gene7779|gene8116|gene8117|gene8118|gene8649|gene896|gene9403
GO:0030326	1.11549e-09	4.95114e-07	embryonic limb morphogenesis	gene10367|gene10391|gene10605|gene10880|gene11602|gene11830|gene11949|gene12143|gene13270|gene13342|gene13436|gene13504|gene13896|gene14753|gene14994|gene15233|gene15918|gene16083|gene1610|gene17039|gene17060|gene17200|gene17428|gene17706|gene17859|gene18263|gene18930|gene19075|gene20170|gene20360|gene20405|gene21004|gene21008|gene2158|gene22171|gene22662|gene23006|gene23104|gene23692|gene2393|ge…	gene10367|gene10880|gene15918|gene1610|gene17039|gene19075|gene21004|gene21008|gene22662|gene23006|gene2431|gene7455|gene7779|gene8116|gene8117|gene8118|gene8649|gene896|gene9403
GO:0044057	1.45156e-09	5.4361e-07	regulation of system process	gene10016|gene10029|gene10084|gene10175|gene10289|gene10313|gene10348|gene10351|gene10405|gene10415|gene10435|gene10495|gene10627|gene10658|gene10684|gene10691|gene10703|gene10719|gene10981|gene10999|gene11045|gene11149|gene11150|gene11152|gene11170|gene11172|gene11175|gene11236|gene11307|gene11310|gene11320|gene11354|gene11360|gene11684|gene11768|gene11786|gene12083|gene12098|gene12114|gene12131…	gene10029|gene10313|gene10348|gene10351|gene12114|gene12131|gene12898|gene14350|gene14760|gene15088|gene15408|gene15596|gene15709|gene15761|gene15974|gene15997|gene16451|gene16452|gene16590|gene16686|gene175|gene17597|gene18275|gene18384|gene18428|gene19061|gene19981|gene19991|gene20279|gene20428|gene20942|gene21381|gene21382|gene22256|gene22361|gene22396|gene22402|gene22642|gene22724|gene2281|ge…
GO:2000145	1.51029e-09	5.48464e-07	regulation of cell motility	gene10000|gene10026|gene10061|gene10256|gene10268|gene10348|gene10362|gene10367|gene10391|gene10471|gene10527|gene10633|gene10691|gene10693|gene10698|gene10743|gene10748|gene10803|gene10826|gene10828|gene10832|gene10837|gene10854|gene10856|gene10857|gene10877|gene10895|gene10928|gene11014|gene11107|gene11113|gene11152|gene11170|gene11172|gene11180|gene11193|gene11205|gene11236|gene11248|gene11254…	gene10348|gene10698|gene11014|gene11107|gene11962|gene12532|gene12642|gene12787|gene13102|gene1370|gene13860|gene14070|gene14071|gene14339|gene14606|gene14736|gene15596|gene15672|gene15761|gene16329|gene16393|gene16497|gene16566|gene1701|gene17014|gene17418|gene175|gene1787|gene18153|gene18210|gene18990|gene19183|gene20144|gene204|gene20514|gene20605|gene2062|gene21083|gene21160|gene21350|gene213…
GO:0030234	1.57285e-09	5.63082e-07	enzyme regulator activity	gene10018|gene10094|gene101|gene10110|gene10114|gene10132|gene10165|gene10166|gene10224|gene10266|gene10276|gene10391|gene10403|gene10409|gene10421|gene10445|gene10466|gene10495|gene10498|gene10527|gene10528|gene10565|gene10582|gene10591|gene10606|gene10608|gene1065|gene10678|gene10693|gene10720|gene10725|gene10734|gene10740|gene10743|gene10745|gene10805|gene10837|gene10882|gene10885|gene10898|ge…	gene10266|gene10933|gene11029|gene11168|gene11226|gene11703|gene11816|gene12052|gene12131|gene12133|gene12183|gene12|gene12421|gene12786|gene12978|gene13101|gene13145|gene13|gene13315|gene13353|gene13753|gene14062|gene14153|gene14305|gene14434|gene14486|gene14504|gene15310|gene15398|gene15411|gene15414|gene15583|gene15592|gene15672|gene15886|gene16225|gene16454|gene16553|gene1665|gene16765|gene17…
GO:0048869	1.72992e-09	6.09745e-07	cellular developmental process	gene10001|gene10016|gene10041|gene10051|gene10065|gene10097|gene10|gene10165|gene10175|gene1018|gene10214|gene10225|gene10247|gene10256|gene10268|gene10280|gene1028|gene10298|gene10342|gene10357|gene10367|gene10385|gene10391|gene10412|gene10435|gene1045|gene1046|gene10462|gene10476|gene10485|gene10486|gene10504|gene10510|gene10562|gene10564|gene10581|gene10605|gene10621|gene10627|gene10634|gene10…	gene10097|gene10385|gene10698|gene10742|gene10867|gene10933|gene11059|gene117|gene11809|gene11821|gene11962|gene12114|gene12179|gene12183|gene12|gene12205|gene12253|gene12276|gene12703|gene12764|gene12824|gene12870|gene12900|gene12917|gene12978|gene13102|gene13106|gene13145|gene13171|gene13267|gene13315|gene13329|gene13460|gene13476|gene13515|gene13525|gene1370|gene13804|gene13860|gene1392|gene13…
GO:0004672	2.33015e-09	7.64678e-07	protein kinase activity	gene10065|gene10192|gene10231|gene10268|gene10280|gene10348|gene10358|gene1038|gene10403|gene10476|gene10665|gene10666|gene10693|gene10696|gene10698|gene10742|gene10837|gene10847|gene10885|gene10897|gene10935|gene10969|gene11056|gene11074|gene11086|gene11091|gene11|gene11241|gene11254|gene11310|gene11322|gene11336|gene11640|gene11644|gene11645|gene11646|gene11684|gene11685|gene11687|gene11711|gen…	gene10348|gene10698|gene10742|gene11645|gene12024|gene12290|gene12473|gene12703|gene12722|gene12917|gene13102|gene13209|gene13306|gene13804|gene13860|gene14239|gene14384|gene14606|gene15573|gene15596|gene15675|gene15761|gene15974|gene16369|gene16416|gene16566|gene1692|gene17067|gene18210|gene18384|gene18887|gene19696|gene20144|gene2062|gene20835|gene20988|gene21330|gene21350|gene21381|gene21382|g…
GO:0006793	2.4566e-09	8.41141e-07	phosphorus metabolic process	gene10036|gene10065|gene10081|gene10128|gene10137|gene10150|gene1015|gene10166|gene10221|gene10255|gene10258|gene10268|gene10280|gene10313|gene10348|gene10371|gene10378|gene1038|gene10395|gene10397|gene10410|gene10435|gene10446|gene1046|gene10470|gene10476|gene10495|gene10501|gene10502|gene10511|gene10552|gene10570|gene10590|gene10611|gene10640|gene10665|gene10666|gene10675|gene10693|gene10696|ge…	gene10313|gene10348|gene10698|gene108|gene10929|gene113|gene11585|gene11697|gene11809|gene12024|gene12270|gene12287|gene12290|gene12642|gene12703|gene12722|gene12896|gene12909|gene12917|gene13026|gene13102|gene13329|gene13804|gene13860|gene14120|gene14121|gene14293|gene14437|gene14606|gene14721|gene15596|gene15641|gene15675|gene15761|gene15974|gene16285|gene16326|gene16416|gene16484|gene16614|gen…
GO:0022610	2.07937e-09	8.89972e-07	biological adhesion	gene10014|gene1002|gene10024|gene10066|gene10115|gene10116|gene10153|gene10155|gene10156|gene10187|gene10235|gene10268|gene10282|gene10306|gene10391|gene10402|gene10405|gene10456|gene10476|gene10486|gene10494|gene10508|gene10510|gene10574|gene1058|gene10693|gene10696|gene10731|gene10797|gene10922|gene11026|gene11082|gene11113|gene11177|gene11205|gene11237|gene11238|gene11246|gene11263|gene11281|g…	gene10116|gene10187|gene10268|gene10486|gene10574|gene11263|gene11281|gene11306|gene11687|gene11802|gene12|gene12241|gene12263|gene12928|gene13476|gene13632|gene13935|gene15596|gene15672|gene16384|gene1701|gene17024|gene17039|gene17282|gene1734|gene17486|gene17544|gene1783|gene18962|gene19116|gene19|gene20444|gene20449|gene2162|gene22083|gene22125|gene23864|gene24088|gene24111|gene25292|gene2536|…
GO:0048522	2.80888e-09	9.35046e-07	positive regulation of cellular process	gene10000|gene10004|gene10006|gene10014|gene1002|gene10026|gene10029|gene10030|gene1004|gene10041|gene10043|gene10046|gene10062|gene10066|gene1007|gene10072|gene10076|gene10082|gene10084|gene10090|gene10|gene10115|gene10116|gene10119|gene10132|gene10141|gene10143|gene10156|gene10159|gene10162|gene10166|gene10175|gene10184|gene10189|gene10198|gene10200|gene10235|gene10236|gene10257|gene10266|gene1…
GO:0016310	3.44761e-09	1.11665e-06	phosphorylation	gene10065|gene10166|gene10268|gene10280|gene10348|gene1038|gene10476|gene10665|gene10666|gene10693|gene10696|gene10698|gene108|gene10885|gene10897|gene10935|gene10969|gene11074|gene11081|gene11119|gene11170|gene11322|gene11336|gene11640|gene11685|gene11687|gene11711|gene11750|gene11781|gene11786|gene11826|gene11873|gene11891|gene11949|gene12019|gene12024|gene12074|gene12129|gene12187|gene12239|ge…	gene10348|gene10698|gene108|gene12024|gene12287|gene12290|gene12703|gene12722|gene12917|gene13026|gene13102|gene13804|gene13860|gene14606|gene15596|gene15675|gene15761|gene15974|gene16416|gene1692|gene1734|gene18210|gene18384|gene18887|gene19991|gene20144|gene20389|gene20835|gene21350|gene21390|gene21992|gene22083|gene22859|gene24293|gene24611|gene24933|gene24949|gene25036|gene25310|gene25364|gen…
GO:0051094	3.63856e-09	1.14749e-06	positive regulation of developmental process	gene10000|gene1004|gene10143|gene10175|gene10225|gene10266|gene10271|gene10313|gene10391|gene10405|gene10420|gene10476|gene10485|gene10527|gene10562|gene10581|gene10627|gene10691|gene10698|gene10719|gene10743|gene10797|gene10803|gene10854|gene10928|gene11011|gene11012|gene11045|gene11055|gene11060|gene11108|gene11177|gene11180|gene11183|gene11186|gene11236|gene11241|gene11248|gene11258|gene11281|…	gene10266|gene10271|gene10313|gene10698|gene113|gene11816|gene12024|gene12205|gene12241|gene12722|gene12787|gene12898|gene12978|gene13756|gene13860|gene14103|gene14350|gene14736|gene15233|gene15592|gene15596|gene15761|gene15974|gene15996|gene15997|gene16067|gene16142|gene16329|gene16497|gene1701|gene17060|gene17067|gene17137|gene17381|gene17426|gene175|gene1787|gene18414|gene19075|gene19668|gene1…
GO:0048583	3.10516e-09	1.28318e-06	regulation of response to stimulus	gene10000|gene10014|gene10028|gene10043|gene10061|gene10062|gene10065|gene10066|gene10084|gene10090|gene10119|gene10132|gene10143|gene10159|gene10162|gene10165|gene10175|gene10185|gene10189|gene10198|gene10200|gene10225|gene10256|gene10266|gene10268|gene10269|gene10276|gene1028|gene10308|gene10313|gene10328|gene10333|gene10337|gene10348|gene10374|gene10377|gene1038|gene10391|gene10400|gene10405|g…	gene10165|gene10175|gene10268|gene10409|gene10486|gene10678|gene10812|gene10937|gene10960|gene10965|gene11055|gene11056|gene11107|gene11241|gene11281|gene11306|gene11311|gene11401|gene115|gene11633|gene11640|gene11643|gene11687|gene12024|gene12033|gene12|gene12263|gene12290|gene12404|gene12634|gene12736|gene12741|gene12787|gene12822|gene12898|gene12909|gene13206|gene13715|gene13819|gene13862|gene…
GO:0033267	1.0947e-08	1.36838e-06	axon part	gene10289|gene10326|gene10348|gene10703|gene11045|gene11149|gene11175|gene1137|gene11688|gene12537|gene13133|gene13254|gene13382|gene1345|gene13933|gene14633|gene14656|gene14789|gene15129|gene15385|gene15646|gene15647|gene15928|gene15949|gene16050|gene16071|gene16086|gene16321|gene16492|gene16514|gene16590|gene16594|gene16691|gene1683|gene16949|gene16993|gene1701|gene17067|gene1717|gene17238|gene…	gene10348|gene13133|gene15646|gene16590|gene1701|gene17067|gene1787|gene18275|gene18428|gene19091|gene1968|gene19981|gene2041|gene22256|gene22517|gene22712|gene23837|gene2405|gene24220|gene24915|gene26536|gene26700|gene26830|gene26866|gene27088|gene4080|gene4986|gene5275|gene5758|gene7708|gene7709|gene8383|gene8532|gene907
GO:0005083	1.82579e-09	1.43799e-06	small GTPase regulator activity	gene10132|gene10409|gene10608|gene10693|gene10837|gene10898|gene11074|gene11233|gene11447|gene115|gene11633|gene11695|gene11746|gene11787|gene12052|gene12053|gene12|gene12736|gene12741|gene12813|gene12843|gene1290|gene13101|gene1324|gene13312|gene13315|gene1364|gene13821|gene13887|gene13896|gene14062|gene14066|gene1407|gene14116|gene14130|gene14138|gene1424|gene14451|gene1460|gene14633|gene14685|…	gene10409|gene10898|gene115|gene11633|gene12|gene12736|gene12741|gene14066|gene15414|gene16289|gene1701|gene17388|gene19178|gene20180|gene21381|gene21509|gene24808|gene25944|gene27019|gene27118|gene4431|gene4920|gene5009|gene5183|gene5758|gene7036|gene7065|gene7203|gene7864|gene8187|gene8415|gene8708|gene9223
GO:0005912	1.56419e-08	1.54278e-06	adherens junction	gene10001|gene10016|gene10024|gene10028|gene10043|gene10073|gene10196|gene10239|gene10266|gene10282|gene10320|gene10328|gene10337|gene10372|gene10390|gene10413|gene10421|gene10445|gene10478|gene10513|gene10537|gene10540|gene10615|gene10635|gene10653|gene10713|gene10717|gene10718|gene10742|gene10746|gene10808|gene10859|gene10867|gene10933|gene11034|gene11059|gene11091|gene11113|gene11189|gene11230…	gene10266|gene10320|gene10478|gene10742|gene10859|gene10867|gene10933|gene11034|gene11059|gene117|gene11802|gene11821|gene12816|gene12870|gene12928|gene13102|gene13|gene13635|gene13649|gene13860|gene13967|gene14103|gene14434|gene15032|gene15088|gene15310|gene15435|gene15646|gene16497|gene17416|gene1798|gene18153|gene18191|gene19042|gene19091|gene19221|gene1940|gene19767|gene19979|gene204|gene2050…
GO:0043227	1.58401e-08	1.54278e-06	membrane-bounded organelle	gene10000|gene10001|gene10004|gene10006|gene10007|gene100|gene10011|gene10016|gene10018|gene10020|gene10022|gene10024|gene10028|gene10029|gene1003|gene10033|gene10034|gene1004|gene10046|gene10047|gene10048|gene10055|gene10058|gene10059|gene10060|gene10061|gene10062|gene10064|gene10066|gene10069|gene10070|gene10071|gene10072|gene10073|gene10074|gene10075|gene10076|gene1008|gene10081|gene10084|gene…
GO:0043005	1.64564e-08	1.54278e-06	neuron projection	gene10004|gene10029|gene10035|gene10066|gene10102|gene10115|gene10116|gene10326|gene10351|gene10374|gene10471|gene10476|gene10478|gene10486|gene10495|gene1056|gene1061|gene10736|gene10742|gene10743|gene10803|gene10871|gene10937|gene10960|gene10999|gene11000|gene11053|gene11055|gene11056|gene11060|gene11122|gene11149|gene11167|gene11175|gene11201|gene11236|gene11257|gene11310|gene11323|gene11348|g…	gene10029|gene10035|gene10351|gene10478|gene10742|gene11167|gene12060|gene12114|gene12131|gene12421|gene12642|gene12898|gene12900|gene13336|gene13976|gene14062|gene14350|gene14504|gene14606|gene15709|gene15761|gene15974|gene16484|gene1665|gene1701|gene1734|gene17381|gene17729|gene1787|gene1798|gene18275|gene1904|gene19091|gene19668|gene19981|gene20130|gene20199|gene20501|gene20521|gene20954|gene2…
GO:0044459	1.44632e-08	1.54278e-06	plasma membrane part	gene10000|gene1002|gene10029|gene10035|gene10051|gene10061|gene10062|gene10065|gene1007|gene10084|gene10097|gene10099|gene10102|gene101|gene10115|gene10116|gene10119|gene10165|gene10184|gene10227|gene10235|gene10247|gene10248|gene10266|gene10268|gene10274|gene1028|gene10294|gene10296|gene10298|gene10307|gene10348|gene10351|gene10375|gene10385|gene10395|gene10405|gene10415|gene10430|gene10463|gene…	gene10029|gene10035|gene10097|gene10227|gene10266|gene10348|gene10351|gene10385|gene10464|gene10539|gene10698|gene10742|gene10807|gene10867|gene10889|gene10940|gene11238|gene11371|gene11703|gene11764|gene118|gene11962|gene12114|gene12133|gene12241|gene12642|gene12722|gene12786|gene12870|gene13102|gene13133|gene13181|gene13|gene13222|gene13336|gene13450|gene13572|gene13590|gene13635|gene1370|gene1…
GO:0046578	5.79293e-09	1.78006e-06	regulation of Ras protein signal transduction	gene10132|gene10165|gene1028|gene10348|gene10409|gene11170|gene11172|gene11447|gene115|gene11633|gene11742|gene11746|gene12052|gene12|gene12736|gene12741|gene12813|gene12843|gene1290|gene13312|gene13315|gene13444|gene1364|gene13887|gene1404|gene14062|gene1407|gene14130|gene14138|gene14153|gene14380|gene14394|gene14451|gene14469|gene14650|gene14724|gene14840|gene14890|gene15414|gene15761|gene15834…	gene10348|gene12052|gene12|gene13315|gene14062|gene14153|gene15414|gene15761|gene16225|gene1665|gene1701|gene1787|gene18959|gene19854|gene21019|gene21255|gene21381|gene21382|gene22385|gene22684|gene2525|gene26835|gene26974|gene27118|gene3462|gene3779|gene4600|gene5079|gene5183|gene5275|gene5669|gene6284|gene7052|gene8383|gene8878|gene893|gene9826
GO:0010646	4.50191e-09	1.79836e-06	regulation of cell communication	gene10000|gene10014|gene10028|gene10029|gene10043|gene10062|gene10084|gene10090|gene10119|gene10132|gene10143|gene10159|gene10162|gene10165|gene10175|gene10189|gene10266|gene10268|gene10269|gene10276|gene1028|gene10289|gene10308|gene10313|gene10328|gene10337|gene10348|gene10374|gene1038|gene10391|gene10400|gene10405|gene10409|gene10417|gene10432|gene10435|gene10440|gene10445|gene10464|gene10476|g…	gene10165|gene10175|gene10268|gene10409|gene10678|gene10812|gene10937|gene10960|gene10965|gene11055|gene11056|gene11107|gene11241|gene11306|gene115|gene11633|gene11643|gene11687|gene12024|gene12033|gene12|gene12263|gene12404|gene12634|gene12736|gene12741|gene12787|gene12822|gene12898|gene12909|gene13715|gene13819|gene13862|gene14153|gene14313|gene14384|gene14504|gene14884|gene15271|gene15408|gene…
GO:0042995	3.77405e-09	1.88702e-06	cell projection	gene10004|gene10029|gene10035|gene10055|gene10058|gene10059|gene10060|gene10066|gene10102|gene10115|gene10116|gene1014|gene10187|gene10268|gene10289|gene10298|gene10326|gene10337|gene10351|gene10374|gene10417|gene10471|gene10476|gene10478|gene10486|gene10495|gene10507|gene10555|gene1056|gene10605|gene1061|gene10623|gene10634|gene10635|gene10642|gene10643|gene10663|gene10736|gene10742|gene10743|ge…	gene10035|gene10058|gene10116|gene10187|gene10268|gene10351|gene10486|gene10937|gene10960|gene10965|gene11055|gene11056|gene11107|gene11167|gene11281|gene11800|gene11802|gene12263|gene12859|gene12898|gene12900|gene13336|gene13715|gene14350|gene14504|gene14746|gene148|gene15435|gene15672|gene15792|gene15932|gene16275|gene16321|gene16484|gene1701|gene17039|gene173|gene1734|gene18160|gene18161|gene1…
GO:0004674	7.21725e-09	2.18627e-06	protein serine/threonine kinase activity	gene10231|gene10280|gene10348|gene10358|gene1038|gene10476|gene10847|gene10885|gene10897|gene10935|gene10969|gene11056|gene11091|gene11|gene11241|gene11254|gene11322|gene11336|gene11640|gene11644|gene11645|gene11646|gene11684|gene11711|gene11749|gene11750|gene11781|gene11786|gene11873|gene11891|gene12024|gene12129|gene12181|gene12187|gene12238|gene12239|gene12290|gene12338|gene12473|gene12586|gen…	gene10348|gene11645|gene12024|gene12290|gene12473|gene12703|gene12722|gene12917|gene13209|gene13306|gene13804|gene14606|gene15573|gene15596|gene15675|gene15761|gene15974|gene16416|gene16566|gene1692|gene17067|gene18210|gene18384|gene20144|gene2062|gene20835|gene20988|gene21330|gene21381|gene21382|gene21992|gene22083|gene22859|gene23750|gene24293|gene24611|gene24933|gene25036|gene25380|gene25602|g…
GO:0010975	7.51934e-09	2.19785e-06	regulation of neuron projection development	gene10061|gene10266|gene10277|gene10309|gene10435|gene10478|gene10486|gene10527|gene10803|gene10886|gene10928|gene10964|gene11091|gene11180|gene11193|gene1123|gene11236|gene11241|gene11310|gene11320|gene115|gene11684|gene11685|gene11742|gene1181|gene11844|gene11873|gene11918|gene12035|gene12131|gene12143|gene12298|gene12315|gene12453|gene12464|gene12483|gene12498|gene12500|gene12519|gene12558|gen…	gene10266|gene10478|gene12131|gene12795|gene12978|gene13102|gene13525|gene14437|gene14504|gene14736|gene15233|gene15974|gene16393|gene16566|gene1701|gene17060|gene17381|gene1787|gene18414|gene19792|gene20115|gene20199|gene204|gene20514|gene20911|gene20958|gene20993|gene21083|gene21101|gene21390|gene22496|gene2281|gene22965|gene24293|gene24503|gene2587|gene26165|gene2636|gene26453|gene27383|gene30…
GO:0048523	7.36603e-09	2.19785e-06	negative regulation of cellular process	gene10000|gene10001|gene100|gene10014|gene10026|gene10028|gene10029|gene10046|gene10062|gene1007|gene10074|gene10097|gene101|gene10114|gene10115|gene10116|gene10119|gene10129|gene10143|gene10159|gene10162|gene10165|gene10167|gene10175|gene10187|gene10198|gene10256|gene10266|gene10276|gene1028|gene10282|gene10308|gene10309|gene10310|gene10312|gene10313|gene10324|gene10333|gene10337|gene10362|gene1…
GO:0005509	8.15073e-09	2.29268e-06	calcium ion binding	gene10016|gene10024|gene10026|gene1008|gene10112|gene10115|gene10116|gene10153|gene10156|gene10183|gene10187|gene10201|gene1028|gene10304|gene10373|gene10378|gene10405|gene10479|gene10494|gene10495|gene10507|gene10527|gene10530|gene10566|gene10574|gene10736|gene10791|gene10851|gene10882|gene10950|gene10951|gene11051|gene11073|gene11173|gene11205|gene11232|gene11259|gene11269|gene11376|gene11388|g…	gene10187|gene11073|gene11703|gene11816|gene12278|gene1270|gene13181|gene13217|gene13460|gene13515|gene14463|gene14545|gene15409|gene15791|gene15997|gene16065|gene16261|gene16484|gene16497|gene1665|gene16754|gene17196|gene17372|gene17544|gene17806|gene18153|gene19|gene20115|gene20130|gene204|gene20898|gene20942|gene21826|gene22256|gene22269|gene22517|gene22642|gene22698|gene22755|gene23778|gene23…
GO:0043226	2.76557e-08	2.44021e-06	organelle	gene10000|gene10001|gene10004|gene10005|gene10006|gene10007|gene100|gene10011|gene10016|gene10018|gene10020|gene10022|gene10024|gene10028|gene10029|gene10030|gene1003|gene10033|gene10034|gene1004|gene10041|gene10046|gene10047|gene10048|gene10051|gene10055|gene10058|gene10059|gene10060|gene10061|gene10062|gene10064|gene10066|gene10069|gene10070|gene10071|gene10072|gene10073|gene10074|gene10075|gen…
GO:0051270	6.47695e-09	2.50386e-06	regulation of cellular component movement	gene10000|gene10026|gene10061|gene10256|gene10268|gene10348|gene10351|gene10362|gene10367|gene10391|gene10471|gene10527|gene10633|gene10691|gene10693|gene10698|gene10743|gene10748|gene10803|gene10826|gene10828|gene10832|gene10837|gene10854|gene10856|gene10857|gene10877|gene10895|gene10928|gene10999|gene11014|gene11107|gene11113|gene11152|gene11170|gene11172|gene11180|gene11193|gene11205|gene11236…	gene10268|gene10351|gene10367|gene11014|gene11107|gene11193|gene11281|gene12040|gene12263|gene12787|gene13625|gene13819|gene14274|gene14313|gene14884|gene15596|gene15672|gene16482|gene16566|gene1701|gene17687|gene18990|gene19183|gene20279|gene204|gene20796|gene21008|gene21110|gene21350|gene21361|gene21390|gene22027|gene22083|gene22734|gene23689|gene24055|gene24840|gene25292|gene25443|gene2636|gen…
GO:0070161	3.23332e-08	2.59114e-06	anchoring junction	gene10001|gene10016|gene10024|gene10028|gene10043|gene10073|gene10196|gene10239|gene10266|gene10282|gene10320|gene10328|gene10337|gene10372|gene10390|gene10413|gene10421|gene10445|gene10478|gene10513|gene10537|gene10540|gene10615|gene10635|gene10653|gene10713|gene10717|gene10718|gene10742|gene10746|gene10808|gene10859|gene10867|gene10933|gene11034|gene11059|gene11091|gene11113|gene11189|gene11230…	gene10266|gene10320|gene10478|gene10742|gene10859|gene10867|gene10933|gene11034|gene11059|gene117|gene11802|gene11821|gene12816|gene12870|gene12928|gene13102|gene13|gene13635|gene13649|gene13860|gene13967|gene14103|gene14434|gene15032|gene15088|gene15310|gene15435|gene15646|gene16159|gene16497|gene17416|gene1798|gene18153|gene18191|gene19042|gene19091|gene19221|gene1940|gene19767|gene19979|gene20…
GO:0005911	3.28211e-08	2.59114e-06	cell-cell junction	gene10004|gene1002|gene10024|gene10043|gene10065|gene10073|gene10115|gene10116|gene10328|gene10348|gene10351|gene10372|gene10390|gene10478|gene10507|gene10615|gene10713|gene10736|gene10797|gene10867|gene11059|gene11086|gene11113|gene11295|gene1137|gene11376|gene11381|gene11696|gene11705|gene117|gene11763|gene11802|gene11821|gene11834|gene11876|gene11894|gene11970|gene1202|gene12024|gene12072|gene…	gene10348|gene10351|gene10478|gene10867|gene11059|gene117|gene11763|gene11802|gene11821|gene12024|gene12642|gene12928|gene13|gene13476|gene13649|gene15088|gene15310|gene15435|gene15646|gene16159|gene16590|gene16652|gene1701|gene17416|gene17418|gene1798|gene18153|gene18990|gene19091|gene19221|gene1940|gene19979|gene204|gene20444|gene2062|gene21253|gene21895|gene21992|gene22370|gene22517|gene22965|…
GO:0016043	9.47469e-09	2.70344e-06	cellular component organization	gene10000|gene10001|gene10005|gene10006|gene10013|gene10016|gene1002|gene10030|gene1003|gene10033|gene10047|gene10051|gene10071|gene10073|gene10075|gene10090|gene10093|gene10094|gene10096|gene10|gene10107|gene10124|gene10129|gene10143|gene1016|gene10165|gene10166|gene10167|gene10180|gene10183|gene10184|gene10198|gene10227|gene10230|gene10236|gene10239|gene10256|gene10268|gene10271|gene10275|gene1…
GO:0044763	9.94337e-09	2.7712e-06	single-organism cellular process	gene10000|gene10001|gene10003|gene10005|gene10006|gene10014|gene10016|gene10020|gene1002|gene10024|gene10026|gene10029|gene10030|gene1003|gene10032|gene10033|gene1004|gene10041|gene10043|gene10046|gene10051|gene10061|gene10062|gene10065|gene10066|gene1007|gene10073|gene10075|gene10082|gene10084|gene10093|gene10094|gene10096|gene10097|gene10099|gene10|gene10101|gene10102|gene10103|gene10107|gene10…
GO:0030030	1.10987e-08	3.02288e-06	cell projection organization	gene10256|gene10298|gene10342|gene10383|gene10385|gene10564|gene10605|gene10627|gene10634|gene10671|gene10696|gene10741|gene10838|gene11002|gene11012|gene11026|gene11180|gene11236|gene11281|gene11304|gene11381|gene11601|gene11711|gene11742|gene11751|gene11784|gene11787|gene11837|gene11844|gene11848|gene11864|gene1188|gene11882|gene11911|gene11925|gene11978|gene11993|gene120|gene12073|gene12124|ge…	gene10385|gene12253|gene12642|gene12703|gene12870|gene13102|gene13131|gene13145|gene13171|gene13|gene13315|gene13515|gene13525|gene1370|gene13804|gene13976|gene14050|gene14062|gene14606|gene14736|gene14746|gene15672|gene15974|gene16015|gene16166|gene16430|gene16500|gene16590|gene17014|gene17060|gene1734|gene17418|gene17806|gene17852|gene18414|gene19061|gene19616|gene19668|gene20199|gene20404|gene…
GO:0008092	1.22029e-08	3.20367e-06	cytoskeletal protein binding	gene10004|gene10005|gene10016|gene10030|gene10184|gene10240|gene10319|gene10320|gene10348|gene10351|gene10362|gene10463|gene10478|gene10964|gene10986|gene11011|gene11055|gene11059|gene11113|gene11168|gene11264|gene11273|gene11274|gene11459|gene11465|gene11495|gene11675|gene11677|gene11695|gene11703|gene11709|gene11728|gene11802|gene11821|gene1185|gene11867|gene11876|gene11877|gene11925|gene11970|…	gene10320|gene10348|gene10351|gene10478|gene10986|gene11059|gene11168|gene11264|gene11703|gene11802|gene11821|gene12486|gene12824|gene12870|gene12898|gene12900|gene13102|gene13171|gene13460|gene13856|gene14111|gene14426|gene14437|gene14746|gene15211|gene15310|gene15386|gene15997|gene16430|gene19042|gene19979|gene204|gene20911|gene21053|gene21083|gene21101|gene21385|gene22370|gene22402|gene22517|g…
GO:0010769	1.25905e-08	3.35299e-06	regulation of cell morphogenesis involved in differentiation	gene10061|gene10266|gene10277|gene10362|gene10391|gene10435|gene10478|gene10527|gene10803|gene10928|gene11236|gene11241|gene11248|gene11281|gene11320|gene115|gene11602|gene11684|gene1181|gene11844|gene11918|gene12124|gene12131|gene12143|gene1220|gene12205|gene12453|gene12500|gene12558|gene12579|gene12795|gene12978|gene12983|gene13102|gene13156|gene1316|gene13260|gene1333|gene13525|gene13660|gene1…	gene10266|gene10478|gene12131|gene12205|gene12795|gene12978|gene13102|gene13525|gene14437|gene14736|gene15233|gene15592|gene15761|gene16393|gene1701|gene1787|gene18153|gene18414|gene19792|gene20115|gene20199|gene204|gene20514|gene20958|gene20993|gene21101|gene21390|gene22083|gene22496|gene22517|gene2281|gene23580|gene24293|gene24503|gene2461|gene25010|gene25364|gene2587|gene26165|gene2636|gene264…
GO:0008047	1.5366e-08	3.78195e-06	enzyme activator activity	gene10018|gene10165|gene10266|gene10403|gene10421|gene10445|gene10466|gene10498|gene10565|gene10582|gene10591|gene10606|gene10740|gene10805|gene10933|gene11029|gene11032|gene11053|gene11226|gene11241|gene11275|gene11290|gene11315|gene11341|gene11343|gene11602|gene11605|gene11667|gene11816|gene11921|gene12131|gene12133|gene12229|gene12515|gene12592|gene12650|gene12786|gene12831|gene12843|gene12862…	gene10266|gene10933|gene11029|gene11226|gene11816|gene12131|gene12133|gene12786|gene12978|gene13145|gene13315|gene14153|gene14434|gene14504|gene15310|gene15398|gene15592|gene15672|gene15886|gene16225|gene16553|gene1665|gene16765|gene17196|gene18136|gene18414|gene18674|gene18959|gene19020|gene19854|gene20629|gene21019|gene21118|gene21255|gene22250|gene22886|gene24837|gene24894|gene25010|gene2525|g…
GO:0016773	6.76197e-09	4.4381e-06	phosphotransferase activity, alcohol group as acceptor	gene10065|gene10192|gene10231|gene10268|gene10280|gene10348|gene10358|gene1038|gene10397|gene10403|gene10476|gene10552|gene10608|gene10617|gene10665|gene10666|gene10693|gene10696|gene10698|gene10738|gene10742|gene108|gene10837|gene10847|gene10885|gene10888|gene10897|gene10935|gene10969|gene11056|gene11074|gene11086|gene11089|gene11091|gene11|gene11241|gene11254|gene11295|gene11305|gene11310|gene1…	gene10268|gene10358|gene108|gene10969|gene11056|gene11241|gene11640|gene11687|gene11905|gene12024|gene12290|gene12703|gene12917|gene13804|gene13862|gene14313|gene14384|gene15271|gene15596|gene16529|gene16566|gene16851|gene18173|gene19696|gene19835|gene20232|gene20618|gene20835|gene21350|gene21381|gene21390|gene21833|gene2190|gene22027|gene22083|gene22549|gene2305|gene23750|gene24330|gene24472|gen…
GO:0014069	7.07942e-08	5.05673e-06	postsynaptic density	gene10004|gene10035|gene10269|gene10478|gene11060|gene11201|gene11310|gene11826|gene12092|gene12131|gene12421|gene12537|gene12728|gene12734|gene12781|gene13091|gene13093|gene13235|gene13247|gene133|gene1349|gene1360|gene13804|gene13933|gene14359|gene14606|gene14633|gene14656|gene14887|gene14964|gene15234|gene15238|gene15240|gene15528|gene15592|gene15597|gene15670|gene15672|gene15932|gene16050|gen…	gene10035|gene10269|gene10478|gene12131|gene12421|gene13804|gene14606|gene15592|gene15672|gene16484|gene18275|gene1987|gene20199|gene21491|gene22269|gene22515|gene2281|gene23837|gene24505|gene25111|gene25276|gene25746|gene26453|gene26830|gene27118|gene2997|gene4080|gene4961|gene6888|gene7182|gene7918|gene8714
GO:0045202	7.05537e-08	5.05673e-06	synapse	gene10029|gene10066|gene10115|gene10116|gene10187|gene10348|gene10471|gene10486|gene1056|gene10623|gene10999|gene11000|gene11050|gene11052|gene11053|gene11060|gene11149|gene11170|gene11310|gene11318|gene1137|gene11593|gene11778|gene11802|gene11956|gene11994|gene12069|gene12114|gene12232|gene12263|gene12295|gene12420|gene12479|gene12537|gene12573|gene12579|gene12772|gene1282|gene12831|gene12980|ge…	gene10029|gene10187|gene10348|gene10623|gene11802|gene12114|gene13|gene13635|gene14350|gene14760|gene15583|gene16285|gene1665|gene1798|gene19091|gene20942|gene22256|gene22290|gene22515|gene22642|gene2281|gene23667|gene24949|gene25111|gene25746|gene25937|gene2636|gene26502|gene26536|gene27383|gene2782|gene28249|gene2997|gene45|gene4557|gene4655|gene4961|gene4986|gene5692|gene7448|gene7918|gene830|…
GO:0034330	2.01255e-08	5.24314e-06	cell junction organization	gene10342|gene10351|gene11113|gene11248|gene11281|gene11381|gene11802|gene1188|gene11945|gene12072|gene12098|gene12146|gene12205|gene12401|gene12642|gene12735|gene12928|gene12929|gene1295|gene13046|gene13219|gene13476|gene13518|gene13554|gene13914|gene14130|gene14653|gene1477|gene14840|gene15029|gene15081|gene15088|gene15129|gene15131|gene15245|gene15310|gene15344|gene1537|gene15478|gene15488|gen…	gene10351|gene11802|gene12205|gene12642|gene12928|gene13476|gene15088|gene15310|gene15646|gene15761|gene16283|gene16590|gene17014|gene17418|gene17806|gene1798|gene18153|gene19091|gene19221|gene1940|gene21083|gene21160|gene22755|gene24503|gene24841|gene25226|gene25364|gene25602|gene26703|gene26974|gene5708|gene6518|gene7397
GO:0005088	1.03673e-08	5.83234e-06	Ras guanyl-nucleotide exchange factor activity	gene10132|gene10409|gene10608|gene10693|gene10837|gene10898|gene11074|gene11233|gene11447|gene115|gene11633|gene11695|gene11746|gene12052|gene12053|gene12|gene12741|gene12813|gene12843|gene1290|gene13101|gene1324|gene13315|gene1364|gene13821|gene13887|gene13896|gene14062|gene14066|gene1407|gene14116|gene14130|gene14138|gene14451|gene1460|gene14633|gene14685|gene14724|gene16037|gene16066|gene16289…	gene10409|gene10898|gene115|gene11633|gene12|gene12741|gene14066|gene16289|gene1701|gene17388|gene19178|gene20180|gene21381|gene21509|gene25944|gene27019|gene4431|gene4920|gene5009|gene5183|gene5758|gene7065|gene7203|gene7864|gene8187|gene8415|gene8708|gene9223
GO:0010648	2.33289e-08	5.94838e-06	negative regulation of cell communication	gene10000|gene10014|gene10028|gene10029|gene10119|gene10143|gene10165|gene10276|gene10308|gene10391|gene10400|gene10432|gene10440|gene10495|gene10527|gene1053|gene10581|gene1066|gene10678|gene10686|gene10701|gene10734|gene10743|gene10748|gene10851|gene10886|gene10960|gene10981|gene11037|gene11048|gene11053|gene11055|gene11066|gene11107|gene11108|gene11113|gene11152|gene11160|gene11225|gene11246|g…	gene10029|gene10432|gene11107|gene113|gene11809|gene11962|gene12133|gene12595|gene12822|gene12870|gene12898|gene13286|gene13329|gene14153|gene14234|gene14339|gene14486|gene15592|gene15709|gene15761|gene15886|gene15974|gene15996|gene16067|gene16225|gene17050|gene17060|gene17113|gene17310|gene17416|gene17514|gene175|gene17751|gene1787|gene17964|gene18674|gene18959|gene19183|gene19192|gene19238|gene…
GO:0065007	1.63221e-08	6.11264e-06	biological regulation	gene10000|gene10001|gene10003|gene10004|gene10006|gene100|gene10011|gene10014|gene10016|gene1002|gene10026|gene10028|gene10029|gene10030|gene10032|gene10033|gene1004|gene10041|gene10043|gene10046|gene1005|gene10061|gene10062|gene10063|gene10065|gene10066|gene10070|gene1007|gene10072|gene10074|gene10076|gene10082|gene10084|gene10090|gene10094|gene10096|gene10097|gene10099|gene10|gene10101|gene1010…
GO:0043005	1.67747e-08	6.29051e-06	neuron projection	gene10004|gene10029|gene10035|gene10066|gene10102|gene10115|gene10116|gene10326|gene10351|gene10374|gene10471|gene10476|gene10478|gene10486|gene10495|gene1056|gene1061|gene10736|gene10742|gene10743|gene10803|gene10871|gene10937|gene10960|gene10999|gene11000|gene11053|gene11055|gene11056|gene11060|gene11122|gene11149|gene11167|gene11175|gene11201|gene11236|gene11257|gene11310|gene11323|gene11348|g…	gene10035|gene10116|gene10351|gene10486|gene10937|gene10960|gene11055|gene11056|gene11167|gene12263|gene12859|gene12898|gene12900|gene13336|gene13715|gene14350|gene14504|gene148|gene15792|gene15932|gene16275|gene16484|gene1701|gene17039|gene173|gene1734|gene18550|gene19777|gene20130|gene21509|gene21892|gene22356|gene22577|gene23837|gene23864|gene2405|gene24088|gene24485|gene24505|gene25693|gene26…
GO:0031346	1.74251e-08	6.32796e-06	positive regulation of cell projection organization	gene10115|gene10116|gene10266|gene10309|gene10527|gene10803|gene11012|gene11055|gene11113|gene11172|gene11180|gene11193|gene1123|gene11236|gene11241|gene11281|gene11304|gene11310|gene11667|gene11684|gene11685|gene12035|gene12315|gene12464|gene12483|gene12498|gene12645|gene12903|gene12983|gene13156|gene13229|gene13247|gene13374|gene13625|gene13846|gene13847|gene13933|gene1404|gene14130|gene14274|g…	gene10116|gene11012|gene11055|gene11193|gene11241|gene11281|gene12903|gene13625|gene14274|gene14789|gene15932|gene16132|gene16566|gene1701|gene17024|gene1783|gene204|gene20911|gene20958|gene21390|gene2305|gene2636|gene26880|gene27019|gene27862|gene28235|gene3124|gene3528|gene45|gene7708|gene7918|gene8187|gene9423
GO:0003779	3.26031e-08	7.55242e-06	actin binding	gene10004|gene10005|gene10016|gene10030|gene10184|gene10319|gene10320|gene10463|gene10478|gene10986|gene11059|gene11168|gene11264|gene11459|gene11465|gene11495|gene11695|gene11728|gene11802|gene11821|gene11867|gene11925|gene12040|gene12053|gene12098|gene12320|gene12486|gene12772|gene12824|gene12826|gene12870|gene12898|gene12900|gene13091|gene13102|gene13171|gene13309|gene13475|gene1349|gene13500|…	gene10320|gene10478|gene10986|gene11059|gene11168|gene11264|gene11802|gene11821|gene12486|gene12824|gene12870|gene12898|gene12900|gene13102|gene13171|gene14111|gene14426|gene14437|gene14746|gene204|gene21083|gene21101|gene22370|gene22517|gene23667|gene24882|gene2512|gene25697|gene26272|gene26700|gene27383|gene3297|gene5139|gene5758|gene5818|gene7012|gene7182|gene7468|gene7708|gene7709|gene7809
GO:0006468	3.13524e-08	7.82765e-06	protein phosphorylation	gene10065|gene10166|gene10268|gene10280|gene10348|gene1038|gene10476|gene10665|gene10666|gene10693|gene10696|gene10698|gene10885|gene10897|gene10935|gene10969|gene11074|gene11081|gene11170|gene11322|gene11336|gene11640|gene11685|gene11687|gene11711|gene11750|gene11781|gene11786|gene11826|gene11873|gene11891|gene11949|gene12019|gene12024|gene12074|gene12129|gene12187|gene12239|gene12290|gene12423|…	gene10348|gene10698|gene12024|gene12290|gene12703|gene12722|gene12917|gene13026|gene13102|gene13804|gene13860|gene14606|gene15596|gene15675|gene15761|gene15974|gene16416|gene1692|gene1734|gene18210|gene18384|gene18887|gene19991|gene20144|gene20389|gene20835|gene21350|gene21390|gene21992|gene22083|gene22859|gene24293|gene24611|gene24933|gene24949|gene25036|gene25364|gene25380|gene25602|gene25905|g…
GO:0023051	2.67356e-08	9.15428e-06	regulation of signaling	gene10000|gene10014|gene10028|gene10029|gene10062|gene10084|gene10090|gene10119|gene10132|gene10143|gene10159|gene10162|gene10165|gene10175|gene10189|gene10266|gene10268|gene10269|gene10276|gene1028|gene10289|gene10308|gene10313|gene10328|gene10337|gene10348|gene10362|gene10374|gene1038|gene10391|gene10400|gene10405|gene10409|gene10417|gene10432|gene10435|gene10440|gene10445|gene10464|gene10476|g…	gene10165|gene10175|gene10268|gene10409|gene10678|gene10812|gene10937|gene10960|gene10965|gene11055|gene11056|gene11107|gene11241|gene11306|gene115|gene11633|gene11643|gene11687|gene12024|gene12033|gene12|gene12263|gene12404|gene12634|gene12736|gene12741|gene12787|gene12822|gene12898|gene12909|gene13715|gene13819|gene13862|gene14153|gene14313|gene14384|gene14504|gene14884|gene15271|gene15408|gene…
GO:0051128	2.62602e-08	9.15428e-06	regulation of cellular component organization	gene10004|gene10026|gene10030|gene10061|gene10115|gene10116|gene10124|gene10162|gene10165|gene10184|gene10198|gene10200|gene10266|gene10277|gene10282|gene1030|gene10309|gene10312|gene10320|gene10337|gene10362|gene10383|gene10391|gene10403|gene10418|gene10435|gene10463|gene10478|gene10486|gene10495|gene10527|gene10528|gene10542|gene10554|gene10591|gene10600|gene10623|gene10633|gene10635|gene10668|…	gene10116|gene10165|gene10486|gene10542|gene10867|gene11012|gene11055|gene11193|gene11241|gene11281|gene115|gene11643|gene11696|gene11919|gene12024|gene12033|gene12|gene12241|gene12263|gene12290|gene12703|gene12898|gene12903|gene12978|gene13162|gene13206|gene13525|gene13569|gene13625|gene14144|gene14274|gene14313|gene14350|gene14504|gene14746|gene14789|gene14830|gene14884|gene15592|gene15792|gene…
GO:0032990	3.83832e-08	9.38743e-06	cell part morphogenesis	gene10256|gene10298|gene10342|gene10385|gene10564|gene10605|gene10627|gene11002|gene11161|gene11281|gene11601|gene11751|gene11784|gene11993|gene12146|gene12206|gene12401|gene12402|gene12464|gene12479|gene12500|gene12703|gene12711|gene1273|gene12857|gene12868|gene12990|gene13093|gene13102|gene13145|gene1316|gene13315|gene13515|gene13525|gene13559|gene13563|gene13657|gene13763|gene13804|gene13909|g…	gene10385|gene12703|gene13102|gene13145|gene13315|gene13515|gene13525|gene13804|gene13976|gene14062|gene14606|gene14746|gene15672|gene16015|gene16166|gene16500|gene16590|gene17060|gene17113|gene1734|gene17418|gene17806|gene18414|gene20501|gene20835|gene23827|gene24503|gene2461|gene24949|gene2587|gene2636|gene26536|gene26866|gene27231|gene27383|gene27959|gene304|gene3548|gene4235|gene4248|gene4391…
GO:0030334	3.09644e-08	1.03077e-05	regulation of cell migration	gene10000|gene10026|gene10061|gene10256|gene10268|gene10348|gene10367|gene10391|gene10471|gene10527|gene10633|gene10691|gene10693|gene10698|gene10743|gene10748|gene10803|gene10826|gene10828|gene10832|gene10854|gene10856|gene10857|gene10877|gene10895|gene10928|gene11014|gene11107|gene11113|gene11152|gene11170|gene11172|gene11180|gene11193|gene11205|gene11236|gene11248|gene11254|gene11281|gene11322…	gene10268|gene10367|gene11014|gene11107|gene11193|gene11281|gene12040|gene12263|gene12787|gene13625|gene13819|gene14274|gene14313|gene14884|gene15596|gene15672|gene16482|gene16566|gene1701|gene18990|gene19183|gene204|gene20796|gene21008|gene21110|gene21350|gene21361|gene21390|gene22027|gene22083|gene22734|gene23689|gene24055|gene24840|gene25292|gene25443|gene26732|gene26849|gene27019|gene27028|ge…
GO:0031344	4.73865e-08	1.13576e-05	regulation of cell projection organization	gene10061|gene10115|gene10116|gene10266|gene10277|gene10309|gene10435|gene10478|gene10486|gene10527|gene10748|gene10803|gene10886|gene10928|gene10964|gene11012|gene11055|gene11091|gene11113|gene11172|gene11180|gene11193|gene1123|gene11236|gene11241|gene11281|gene11304|gene11310|gene11320|gene11353|gene115|gene11667|gene11684|gene11685|gene11742|gene1181|gene11844|gene11873|gene11918|gene11919|gen…	gene10266|gene10478|gene12131|gene12521|gene12795|gene12870|gene12978|gene13102|gene13525|gene14437|gene14504|gene14736|gene15233|gene15974|gene16393|gene16566|gene1701|gene17060|gene17381|gene1787|gene18414|gene19792|gene20115|gene20199|gene204|gene20514|gene20911|gene20958|gene20993|gene21083|gene21101|gene21390|gene21900|gene22496|gene2281|gene22965|gene23599|gene24293|gene24503|gene2512|gene2…
GO:0040007	5.3258e-08	1.25146e-05	growth	gene10061|gene10266|gene1028|gene10309|gene10348|gene10478|gene10527|gene10665|gene10666|gene108|gene10896|gene10965|gene10966|gene11032|gene11059|gene11074|gene11248|gene11601|gene11640|gene11683|gene117|gene11949|gene12087|gene12097|gene12163|gene12205|gene12235|gene12274|gene12295|gene12401|gene12423|gene12424|gene12496|gene12623|gene1264|gene12943|gene12963|gene12988|gene1323|gene13250|gene13…	gene10266|gene10348|gene10478|gene108|gene11059|gene117|gene12087|gene12205|gene13476|gene13523|gene13804|gene15761|gene15974|gene16451|gene16452|gene1701|gene17060|gene17067|gene17113|gene1734|gene1787|gene1904|gene19091|gene20115|gene20199|gene20238|gene20279|gene20835|gene214|gene22083|gene22496|gene22965|gene2461|gene24949|gene24958|gene26710|gene27132|gene27133|gene27766|gene28161|gene3563|g…
GO:0044420	1.86339e-07	1.2705e-05	extracellular matrix part	gene10026|gene10090|gene10266|gene10326|gene10385|gene10405|gene10495|gene10788|gene10797|gene11001|gene11205|gene11287|gene11459|gene11465|gene11766|gene11812|gene11882|gene11912|gene12113|gene12173|gene12313|gene12442|gene12459|gene12648|gene12934|gene12972|gene12973|gene12974|gene12978|gene13109|gene13394|gene13458|gene13515|gene1356|gene13632|gene13785|gene13888|gene13896|gene14117|gene14118|…	gene10266|gene10385|gene11001|gene12978|gene13109|gene13394|gene13515|gene14118|gene15408|gene15761|gene16283|gene16284|gene17014|gene1868|gene20238|gene20428|gene22517|gene22755|gene24841|gene25226|gene25256|gene25269|gene25443|gene26171|gene2782|gene28249|gene2851|gene3671|gene4862|gene5923|gene71|gene7628|gene7982|gene9403|gene9518
GO:2000145	4.6935e-08	1.52019e-05	regulation of cell motility	gene10000|gene10026|gene10061|gene10256|gene10268|gene10348|gene10362|gene10367|gene10391|gene10471|gene10527|gene10633|gene10691|gene10693|gene10698|gene10743|gene10748|gene10803|gene10826|gene10828|gene10832|gene10837|gene10854|gene10856|gene10857|gene10877|gene10895|gene10928|gene11014|gene11107|gene11113|gene11152|gene11170|gene11172|gene11180|gene11193|gene11205|gene11236|gene11248|gene11254…	gene10268|gene10367|gene11014|gene11107|gene11193|gene11281|gene12040|gene12263|gene12787|gene13625|gene13819|gene14274|gene14313|gene14884|gene15596|gene15672|gene16482|gene16566|gene1701|gene17687|gene18990|gene19183|gene204|gene20796|gene21008|gene21110|gene21350|gene21361|gene21390|gene22027|gene22083|gene22734|gene23689|gene24055|gene24840|gene25292|gene25443|gene26732|gene26849|gene27019|ge…
GO:0040012	5.36088e-08	1.69065e-05	regulation of locomotion	gene10000|gene10026|gene10061|gene10189|gene10256|gene10268|gene10348|gene10362|gene10367|gene10391|gene10471|gene10495|gene10527|gene10633|gene10691|gene10693|gene10698|gene10743|gene10748|gene10803|gene10824|gene10826|gene10828|gene10832|gene10837|gene10854|gene10856|gene10857|gene10877|gene10895|gene10928|gene11014|gene11107|gene11113|gene11152|gene11170|gene11172|gene11180|gene11193|gene11205…	gene10268|gene10367|gene11014|gene11107|gene11193|gene11281|gene12040|gene12263|gene12787|gene13502|gene13625|gene13819|gene14274|gene14313|gene14884|gene15596|gene15672|gene16482|gene16566|gene1701|gene17687|gene1783|gene18990|gene19183|gene204|gene20796|gene21008|gene21110|gene21350|gene21361|gene21390|gene22027|gene22083|gene22734|gene23689|gene24055|gene24840|gene25292|gene25443|gene2636|gene…
GO:0048858	7.81291e-08	1.80058e-05	cell projection morphogenesis	gene10256|gene10298|gene10342|gene10385|gene10564|gene10605|gene10627|gene11002|gene11281|gene11601|gene11751|gene11784|gene11993|gene12146|gene12206|gene12401|gene12402|gene12464|gene12479|gene12500|gene12703|gene12711|gene1273|gene12857|gene12868|gene12990|gene13093|gene13102|gene13145|gene1316|gene13315|gene13515|gene13525|gene13559|gene13657|gene13763|gene13804|gene13909|gene1395|gene13976|ge…	gene10385|gene12703|gene13102|gene13145|gene13315|gene13515|gene13525|gene13804|gene13976|gene14062|gene14606|gene14746|gene15672|gene16015|gene16166|gene16500|gene16590|gene17060|gene1734|gene17418|gene17806|gene18414|gene20501|gene20835|gene23827|gene24503|gene2461|gene24949|gene2587|gene2636|gene26536|gene26866|gene27231|gene27383|gene304|gene3548|gene4235|gene4248|gene4391|gene5033|gene5275|g…
GO:0048585	8.11335e-08	1.83454e-05	negative regulation of response to stimulus	gene10000|gene10014|gene10028|gene10062|gene10119|gene10143|gene10165|gene10276|gene10308|gene10391|gene10400|gene10432|gene10440|gene10486|gene10495|gene10527|gene1053|gene10581|gene1066|gene10678|gene10686|gene10701|gene10734|gene10743|gene10748|gene10851|gene10877|gene10886|gene10960|gene11037|gene11048|gene11053|gene11055|gene11066|gene11107|gene11108|gene11113|gene11160|gene11225|gene11246|g…	gene10432|gene11107|gene113|gene11809|gene11962|gene12133|gene12595|gene12822|gene12870|gene12898|gene13286|gene13329|gene14070|gene14153|gene14234|gene14339|gene14486|gene15233|gene15592|gene15709|gene15761|gene15886|gene15974|gene15996|gene16067|gene16225|gene16525|gene17050|gene17060|gene17113|gene17310|gene17416|gene17514|gene175|gene17751|gene1787|gene17964|gene18674|gene18959|gene19183|gene…
GO:0045597	6.08429e-08	1.86959e-05	positive regulation of cell differentiation	gene10000|gene1004|gene10143|gene10175|gene10266|gene10271|gene10313|gene10391|gene10405|gene10420|gene10476|gene10485|gene10527|gene10581|gene10627|gene10691|gene10698|gene10719|gene10803|gene10854|gene10928|gene11011|gene11045|gene11108|gene11180|gene11183|gene11186|gene11236|gene11241|gene11248|gene11258|gene11281|gene113|gene11310|gene11311|gene11374|gene11384|gene11388|gene11602|gene11633|ge…	gene10175|gene11241|gene11281|gene11311|gene11633|gene12024|gene12903|gene13715|gene13756|gene14789|gene14884|gene15592|gene15596|gene1602|gene16067|gene16142|gene16482|gene1701|gene17024|gene17039|gene17276|gene17388|gene17456|gene1783|gene18222|gene19075|gene204|gene20958|gene21008|gene21110|gene21390|gene22027|gene22083|gene22297|gene23006|gene2305|gene23689|gene23864|gene23904|gene25357|gene2…
GO:0065008	8.52251e-08	1.89137e-05	regulation of biological quality	gene100|gene10014|gene10016|gene10029|gene10030|gene10032|gene10084|gene10096|gene101|gene10112|gene1016|gene10165|gene10169|gene10175|gene10178|gene10184|gene10189|gene10216|gene10225|gene10226|gene10227|gene10236|gene10277|gene10282|gene10289|gene10296|gene10304|gene10324|gene10328|gene10336|gene10348|gene10351|gene10368|gene10376|gene10381|gene10382|gene10391|gene104|gene10412|gene10415|gene10…	gene10029|gene10227|gene10348|gene10351|gene10419|gene10623|gene10698|gene10807|gene10867|gene11014|gene11038|gene11059|gene11073|gene11157|gene11167|gene11168|gene11169|gene117|gene11790|gene11791|gene11802|gene11809|gene12087|gene12114|gene12131|gene12241|gene12421|gene12703|gene12822|gene12824|gene12870|gene12898|gene12917|gene13102|gene13133|gene13142|gene13523|gene13572|gene13590|gene14050|g…
GO:0007010	8.68319e-08	1.89199e-05	cytoskeleton organization	gene10005|gene10030|gene10268|gene10319|gene10342|gene10418|gene10466|gene10626|gene10668|gene10693|gene10696|gene10853|gene10964|gene11002|gene11035|gene11055|gene11059|gene11060|gene11067|gene11076|gene11077|gene11078|gene11117|gene11180|gene11236|gene11264|gene11273|gene11274|gene11281|gene11304|gene11360|gene11381|gene11382|gene11655|gene11662|gene11675|gene11677|gene11680|gene11684|gene11695…	gene11059|gene11264|gene11703|gene11763|gene11802|gene12131|gene12|gene12824|gene12870|gene13102|gene13171|gene13329|gene13649|gene14239|gene14426|gene14437|gene14606|gene15037|gene15211|gene15583|gene15672|gene162|gene16329|gene16416|gene16430|gene16697|gene16766|gene17014|gene17067|gene17386|gene17416|gene18136|gene18401|gene18414|gene20199|gene20238|gene20629|gene20911|gene21083|gene21101|gene…
GO:0010769	6.54539e-08	1.92342e-05	regulation of cell morphogenesis involved in differentiation	gene10061|gene10266|gene10277|gene10362|gene10391|gene10435|gene10478|gene10527|gene10803|gene10928|gene11236|gene11241|gene11248|gene11281|gene11320|gene115|gene11602|gene11684|gene1181|gene11844|gene11918|gene12124|gene12131|gene12143|gene1220|gene12205|gene12453|gene12500|gene12558|gene12579|gene12795|gene12978|gene12983|gene13102|gene13156|gene1316|gene13260|gene1333|gene13525|gene13660|gene1…	gene11241|gene11281|gene115|gene12978|gene13525|gene14789|gene14884|gene15592|gene15932|gene1701|gene17024|gene17388|gene1783|gene20115|gene204|gene20958|gene21008|gene21101|gene21390|gene22083|gene22734|gene23689|gene25420|gene2636|gene27019|gene27862|gene28027|gene28235|gene304|gene3124|gene3198|gene3462|gene3528|gene4252|gene504|gene6276|gene7482|gene7765|gene8187|gene8345
GO:0050794	6.58045e-08	1.92342e-05	regulation of cellular process	gene10000|gene10001|gene10003|gene10004|gene10006|gene100|gene10011|gene10014|gene10016|gene1002|gene10026|gene10028|gene10029|gene10030|gene10032|gene10033|gene1004|gene10041|gene10043|gene10046|gene1005|gene10061|gene10062|gene10063|gene10065|gene10066|gene10070|gene1007|gene10072|gene10074|gene10076|gene10082|gene10084|gene10090|gene10094|gene10097|gene10099|gene10|gene10101|gene10102|gene1010…
GO:0023057	9.06094e-08	1.93904e-05	negative regulation of signaling	gene10000|gene10014|gene10028|gene10029|gene10119|gene10143|gene10165|gene10276|gene10308|gene10362|gene10391|gene10400|gene10432|gene10440|gene10495|gene10527|gene1053|gene10581|gene1066|gene10678|gene10686|gene10701|gene10734|gene10743|gene10748|gene10851|gene10886|gene10960|gene10981|gene11037|gene11048|gene11053|gene11055|gene11066|gene11107|gene11108|gene11113|gene11152|gene11160|gene11225|g…	gene10029|gene10432|gene11107|gene113|gene11809|gene11962|gene12133|gene12595|gene12822|gene12870|gene12898|gene13286|gene13329|gene14153|gene14234|gene14339|gene14486|gene15592|gene15709|gene15761|gene15886|gene15996|gene16067|gene16225|gene17050|gene17060|gene17113|gene17310|gene17416|gene17514|gene175|gene17751|gene1787|gene17964|gene18674|gene18959|gene19183|gene19192|gene19238|gene19668|gene…
GO:0007155	1.11852e-07	2.3111e-05	cell adhesion	gene10014|gene1002|gene10024|gene10066|gene10115|gene10116|gene10153|gene10155|gene10156|gene10187|gene10235|gene10268|gene10282|gene10391|gene10402|gene10405|gene10456|gene10476|gene10486|gene10494|gene10508|gene10510|gene10574|gene1058|gene10693|gene10696|gene10731|gene10797|gene10922|gene11026|gene11082|gene11113|gene11177|gene11205|gene11237|gene11238|gene11246|gene11263|gene11281|gene11306|g…	gene10187|gene11238|gene11802|gene12|gene12241|gene12642|gene12870|gene12928|gene13102|gene13171|gene13476|gene14103|gene15088|gene15596|gene15646|gene15672|gene15761|gene15997|gene16217|gene16283|gene16284|gene1701|gene17014|gene17060|gene17196|gene17282|gene1734|gene17372|gene17544|gene17806|gene1787|gene1798|gene18156|gene1868|gene1904|gene19061|gene19091|gene19|gene19221|gene19244|gene1940|ge…
GO:0071840	1.11653e-07	2.3111e-05	cellular component organization or biogenesis	gene10000|gene10001|gene10005|gene10006|gene10013|gene10016|gene1002|gene10030|gene1003|gene10033|gene10047|gene10051|gene10071|gene10073|gene10075|gene10090|gene10093|gene10094|gene10096|gene10|gene10107|gene10124|gene10129|gene10131|gene10143|gene1016|gene10165|gene10166|gene10167|gene10180|gene10183|gene10184|gene10198|gene10227|gene10230|gene10236|gene10239|gene10243|gene10256|gene10268|gene1…
GO:0048518	8.61058e-08	2.45689e-05	positive regulation of biological process	gene10000|gene10004|gene10006|gene10014|gene1002|gene10026|gene10029|gene10030|gene1004|gene10041|gene10043|gene10046|gene10062|gene10065|gene10066|gene1007|gene10072|gene10076|gene10082|gene10084|gene10090|gene10|gene10115|gene10116|gene10119|gene10132|gene10141|gene10143|gene10156|gene10159|gene10162|gene10166|gene10175|gene10184|gene10185|gene10189|gene10198|gene10200|gene10225|gene10235|gene1…
GO:0034329	1.21354e-07	2.46493e-05	cell junction assembly	gene10342|gene10351|gene11113|gene11381|gene11802|gene1188|gene11945|gene12072|gene12098|gene12642|gene1295|gene13046|gene13476|gene13518|gene13914|gene14130|gene14840|gene15029|gene15081|gene15088|gene15129|gene15131|gene15245|gene15310|gene15478|gene15488|gene15646|gene16283|gene16384|gene16590|gene16715|gene17014|gene17418|gene17860|gene17940|gene17941|gene18153|gene19169|gene19686|gene20213|g…	gene10351|gene11802|gene12642|gene13476|gene15088|gene15310|gene15646|gene16283|gene16590|gene17014|gene17418|gene18153|gene21083|gene22755|gene24503|gene24841|gene25226|gene25364|gene25602|gene26703|gene26974|gene5708|gene6518|gene7397
GO:0051130	9.79132e-08	2.72882e-05	positive regulation of cellular component organization	gene10004|gene10030|gene10115|gene10116|gene10184|gene10200|gene10266|gene10309|gene10320|gene10337|gene10391|gene10418|gene10463|gene10495|gene10527|gene10542|gene10600|gene10633|gene10635|gene10668|gene10698|gene10704|gene10743|gene10748|gene10801|gene10803|gene10836|gene10837|gene10854|gene10877|gene10878|gene10974|gene10999|gene11012|gene11055|gene11060|gene11081|gene11113|gene11168|gene11172…	gene10116|gene10542|gene11012|gene11055|gene11193|gene11241|gene11281|gene11643|gene12241|gene12263|gene12290|gene12898|gene12903|gene12978|gene13162|gene13206|gene13625|gene14144|gene14274|gene14350|gene14789|gene14884|gene15592|gene15932|gene16132|gene16566|gene1701|gene17024|gene17388|gene1783|gene18161|gene19665|gene204|gene20911|gene20958|gene20995|gene21234|gene21390|gene22010|gene22027|gen…
GO:0022610	1.46569e-07	2.92747e-05	biological adhesion	gene10014|gene1002|gene10024|gene10066|gene10115|gene10116|gene10153|gene10155|gene10156|gene10187|gene10235|gene10268|gene10282|gene10306|gene10391|gene10402|gene10405|gene10456|gene10476|gene10486|gene10494|gene10508|gene10510|gene10574|gene1058|gene10693|gene10696|gene10731|gene10797|gene10922|gene11026|gene11082|gene11113|gene11177|gene11205|gene11237|gene11238|gene11246|gene11263|gene11281|g…	gene10187|gene11238|gene11802|gene12|gene12241|gene12642|gene12870|gene12928|gene13102|gene13171|gene13476|gene14103|gene15088|gene15596|gene15646|gene15672|gene15761|gene15997|gene16217|gene16283|gene16284|gene1701|gene17014|gene17060|gene17196|gene17282|gene1734|gene17372|gene17544|gene17806|gene1787|gene1798|gene18156|gene1868|gene1904|gene19061|gene19091|gene19|gene19221|gene19244|gene1940|ge…
GO:0009966	1.11685e-07	3.0419e-05	regulation of signal transduction	gene10000|gene10014|gene10028|gene10062|gene10084|gene10090|gene10119|gene10132|gene10143|gene10159|gene10162|gene10165|gene10189|gene10268|gene10269|gene10276|gene1028|gene10308|gene10313|gene10328|gene10337|gene10348|gene10374|gene1038|gene10391|gene10400|gene10405|gene10409|gene10417|gene10432|gene10440|gene10445|gene10464|gene10476|gene10495|gene10498|gene10507|gene10527|gene1053|gene10562|ge…	gene10165|gene10268|gene10409|gene10678|gene10812|gene10937|gene10960|gene10965|gene11055|gene11056|gene11107|gene11241|gene11306|gene115|gene11633|gene11643|gene11687|gene12024|gene12033|gene12|gene12263|gene12404|gene12634|gene12736|gene12741|gene12787|gene12822|gene12898|gene12909|gene13715|gene13819|gene13862|gene14153|gene14313|gene14384|gene14504|gene14884|gene15271|gene15408|gene15414|gene…
GO:0009968	1.83464e-07	3.60432e-05	negative regulation of signal transduction	gene10000|gene10014|gene10028|gene10119|gene10143|gene10165|gene10276|gene10308|gene10391|gene10400|gene10432|gene10440|gene10495|gene10527|gene1053|gene10581|gene1066|gene10678|gene10686|gene10701|gene10734|gene10743|gene10748|gene10851|gene10886|gene10960|gene11037|gene11048|gene11053|gene11055|gene11066|gene11107|gene11108|gene11113|gene11160|gene11225|gene11246|gene11254|gene11257|gene113|gen…	gene10432|gene11107|gene113|gene11809|gene11962|gene12133|gene12595|gene12822|gene12870|gene12898|gene13286|gene13329|gene14153|gene14234|gene14339|gene14486|gene15592|gene15709|gene15761|gene15886|gene15996|gene16067|gene16225|gene17050|gene17060|gene17113|gene17310|gene17416|gene17514|gene175|gene17751|gene1787|gene17964|gene18674|gene18959|gene19183|gene19192|gene19238|gene19668|gene19792|gene…
GO:0045216	1.88698e-07	3.64734e-05	cell-cell junction organization	gene10342|gene10351|gene11113|gene11248|gene11281|gene11381|gene11802|gene1188|gene11945|gene12072|gene12098|gene12146|gene12205|gene12401|gene12642|gene12735|gene12928|gene12929|gene1295|gene13219|gene13476|gene13518|gene13554|gene13914|gene14130|gene14653|gene1477|gene14840|gene15029|gene15088|gene15129|gene15131|gene15310|gene15344|gene1537|gene15478|gene15646|gene15761|gene16590|gene16715|gen…	gene10351|gene11802|gene12205|gene12642|gene12928|gene13476|gene15088|gene15310|gene15646|gene15761|gene16590|gene17014|gene17418|gene17806|gene1798|gene18153|gene19091|gene19221|gene1940|gene21083|gene21160|gene24503|gene25364|gene25602|gene26703|gene26974|gene5708|gene6518|gene7397
GO:0006873	1.96451e-07	3.71298e-05	cellular ion homeostasis	gene10016|gene10029|gene10032|gene10084|gene10348|gene10351|gene10381|gene10382|gene10430|gene10435|gene1044|gene10466|gene10486|gene10495|gene1051|gene10555|gene1056|gene10564|gene10566|gene10620|gene1066|gene10663|gene10693|gene10700|gene10807|gene10842|gene10877|gene10960|gene10981|gene10999|gene11073|gene11090|gene11101|gene11152|gene11170|gene11172|gene11211|gene11214|gene11232|gene11260|gen…	gene10029|gene10348|gene10351|gene10807|gene11073|gene12114|gene12703|gene12822|gene12898|gene13133|gene13572|gene13590|gene14087|gene14350|gene15408|gene15709|gene16261|gene16369|gene16754|gene17113|gene1734|gene17403|gene17538|gene17597|gene17917|gene18275|gene18384|gene19981|gene2041|gene20660|gene20942|gene2095|gene20958|gene21024|gene21083|gene2138|gene21826|gene22269|gene22361|gene22402|gen…
GO:0010632	1.9829e-07	3.71298e-05	regulation of epithelial cell migration	gene10026|gene10527|gene10698|gene10877|gene11107|gene11193|gene11236|gene11254|gene11673|gene11949|gene12116|gene12210|gene12500|gene12787|gene12920|gene13102|gene1333|gene13625|gene13673|gene1370|gene13819|gene14274|gene14380|gene14603|gene14618|gene14622|gene15245|gene15563|gene15596|gene15761|gene16329|gene16445|gene16543|gene16594|gene17241|gene17275|gene17485|gene175|gene17589|gene17940|gen…	gene10698|gene11107|gene12787|gene13102|gene1370|gene15596|gene15761|gene16329|gene175|gene18990|gene204|gene20514|gene20605|gene21900|gene22083|gene22986|gene24092|gene25010|gene25292|gene25443|gene25602|gene26849|gene3198|gene4374|gene5033|gene5275|gene5818|gene6518|gene6571|gene9916
GO:0010628	2.06492e-07	3.80707e-05	positive regulation of gene expression	gene10014|gene10041|gene10076|gene10143|gene10166|gene10175|gene10235|gene10280|gene10337|gene10344|gene10351|gene10367|gene10391|gene10405|gene10412|gene10427|gene10435|gene10443|gene1045|gene10462|gene10476|gene10507|gene10528|gene10542|gene1056|gene10562|gene10581|gene10606|gene10627|gene10630|gene10635|gene1066|gene10665|gene10701|gene10721|gene10726|gene10748|gene10830|gene10832|gene10905|ge…	gene10076|gene10351|gene10542|gene11014|gene11703|gene11809|gene12179|gene12205|gene12276|gene12290|gene12822|gene12850|gene12870|gene12898|gene12917|gene13026|gene13323|gene13329|gene13476|gene13953|gene14844|gene15233|gene15408|gene15752|gene15761|gene15849|gene15974|gene16028|gene16067|gene1610|gene1614|gene16329|gene16425|gene16451|gene16452|gene16497|gene16507|gene16690|gene17023|gene17060|g…
GO:0016772	2.08524e-07	4.56205e-05	transferase activity, transferring phosphorus-containing groups	gene10065|gene10071|gene10134|gene10136|gene10166|gene10177|gene10180|gene10182|gene10185|gene10192|gene10218|gene10221|gene10231|gene10255|gene10259|gene10268|gene10272|gene10278|gene10280|gene10287|gene10348|gene10358|gene10364|gene1038|gene10395|gene10397|gene10403|gene10476|gene10480|gene10519|gene1054|gene10552|gene10561|gene10576|gene10608|gene10617|gene10665|gene10666|gene10682|gene10693|g…	gene10259|gene10272|gene10348|gene10698|gene10742|gene108|gene10929|gene11068|gene11645|gene12024|gene12290|gene12473|gene12703|gene12722|gene12917|gene13102|gene13107|gene13209|gene13306|gene13675|gene13804|gene13860|gene14239|gene14384|gene14606|gene15405|gene15573|gene15596|gene15641|gene15675|gene15761|gene15974|gene16233|gene16285|gene16369|gene16416|gene16566|gene16614|gene1692|gene17067|ge…
GO:0048731	1.94226e-07	5.17246e-05	system development	gene10032|gene10153|gene10155|gene10187|gene10266|gene1028|gene10328|gene10342|gene10397|gene10476|gene10485|gene10509|gene10605|gene10627|gene10648|gene10693|gene10734|gene10951|gene10964|gene10965|gene10966|gene10997|gene11012|gene11074|gene11086|gene11180|gene11193|gene11248|gene11297|gene11304|gene11452|gene11814|gene11864|gene11877|gene11918|gene11962|gene12014|gene12018|gene12019|gene12137|…	gene10187|gene10965|gene10997|gene11012|gene11193|gene12634|gene12898|gene13804|gene14884|gene15591|gene1602|gene1610|gene16325|gene16772|gene1783|gene18222|gene19075|gene19116|gene20437|gene20796|gene20976|gene21004|gene21234|gene21361|gene22581|gene23046|gene23654|gene23837|gene23904|gene2431|gene24622|gene25729|gene2636|gene27019|gene2826|gene3401|gene3443|gene4431|gene45|gene504|gene5067|gene…
GO:0044087	3.01995e-07	5.48349e-05	regulation of cellular component biogenesis	gene10004|gene10030|gene10115|gene10116|gene10165|gene10184|gene10200|gene10266|gene10282|gene10320|gene10383|gene10463|gene10478|gene10495|gene10527|gene10600|gene10668|gene10698|gene10721|gene10726|gene10743|gene10748|gene10801|gene10877|gene10878|gene10974|gene10999|gene11012|gene11014|gene11029|gene11055|gene11059|gene11060|gene11064|gene11113|gene11168|gene11172|gene11198|gene11246|gene11248…	gene10266|gene10320|gene10478|gene10698|gene10974|gene11014|gene11029|gene11059|gene11168|gene12024|gene12|gene12241|gene12521|gene12870|gene12898|gene12978|gene13102|gene13206|gene14350|gene14437|gene15310|gene15386|gene15596|gene15974|gene15996|gene15997|gene16329|gene16614|gene17050|gene17060|gene17381|gene18414|gene18428|gene19183|gene19859|gene204|gene20835|gene20911|gene20958|gene21101|gene…
GO:0048522	2.20077e-07	5.73348e-05	positive regulation of cellular process	gene10000|gene10004|gene10006|gene10014|gene1002|gene10026|gene10029|gene10030|gene1004|gene10041|gene10043|gene10046|gene10062|gene10066|gene1007|gene10072|gene10076|gene10082|gene10084|gene10090|gene10|gene10115|gene10116|gene10119|gene10132|gene10141|gene10143|gene10156|gene10159|gene10162|gene10166|gene10175|gene10184|gene10189|gene10198|gene10200|gene10235|gene10236|gene10257|gene10266|gene1…
GO:0060560	3.29605e-07	5.89551e-05	developmental growth involved in morphogenesis	gene10061|gene10266|gene10527|gene10965|gene10966|gene11074|gene11601|gene11640|gene11949|gene12295|gene13342|gene13790|gene13804|gene14273|gene14301|gene14347|gene14801|gene15238|gene15240|gene15854|gene15855|gene1598|gene16086|gene16451|gene16452|gene16514|gene16594|gene1701|gene17067|gene17208|gene1734|gene17693|gene1787|gene17872|gene1788|gene18952|gene1904|gene19091|gene19664|gene19717|gene2…	gene10266|gene13804|gene16451|gene16452|gene1701|gene17067|gene1734|gene1787|gene1904|gene19091|gene20115|gene20199|gene20835|gene22083|gene22496|gene22965|gene24949|gene3563|gene4374|gene5033|gene7708|gene7709|gene893|gene9916
GO:0005515	1.20953e-07	5.95389e-05	protein binding	gene10000|gene10004|gene10005|gene10006|gene10007|gene100|gene10014|gene10016|gene1002|gene10026|gene10030|gene10043|gene10073|gene10074|gene10076|gene10082|gene10084|gene10|gene10108|gene101|gene10114|gene10115|gene10116|gene10119|gene10129|gene10143|gene10151|gene10156|gene10165|gene10184|gene10189|gene10198|gene10215|gene10225|gene10235|gene10236|gene10240|gene10266|gene10268|gene10269|gene102…
GO:0048534	2.60354e-07	6.59271e-05	hematopoietic or lymphoid organ development	gene1028|gene10367|gene10412|gene10562|gene10696|gene10698|gene10832|gene10877|gene10997|gene11077|gene11241|gene11322|gene11821|gene11864|gene12014|gene12018|gene12049|gene12143|gene1215|gene12354|gene12700|gene12746|gene12943|gene1317|gene13506|gene13554|gene13828|gene13862|gene13933|gene13934|gene14143|gene14144|gene14552|gene1460|gene14716|gene1474|gene14840|gene14929|gene14930|gene14994|gene…	gene10367|gene10997|gene11241|gene13862|gene14144|gene14716|gene1602|gene1610|gene16772|gene19075|gene20961|gene21892|gene22083|gene23006|gene23654|gene24088|gene26625|gene5545|gene5807|gene7927|gene8118|gene8120|gene8649|gene9001
GO:0035023	2.6406e-07	6.59271e-05	regulation of Rho protein signal transduction	gene10132|gene10409|gene11170|gene11172|gene11447|gene115|gene11746|gene12052|gene12|gene12741|gene12813|gene12843|gene13315|gene13444|gene1364|gene13887|gene14062|gene1407|gene14130|gene14138|gene14394|gene14451|gene14724|gene14840|gene14890|gene15928|gene16037|gene16066|gene1665|gene16815|gene1701|gene17388|gene17771|gene17846|gene1787|gene1788|gene1799|gene18190|gene18278|gene18742|gene18959|g…	gene10409|gene115|gene12|gene12741|gene1701|gene17388|gene18959|gene19178|gene19665|gene20180|gene21381|gene21509|gene2928|gene3462|gene4920|gene5009|gene8708|gene8824|gene9223
GO:0030426	2.2938e-07	6.8814e-05	growth cone	gene10115|gene10116|gene10495|gene10623|gene10803|gene11452|gene11459|gene11465|gene115|gene11867|gene11877|gene11976|gene12143|gene12608|gene12772|gene12843|gene13374|gene13382|gene13935|gene14359|gene14501|gene14730|gene14789|gene14913|gene15238|gene15239|gene15240|gene15344|gene15385|gene16492|gene16514|gene16576|gene16590|gene16594|gene16691|gene16872|gene16986|gene1701|gene17388|gene17545|ge…	gene10116|gene115|gene13935|gene14789|gene16590|gene1701|gene17388|gene17545|gene18161|gene18550|gene20481|gene21509|gene22012|gene22389|gene24485|gene24505|gene2636|gene28027|gene2877|gene2903|gene3754|gene7708
GO:0005488	1.7087e-07	7.47653e-05	binding	gene10000|gene10001|gene10004|gene10005|gene10006|gene10007|gene100|gene10011|gene10013|gene10014|gene10016|gene1002|gene10024|gene10026|gene10027|gene10028|gene10029|gene10030|gene10032|gene10033|gene10036|gene10039|gene10041|gene10043|gene10045|gene10046|gene10047|gene1005|gene10056|gene1006|gene10062|gene10065|gene10069|gene10070|gene10071|gene10072|gene10073|gene10074|gene10076|gene10078|gene…
GO:0050773	3.2637e-07	7.98209e-05	regulation of dendrite development	gene10435|gene10478|gene11320|gene115|gene11684|gene11742|gene11844|gene11873|gene12131|gene12143|gene12453|gene12500|gene12519|gene12978|gene1316|gene1333|gene13525|gene13933|gene14359|gene14399|gene14501|gene14964|gene15932|gene15974|gene16566|gene1701|gene17019|gene17060|gene17111|gene17381|gene17388|gene17976|gene18566|gene18957|gene19761|gene20260|gene20286|gene2066|gene20777|gene20791|gene2…	gene115|gene12978|gene13525|gene15932|gene16566|gene1701|gene17388|gene20911|gene20958|gene23592|gene25420|gene26331|gene27019|gene27862|gene28235|gene2928|gene3528|gene7708|gene7765|gene8187
GO:0005096	2.04894e-07	8.06874e-05	GTPase activator activity	gene10165|gene10403|gene10466|gene10498|gene10565|gene10582|gene10591|gene10933|gene11029|gene11053|gene11290|gene11315|gene11605|gene11667|gene11816|gene12131|gene12133|gene12650|gene12786|gene12831|gene12843|gene12873|gene12968|gene12978|gene13145|gene13235|gene13315|gene13440|gene13441|gene13495|gene13819|gene13960|gene1407|gene14146|gene14147|gene14153|gene1424|gene14367|gene14380|gene14434|g…	gene10165|gene10565|gene12978|gene13145|gene13819|gene14153|gene14504|gene14647|gene15591|gene15592|gene15672|gene16275|gene16482|gene16757|gene17388|gene18160|gene18959|gene19178|gene19665|gene20629|gene21080|gene22886|gene26454|gene27217|gene2798|gene2889|gene6646|gene6685|gene779|gene8034|gene8824|gene9917
GO:0006928	5.37177e-07	9.46696e-05	cellular component movement	gene10000|gene1002|gene10024|gene10061|gene10115|gene10116|gene10119|gene1014|gene10143|gene10266|gene10285|gene10309|gene10348|gene10367|gene10368|gene10391|gene10418|gene10471|gene10476|gene10485|gene10527|gene10564|gene10605|gene10623|gene10627|gene10642|gene10643|gene10693|gene10696|gene10698|gene10736|gene10742|gene10824|gene10828|gene10830|gene10831|gene10832|gene10834|gene10856|gene10857|g…	gene10266|gene10348|gene10623|gene10698|gene10742|gene113|gene11763|gene11821|gene11962|gene1209|gene12241|gene12290|gene12642|gene13102|gene13131|gene13171|gene13286|gene13398|gene13515|gene13525|gene13804|gene13860|gene13976|gene14071|gene14103|gene14426|gene1505|gene15088|gene15211|gene15233|gene15646|gene15709|gene15761|gene16015|gene16217|gene16283|gene16329|gene16393|gene1701|gene17014|gene…
GO:0030427	3.80725e-07	9.51812e-05	site of polarized growth	gene10115|gene10116|gene10495|gene10623|gene10671|gene10803|gene11452|gene11459|gene11465|gene115|gene11867|gene11877|gene11976|gene12143|gene12608|gene12772|gene12843|gene13374|gene13382|gene13830|gene13935|gene14359|gene14501|gene14730|gene14789|gene14913|gene15238|gene15239|gene15240|gene15344|gene15385|gene16492|gene16514|gene16576|gene16590|gene16594|gene16691|gene16872|gene16986|gene1701|ge…	gene10116|gene115|gene13935|gene14789|gene16590|gene1701|gene17388|gene17545|gene18161|gene18550|gene20481|gene21509|gene22012|gene22389|gene24485|gene24505|gene2636|gene28027|gene2877|gene2903|gene3754|gene7708
GO:0043167	2.67959e-07	9.59293e-05	ion binding	gene10006|gene100|gene10011|gene10016|gene10024|gene10026|gene10027|gene10028|gene10029|gene10032|gene10036|gene10039|gene10045|gene10046|gene1005|gene10056|gene1006|gene10062|gene10065|gene10069|gene10071|gene10076|gene10078|gene1008|gene10088|gene10093|gene10096|gene10106|gene101|gene10112|gene10114|gene10115|gene10116|gene10120|gene10124|gene10129|gene10134|gene10135|gene10136|gene10137|gene10…
GO:0035136	4.11169e-07	9.85491e-05	forelimb morphogenesis	gene11601|gene11830|gene13342|gene13436|gene13504|gene15233|gene17200|gene17706|gene19075|gene20170|gene20405|gene21004|gene21008|gene22171|gene22662|gene23006|gene23046|gene23692|gene2393|gene25084|gene25344|gene27766|gene3330|gene3785|gene3941|gene3942|gene3943|gene3948|gene4225|gene7455|gene7849|gene8116|gene8118|gene8649|gene8719|gene896|gene9172	gene19075|gene21004|gene21008|gene22662|gene23006|gene23046|gene7455|gene8116|gene8118|gene8649|gene896
GO:0045597	6.05258e-07	0.000105082	positive regulation of cell differentiation	gene10000|gene1004|gene10143|gene10175|gene10266|gene10271|gene10313|gene10391|gene10405|gene10420|gene10476|gene10485|gene10527|gene10581|gene10627|gene10691|gene10698|gene10719|gene10803|gene10854|gene10928|gene11011|gene11045|gene11108|gene11180|gene11183|gene11186|gene11236|gene11241|gene11248|gene11258|gene11281|gene11310|gene11311|gene113|gene11374|gene11384|gene11388|gene11602|gene11633|ge…	gene10266|gene10271|gene10313|gene10698|gene113|gene11816|gene12024|gene12205|gene12722|gene13756|gene14103|gene14736|gene15233|gene15592|gene15596|gene15761|gene15974|gene15996|gene16067|gene16142|gene16329|gene16497|gene1701|gene17060|gene17137|gene175|gene1787|gene19075|gene19668|gene1968|gene20199|gene204|gene20514|gene20646|gene20958|gene20993|gene21160|gene21390|gene2158|gene2191|gene22083|…
GO:0051130	6.13795e-07	0.000105082	positive regulation of cellular component organization	gene10004|gene10030|gene10115|gene10116|gene10184|gene10200|gene10266|gene10309|gene10320|gene10337|gene10391|gene10418|gene10463|gene10495|gene10527|gene10542|gene10600|gene10633|gene10635|gene10668|gene10698|gene10704|gene10743|gene10748|gene10801|gene10803|gene10836|gene10837|gene10854|gene10877|gene10878|gene10974|gene10999|gene11012|gene11055|gene11060|gene11081|gene11113|gene11168|gene11172…	gene10266|gene10320|gene10542|gene10698|gene10974|gene11168|gene12194|gene12205|gene12241|gene12290|gene12870|gene12898|gene12978|gene13206|gene14350|gene14736|gene15214|gene15233|gene15386|gene15592|gene15761|gene15974|gene15997|gene16329|gene16416|gene16566|gene16614|gene1701|gene17060|gene17137|gene17160|gene17381|gene17426|gene17538|gene1787|gene18153|gene18210|gene18414|gene18887|gene19859|g…
GO:0055082	7.14359e-07	0.000118901	cellular chemical homeostasis	gene10016|gene10029|gene10032|gene10084|gene10348|gene10351|gene10381|gene10382|gene10430|gene10435|gene1044|gene10466|gene10486|gene10495|gene1051|gene10555|gene1056|gene10564|gene10566|gene10581|gene10620|gene1066|gene10663|gene10693|gene10700|gene10807|gene10842|gene10877|gene10960|gene10981|gene10999|gene11073|gene11090|gene11101|gene11152|gene11170|gene11172|gene11211|gene11214|gene11232|gen…	gene10029|gene10348|gene10351|gene10807|gene11073|gene12114|gene12703|gene12822|gene12898|gene13133|gene13572|gene13590|gene14087|gene14350|gene15408|gene15709|gene16261|gene16369|gene16754|gene17113|gene1734|gene17403|gene17538|gene17597|gene17917|gene18275|gene18384|gene19981|gene2041|gene20428|gene20660|gene20942|gene2095|gene20958|gene21024|gene21083|gene2138|gene21612|gene21826|gene22269|gen…
GO:0007411	7.07408e-07	0.000118901	axon guidance	gene10061|gene10115|gene10116|gene10266|gene10471|gene10476|gene10485|gene10527|gene10623|gene10742|gene10964|gene11281|gene11306|gene11695|gene1181|gene11836|gene11976|gene12053|gene12241|gene12263|gene12274|gene12290|gene12420|gene12579|gene12648|gene1273|gene13102|gene1331|gene1332|gene1333|gene13398|gene13419|gene13515|gene13976|gene1404|gene14103|gene14132|gene14193|gene14291|gene14359|gene1…	gene10266|gene10623|gene10742|gene12241|gene12290|gene13102|gene13398|gene13515|gene13976|gene14103|gene15233|gene15646|gene15761|gene16393|gene17060|gene1787|gene18414|gene1904|gene1968|gene20115|gene21892|gene22297|gene22496|gene22517|gene25292|gene2587|gene26536|gene27028|gene3548|gene4248|gene4374|gene4391|gene5139|gene5758|gene7780|gene8345
GO:0050789	5.09692e-07	0.000119768	regulation of biological process	gene10000|gene10001|gene10003|gene10004|gene10006|gene100|gene10011|gene10014|gene10016|gene1002|gene10026|gene10028|gene10029|gene10030|gene10032|gene10033|gene1004|gene10041|gene10043|gene10046|gene1005|gene10061|gene10062|gene10063|gene10065|gene10066|gene10070|gene1007|gene10072|gene10074|gene10076|gene10082|gene10084|gene10090|gene10094|gene10097|gene10099|gene10|gene10101|gene10102|gene1010…
GO:0090257	8.22636e-07	0.000135048	regulation of muscle system process	gene10016|gene10084|gene10313|gene10348|gene10351|gene10405|gene10415|gene10435|gene10703|gene10999|gene11045|gene11170|gene11307|gene11786|gene12083|gene12114|gene12232|gene12573|gene13275|gene14202|gene14543|gene14797|gene1506|gene1508|gene15459|gene15596|gene15615|gene15618|gene15830|gene15897|gene15974|gene16047|gene16455|gene16462|gene16463|gene16894|gene17115|gene175|gene18150|gene18270|gen…	gene10313|gene10348|gene10351|gene12114|gene15596|gene15974|gene175|gene18384|gene20279|gene20942|gene21381|gene21382|gene24503|gene24611|gene25364|gene26103|gene26104|gene26502|gene2661|gene26675|gene26700|gene27383|gene45|gene5863|gene623|gene8380
GO:0048705	5.9726e-07	0.000137645	skeletal system morphogenesis	gene1017|gene10605|gene10693|gene10997|gene11248|gene11601|gene11949|gene12014|gene12018|gene12143|gene1292|gene13329|gene13476|gene13504|gene13585|gene14193|gene14271|gene14336|gene14461|gene14924|gene14926|gene14927|gene14929|gene14930|gene14931|gene14969|gene15231|gene15395|gene15918|gene16019|gene1602|gene16339|gene16612|gene16693|gene17039|gene17060|gene17088|gene17514|gene17627|gene17719|ge…	gene10997|gene13476|gene14271|gene14927|gene15918|gene1602|gene17039|gene17514|gene19116|gene22083|gene23006|gene26625|gene3937|gene5824|gene8116|gene8119|gene8120|gene896
GO:0044456	6.54658e-07	0.000140284	synapse part	gene10004|gene10029|gene10035|gene10097|gene10099|gene10101|gene10102|gene10115|gene10116|gene10269|gene10276|gene10282|gene10326|gene10351|gene10478|gene10486|gene10620|gene10636|gene10644|gene10645|gene10648|gene10649|gene10703|gene10916|gene10976|gene11060|gene11149|gene11167|gene11170|gene11201|gene11310|gene1137|gene11593|gene11688|gene11758|gene11826|gene11857|gene11880|gene11909|gene12069|…	gene10035|gene10116|gene10351|gene10486|gene11167|gene12241|gene12978|gene13804|gene15592|gene15672|gene15805|gene15932|gene16484|gene173|gene18457|gene19179|gene19777|gene22389|gene22914|gene23837|gene24505|gene25276|gene25284|gene2536|gene25410|gene26536|gene26750|gene26798|gene26830|gene27118|gene27238|gene27944|gene3124|gene3443|gene4195|gene504|gene5175|gene5772|gene6438|gene7203|gene7448|ge…
GO:0097485	9.01981e-07	0.000146072	neuron projection guidance	gene10061|gene10115|gene10116|gene10266|gene10471|gene10476|gene10485|gene10527|gene10623|gene10742|gene10964|gene11281|gene11306|gene11695|gene1181|gene11836|gene11976|gene12053|gene12241|gene12263|gene12274|gene12290|gene12420|gene12579|gene12648|gene1273|gene13102|gene1331|gene1332|gene1333|gene13398|gene13419|gene13515|gene13976|gene1404|gene14103|gene14132|gene14193|gene14291|gene14359|gene1…	gene10266|gene10623|gene10742|gene12241|gene12290|gene13102|gene13398|gene13515|gene13976|gene14103|gene15233|gene15646|gene15761|gene16393|gene17060|gene1787|gene18414|gene1904|gene1968|gene20115|gene21892|gene22297|gene22496|gene22517|gene25292|gene2587|gene26536|gene27028|gene3548|gene4248|gene4374|gene4391|gene5139|gene5758|gene7780|gene8345
GO:0065007	9.25567e-07	0.000147017	biological regulation	gene10000|gene10001|gene10003|gene10004|gene10006|gene100|gene10011|gene10014|gene10016|gene1002|gene10026|gene10028|gene10029|gene10030|gene10032|gene10033|gene1004|gene10041|gene10043|gene10046|gene1005|gene10061|gene10062|gene10063|gene10065|gene10066|gene10070|gene1007|gene10072|gene10074|gene10076|gene10082|gene10084|gene10090|gene10094|gene10096|gene10097|gene10099|gene10|gene10101|gene1010…
GO:0030029	9.32352e-07	0.000147017	actin filament-based process	gene10005|gene10030|gene10268|gene10319|gene10348|gene10466|gene10623|gene10626|gene10693|gene10696|gene10704|gene10853|gene11035|gene11059|gene11117|gene11180|gene11264|gene11273|gene11274|gene11281|gene11360|gene11684|gene11695|gene11703|gene11728|gene11742|gene11763|gene11821|gene1185|gene11867|gene11876|gene11877|gene1188|gene11891|gene11998|gene12004|gene12018|gene12033|gene12040|gene12098|g…	gene10348|gene10623|gene11059|gene11264|gene11703|gene11763|gene11821|gene12131|gene12|gene12870|gene13171|gene13649|gene14426|gene14437|gene14606|gene15583|gene15672|gene16329|gene17416|gene18153|gene18414|gene21083|gene21101|gene21160|gene21810|gene21992|gene22297|gene22370|gene22684|gene22965|gene23114|gene23667|gene24503|gene24611|gene25152|gene2555|gene26974|gene27383|gene3297|gene3754|gene4…
GO:0050801	9.46347e-07	0.000147286	ion homeostasis	gene10016|gene10029|gene10032|gene10084|gene10348|gene10351|gene10381|gene10382|gene10419|gene10430|gene10435|gene1044|gene10466|gene10486|gene10495|gene1051|gene10555|gene1056|gene10564|gene10566|gene10581|gene10620|gene1066|gene10663|gene10693|gene10700|gene10807|gene10842|gene10877|gene10960|gene10981|gene10999|gene11005|gene11073|gene11090|gene11101|gene11151|gene11152|gene11170|gene11172|gen…	gene10029|gene10348|gene10351|gene10419|gene10807|gene11073|gene11791|gene12114|gene12703|gene12822|gene12898|gene13133|gene13572|gene13590|gene14087|gene14350|gene15408|gene15709|gene16261|gene16369|gene16754|gene17113|gene1734|gene17403|gene17538|gene17597|gene17917|gene18275|gene18384|gene19981|gene2041|gene20551|gene20660|gene20942|gene2095|gene20958|gene21024|gene21083|gene2138|gene21826|gen…
GO:0043168	7.44297e-07	0.000154265	anion binding	gene100|gene10016|gene10028|gene10029|gene10032|gene1005|gene10056|gene10065|gene10071|gene10088|gene10096|gene101|gene10120|gene10124|gene10129|gene10134|gene10137|gene10159|gene10161|gene10170|gene1018|gene1019|gene10192|gene10215|gene10231|gene10236|gene1024|gene10249|gene10251|gene10255|gene10261|gene10268|gene10280|gene10289|gene1029|gene10304|gene10305|gene10309|gene10313|gene10314|gene1034…	gene10029|gene10313|gene10348|gene10385|gene10392|gene10618|gene10698|gene10742|gene108|gene11028|gene11038|gene11168|gene11359|gene11645|gene11821|gene11868|gene12024|gene12087|gene12183|gene12290|gene12473|gene12486|gene12703|gene12722|gene12863|gene12909|gene12917|gene13102|gene13142|gene13171|gene13181|gene13|gene13209|gene13267|gene13268|gene13306|gene13590|gene13675|gene1370|gene13765|gene1…
GO:0005083	8.56741e-07	0.000168692	small GTPase regulator activity	gene10132|gene10409|gene10608|gene10693|gene10837|gene10898|gene11074|gene11233|gene11447|gene115|gene11633|gene11695|gene11746|gene11787|gene12052|gene12053|gene12|gene12736|gene12741|gene12813|gene12843|gene1290|gene13101|gene1324|gene13312|gene13315|gene1364|gene13821|gene13887|gene13896|gene14062|gene14066|gene1407|gene14116|gene14130|gene14138|gene1424|gene14451|gene1460|gene14633|gene14685|…	gene12052|gene12|gene13101|gene13315|gene14062|gene15414|gene1665|gene1701|gene19854|gene21255|gene21381|gene21382|gene22385|gene22684|gene24949|gene25010|gene26675|gene26835|gene27118|gene28197|gene3779|gene4723|gene5041|gene5079|gene5139|gene5183|gene5669|gene5692|gene5758|gene6284|gene6585|gene7052|gene7732|gene7864|gene8224|gene8415|gene918|gene9826
GO:0044087	7.94941e-07	0.000179747	regulation of cellular component biogenesis	gene10004|gene10030|gene10115|gene10116|gene10165|gene10184|gene10200|gene10266|gene10282|gene10320|gene10383|gene10463|gene10478|gene10495|gene10527|gene10600|gene10668|gene10698|gene10721|gene10726|gene10743|gene10748|gene10801|gene10877|gene10878|gene10974|gene10999|gene11012|gene11014|gene11029|gene11055|gene11059|gene11060|gene11064|gene11113|gene11168|gene11172|gene11198|gene11246|gene11248…	gene10116|gene10165|gene11012|gene11014|gene11055|gene11281|gene11643|gene11919|gene12024|gene12|gene12241|gene12263|gene12898|gene12978|gene13041|gene13206|gene14144|gene14274|gene14350|gene15596|gene15932|gene16132|gene17050|gene17388|gene1783|gene18161|gene19183|gene204|gene20482|gene20536|gene20835|gene20911|gene20958|gene20995|gene21101|gene21381|gene21390|gene22009|gene24840|gene2536|gene25…
GO:0048598	8.88509e-07	0.000197183	embryonic morphogenesis	gene10003|gene10041|gene1017|gene10175|gene10298|gene10367|gene10391|gene10485|gene10507|gene10562|gene10605|gene10611|gene10620|gene10693|gene10743|gene10804|gene10880|gene10997|gene11248|gene11281|gene11602|gene11670|gene11673|gene11774|gene11830|gene11949|gene11994|gene12014|gene12018|gene12045|gene12143|gene12253|gene12401|gene12402|gene12453|gene12699|gene12700|gene12711|gene12746|gene12803|…	gene10175|gene10367|gene10880|gene10997|gene11281|gene12045|gene13476|gene14927|gene15918|gene1602|gene1610|gene17039|gene19075|gene19116|gene21004|gene21008|gene22083|gene22662|gene23006|gene23864|gene2431|gene2669|gene3712|gene3937|gene497|gene50|gene5570|gene5824|gene7455|gene7779|gene8116|gene8117|gene8118|gene8119|gene8120|gene8649|gene8653|gene896|gene9403
GO:0048813	1.32954e-06	0.000204273	dendrite morphogenesis	gene11281|gene11601|gene12464|gene13315|gene13515|gene13525|gene13804|gene14000|gene14062|gene14132|gene14606|gene15344|gene16015|gene16500|gene16576|gene19671|gene19845|gene21344|gene23827|gene26303|gene2636|gene26788|gene26982|gene26983|gene28233|gene3476|gene3660|gene410|gene4391|gene4416|gene5301|gene5601|gene6412|gene6414|gene6416|gene7000|gene7001|gene7685|gene7805|gene7895|gene8609|gene871…	gene13315|gene13515|gene13525|gene13804|gene14062|gene14606|gene16015|gene16500|gene23827|gene2636|gene4391|gene7001|gene871|gene8994
GO:0001775	9.79315e-07	0.000213384	cell activation	gene1002|gene10062|gene10065|gene10175|gene10280|gene1028|gene10391|gene10432|gene10495|gene10562|gene10599|gene10693|gene10696|gene108|gene10824|gene10828|gene10830|gene10832|gene10856|gene11045|gene11149|gene11170|gene11172|gene11248|gene11311|gene11322|gene11377|gene11384|gene11633|gene11640|gene11673|gene11687|gene11731|gene11809|gene11826|gene11844|gene11853|gene11864|gene12024|gene12049|gen…	gene10175|gene108|gene11311|gene11633|gene11640|gene11687|gene12024|gene13377|gene13862|gene14313|gene1592|gene16772|gene17388|gene21469|gene21892|gene2190|gene22027|gene22083|gene22297|gene23006|gene243|gene25905|gene25944|gene26107|gene27862|gene3305|gene3460|gene3884|gene45|gene5009|gene5729|gene5818|gene6041|gene6138|gene7745|gene8118|gene8126|gene8649|gene9001|gene9335|gene9389|gene9775
GO:0043269	1.52854e-06	0.000231873	regulation of ion transport	gene10348|gene10351|gene10495|gene10507|gene1052|gene10530|gene10566|gene10633|gene10854|gene10856|gene10857|gene10960|gene10999|gene11055|gene11152|gene11170|gene11175|gene11201|gene11269|gene11354|gene1164|gene11677|gene11703|gene11844|gene11867|gene11869|gene11962|gene12083|gene12232|gene12325|gene12385|gene12386|gene12401|gene12404|gene12423|gene12424|gene12573|gene12663|gene12703|gene12772|g…	gene10348|gene10351|gene11703|gene11962|gene12385|gene12703|gene12898|gene13|gene14350|gene14606|gene15761|gene16686|gene17538|gene17597|gene17917|gene18210|gene18384|gene19192|gene19827|gene20130|gene20279|gene20551|gene2062|gene20767|gene22256|gene22269|gene22361|gene22396|gene22402|gene22642|gene22655|gene2281|gene2405|gene25602|gene26150|gene26536|gene26675|gene27383|gene3065|gene3107|gene455…
GO:0031256	3.59401e-06	0.000234392	leading edge membrane	gene10119|gene10415|gene11113|gene11281|gene11699|gene1188|gene11945|gene12040|gene12075|gene1218|gene12320|gene12642|gene12870|gene13222|gene13334|gene1364|gene13709|gene13887|gene14384|gene14473|gene14532|gene14587|gene14887|gene14912|gene15245|gene15344|gene16165|gene16485|gene16595|gene16667|gene16884|gene1701|gene17241|gene17615|gene17616|gene1783|gene1787|gene1788|gene18209|gene18210|gene18…	gene12642|gene12870|gene13222|gene14384|gene1701|gene1787|gene18210|gene204|gene21083|gene21160|gene22684|gene2661|gene26974|gene27088|gene2814|gene3462|gene3779|gene5758|gene596|gene7182|gene7761|gene8224|gene8532|gene907|gene9116
GO:0044459	1.3857e-06	0.00025982	plasma membrane part	gene10000|gene1002|gene10029|gene10035|gene10051|gene10061|gene10062|gene10065|gene1007|gene10084|gene10097|gene10099|gene10102|gene101|gene10115|gene10116|gene10119|gene10165|gene10184|gene10227|gene10235|gene10247|gene10248|gene10266|gene10268|gene10274|gene1028|gene10294|gene10296|gene10298|gene10307|gene10348|gene10351|gene10375|gene10385|gene10395|gene10405|gene10415|gene10430|gene10463|gene…	gene10035|gene10116|gene10165|gene10268|gene10351|gene10385|gene10486|gene10574|gene10867|gene10965|gene11056|gene11263|gene11281|gene11306|gene11311|gene11588|gene11687|gene11833|gene12022|gene12040|gene12241|gene12263|gene12470|gene12869|gene12959|gene13222|gene13336|gene13635|gene13715|gene13804|gene13862|gene13930|gene14004|gene14153|gene14350|gene14384|gene14789|gene15408|gene15414|gene15591…
GO:0048878	1.79571e-06	0.000265676	chemical homeostasis	gene10016|gene10029|gene10032|gene10084|gene10112|gene1016|gene10348|gene10351|gene10381|gene10382|gene10419|gene10430|gene10435|gene1044|gene10466|gene10486|gene10495|gene1051|gene10546|gene10555|gene1056|gene10564|gene10566|gene10581|gene10620|gene10646|gene1066|gene10663|gene10693|gene10700|gene10734|gene10807|gene10842|gene10860|gene10877|gene10960|gene10981|gene10999|gene11005|gene11038|gene…	gene10029|gene10348|gene10351|gene10419|gene10807|gene11038|gene11073|gene11791|gene11809|gene12114|gene12703|gene12822|gene12898|gene13133|gene13142|gene13572|gene13590|gene14087|gene14350|gene15408|gene15709|gene16261|gene16369|gene16425|gene16598|gene16754|gene17113|gene1734|gene17403|gene17538|gene17597|gene17917|gene18275|gene18384|gene19827|gene19981|gene2041|gene20428|gene20521|gene20551|g…
GO:0042592	1.77558e-06	0.000265676	homeostatic process	gene10016|gene10029|gene10032|gene10084|gene10112|gene1016|gene10175|gene10189|gene10216|gene10277|gene10328|gene10336|gene10348|gene10351|gene10376|gene10381|gene10382|gene10412|gene10419|gene10430|gene10435|gene1044|gene10466|gene10486|gene10495|gene1051|gene10546|gene10555|gene1056|gene10564|gene10566|gene10581|gene10606|gene10620|gene10634|gene10646|gene1066|gene10663|gene10693|gene10700|gene…	gene10029|gene10348|gene10351|gene10419|gene10807|gene11014|gene11038|gene11059|gene11073|gene11157|gene117|gene11791|gene11809|gene12114|gene12703|gene12822|gene12898|gene13133|gene13142|gene13572|gene13590|gene14071|gene14087|gene14110|gene14350|gene14491|gene15408|gene15709|gene16261|gene16369|gene16425|gene16598|gene16754|gene17113|gene1734|gene17403|gene17538|gene17597|gene17689|gene17917|ge…
GO:0043231	4.83065e-06	0.000301916	intracellular membrane-bounded organelle	gene10000|gene10001|gene10004|gene10006|gene10007|gene100|gene10011|gene10016|gene10018|gene10022|gene10024|gene10028|gene10029|gene1003|gene10033|gene10034|gene10046|gene10047|gene10048|gene10055|gene10058|gene10059|gene10060|gene10061|gene10062|gene10064|gene10066|gene10069|gene10070|gene10071|gene10072|gene10073|gene10074|gene10075|gene10076|gene1008|gene10081|gene10084|gene10086|gene10089|gen…
GO:0044699	1.43679e-06	0.000307474	single-organism process	gene10000|gene10001|gene10003|gene10005|gene10006|gene10007|gene1001|gene10014|gene10016|gene10019|gene10020|gene1002|gene10022|gene10024|gene10026|gene10027|gene10029|gene10030|gene1003|gene10032|gene10033|gene10034|gene1004|gene10041|gene10043|gene10046|gene10047|gene10051|gene1006|gene10061|gene10062|gene10065|gene10066|gene10068|gene10069|gene1007|gene10073|gene10075|gene10076|gene1008|gene10…
GO:0000981	9.41022e-07	0.000308812	sequence-specific DNA binding RNA polymerase II transcription factor activity	gene10041|gene10076|gene10092|gene1017|gene10175|gene10194|gene10310|gene10337|gene10367|gene10391|gene10427|gene10485|gene10562|gene10581|gene10627|gene10635|gene10662|gene10665|gene10701|gene10721|gene10726|gene10928|gene10987|gene10997|gene11044|gene11248|gene11257|gene11320|gene11347|gene11446|gene11612|gene11625|gene11809|gene11814|gene11835|gene11836|gene11864|gene11976|gene12013|gene12014|…	gene10175|gene10367|gene10427|gene10997|gene12764|gene13026|gene13476|gene14178|gene14892|gene14927|gene15752|gene1602|gene16028|gene1610|gene17433|gene17518|gene17545|gene17964|gene18816|gene19075|gene19256|gene20958|gene21004|gene21008|gene21361|gene21537|gene21738|gene21892|gene22297|gene23006|gene23046|gene23654|gene25020|gene25022|gene26104|gene2714|gene27669|gene2769|gene27832|gene28300|gen…
GO:0030027	5.21097e-06	0.000312658	lamellipodium	gene10507|gene10623|gene10803|gene10937|gene11107|gene11113|gene11168|gene11281|gene11381|gene11607|gene11784|gene1188|gene12098|gene12479|gene12645|gene12843|gene1295|gene13051|gene13102|gene13171|gene13374|gene13878|gene13887|gene14130|gene14730|gene14856|gene14887|gene14908|gene14913|gene15344|gene15672|gene15811|gene15913|gene16037|gene16165|gene16288|gene16492|gene16576|gene16581|gene16595|g…	gene10623|gene11107|gene11168|gene13102|gene13171|gene15672|gene1665|gene18990|gene19616|gene19835|gene2062|gene21053|gene21083|gene21101|gene21160|gene21900|gene22517|gene22684|gene23580|gene23678|gene24503|gene25292|gene26932|gene3754|gene6284|gene7052|gene8343|gene907|gene9945
GO:0019725	2.21223e-06	0.000323309	cellular homeostasis	gene10016|gene10029|gene10032|gene10084|gene10216|gene10328|gene10336|gene10348|gene10351|gene10381|gene10382|gene10430|gene10435|gene1044|gene10466|gene10486|gene10495|gene1051|gene10555|gene1056|gene10564|gene10566|gene10581|gene10620|gene10634|gene1066|gene10663|gene10693|gene10700|gene10807|gene10842|gene10877|gene10960|gene10981|gene10999|gene11059|gene11073|gene11090|gene11101|gene11152|gen…	gene10029|gene10348|gene10351|gene10807|gene11059|gene11073|gene12114|gene12703|gene12822|gene12898|gene13133|gene13572|gene13590|gene14087|gene14350|gene15408|gene15709|gene16261|gene16369|gene16754|gene17113|gene1734|gene17403|gene17538|gene17597|gene17917|gene18275|gene18384|gene19981|gene2041|gene20428|gene20660|gene20942|gene2095|gene20958|gene21024|gene21083|gene2138|gene21612|gene21826|gen…
GO:0044297	5.81249e-06	0.000335336	cell body	gene10029|gene10348|gene10476|gene1061|gene10742|gene10743|gene10937|gene11056|gene11122|gene11149|gene11257|gene11459|gene11465|gene11607|gene11832|gene11867|gene11871|gene12069|gene12092|gene12114|gene12121|gene12122|gene12143|gene12393|gene12534|gene12558|gene12579|gene12642|gene12734|gene1275|gene12900|gene12909|gene1319|gene13254|gene13342|gene13374|gene13382|gene13392|gene1345|gene13534|gen…	gene10029|gene10348|gene10742|gene12114|gene12642|gene12900|gene12909|gene14350|gene15761|gene15974|gene16269|gene16590|gene1701|gene18275|gene19668|gene19981|gene21160|gene21491|gene22256|gene22269|gene22642|gene23827|gene23837|gene2405|gene24505|gene26103|gene26453|gene26866|gene2997|gene304|gene4080|gene4880|gene4986|gene5275|gene6299|gene6709|gene7708|gene7709|gene7732|gene8242|gene8383|gene8…
GO:0004672	1.13377e-06	0.000343445	protein kinase activity	gene10065|gene10192|gene10231|gene10268|gene10280|gene10348|gene10358|gene1038|gene10403|gene10476|gene10665|gene10666|gene10693|gene10696|gene10698|gene10742|gene10837|gene10847|gene10885|gene10897|gene10935|gene10969|gene11056|gene11074|gene11086|gene11091|gene11|gene11241|gene11254|gene11310|gene11322|gene11336|gene11640|gene11644|gene11645|gene11646|gene11684|gene11685|gene11687|gene11711|gen…	gene10268|gene10358|gene10969|gene11056|gene11241|gene11640|gene11687|gene12024|gene12290|gene12703|gene12917|gene13804|gene13862|gene14313|gene14384|gene15271|gene15596|gene16566|gene18173|gene19696|gene20232|gene20618|gene20835|gene21350|gene21381|gene21390|gene22027|gene22083|gene2305|gene23750|gene24330|gene24840|gene24933|gene25036|gene25427|gene25905|gene26979|gene27019|gene2803|gene28235|g…
GO:0005085	1.8506e-06	0.000347031	guanyl-nucleotide exchange factor activity	gene10132|gene10409|gene10445|gene10608|gene10693|gene10837|gene10898|gene11074|gene11233|gene11447|gene115|gene11633|gene11695|gene11746|gene11787|gene12052|gene12053|gene12183|gene12|gene12736|gene12741|gene12813|gene12843|gene12873|gene1290|gene13101|gene1324|gene13255|gene13312|gene13315|gene1364|gene13821|gene13887|gene13896|gene13945|gene14062|gene14066|gene1407|gene14116|gene14130|gene1413…	gene12052|gene12183|gene12|gene13101|gene13315|gene14062|gene15414|gene1665|gene1701|gene19854|gene21255|gene21381|gene21382|gene22385|gene22684|gene24949|gene25010|gene26675|gene26835|gene27118|gene28197|gene3198|gene3779|gene4562|gene5079|gene5139|gene5183|gene5669|gene5692|gene5758|gene6284|gene6585|gene7052|gene772|gene7732|gene7864|gene8034|gene8224|gene8415|gene918|gene9826
GO:0016049	2.42375e-06	0.000349954	cell growth	gene10061|gene10266|gene1028|gene10309|gene10348|gene10478|gene10527|gene108|gene11640|gene12163|gene12205|gene12295|gene12423|gene12424|gene12963|gene1369|gene13790|gene13804|gene14765|gene14801|gene15202|gene15238|gene15240|gene15245|gene15294|gene15388|gene15563|gene15761|gene15819|gene15822|gene15887|gene15974|gene16086|gene16208|gene16486|gene16514|gene16594|gene16768|gene1701|gene17067|gene…	gene10266|gene10348|gene10478|gene108|gene12205|gene13804|gene15761|gene15974|gene1701|gene17067|gene1734|gene1904|gene19091|gene20115|gene20199|gene20238|gene20835|gene22083|gene22496|gene28161|gene4374|gene752|gene7708|gene7709|gene8994
GO:0097060	2.13702e-06	0.000356171	synaptic membrane	gene10004|gene10029|gene10035|gene10097|gene10099|gene10101|gene10102|gene10115|gene10116|gene10269|gene10351|gene10478|gene10486|gene10620|gene10636|gene10644|gene10645|gene10648|gene10649|gene10976|gene11170|gene11201|gene11310|gene11593|gene11857|gene11909|gene12069|gene12131|gene12241|gene12421|gene12537|gene12579|gene12601|gene12602|gene12772|gene12824|gene12826|gene12962|gene13051|gene13091…	gene10035|gene10116|gene10351|gene10486|gene12241|gene15672|gene15805|gene173|gene18457|gene19179|gene19777|gene22389|gene22914|gene23837|gene24505|gene25276|gene2536|gene26536|gene26750|gene26830|gene27118|gene27238|gene27944|gene3124|gene5772|gene6438|gene7203|gene7448|gene8281|gene8799
GO:0032101	2.55143e-06	0.000364003	regulation of response to external stimulus	gene10000|gene10014|gene10043|gene10061|gene10256|gene10377|gene10486|gene10527|gene10598|gene10665|gene10666|gene10693|gene10698|gene10701|gene10706|gene10719|gene10748|gene10824|gene10826|gene10828|gene10832|gene10854|gene10856|gene10857|gene10877|gene109|gene11029|gene11056|gene11170|gene11172|gene11180|gene11205|gene11241|gene11248|gene11281|gene11304|gene11311|gene11687|gene11703|gene11809|g…	gene10698|gene11029|gene11703|gene11809|gene12473|gene12786|gene14070|gene14071|gene14103|gene14350|gene15214|gene15233|gene15408|gene15596|gene15974|gene16393|gene16566|gene16614|gene175|gene17689|gene17792|gene1787|gene18210|gene18674|gene19192|gene20428|gene20448|gene20514|gene20835|gene21083|gene21168|gene21390|gene21527|gene22083|gene22400|gene22496|gene22649|gene22712|gene22724|gene22841|ge…
GO:0010604	2.59505e-06	0.000365871	positive regulation of macromolecule metabolic process	gene10000|gene10006|gene10014|gene10041|gene10046|gene10066|gene10076|gene10090|gene10141|gene10143|gene10162|gene10166|gene10175|gene10189|gene10198|gene10200|gene10235|gene10236|gene10266|gene10280|gene10298|gene1030|gene10312|gene10313|gene10337|gene10344|gene10351|gene10367|gene10384|gene10391|gene10405|gene10411|gene10412|gene10417|gene10418|gene10421|gene10427|gene10431|gene10435|gene10443|…	gene10076|gene10266|gene10313|gene10351|gene10542|gene10698|gene11014|gene11072|gene11226|gene11645|gene11703|gene11809|gene11974|gene1209|gene12179|gene12194|gene12205|gene12276|gene12290|gene12382|gene12722|gene12787|gene12822|gene12850|gene12870|gene12898|gene12917|gene13026|gene13102|gene13142|gene13206|gene13267|gene13323|gene13329|gene13476|gene13756|gene13860|gene13953|gene14233|gene14844|…
GO:0006816	2.66319e-06	0.000371112	calcium ion transport	gene10016|gene10032|gene10112|gene10348|gene10351|gene10381|gene10382|gene10435|gene10566|gene10700|gene11170|gene11211|gene11354|gene11597|gene11891|gene12114|gene12346|gene12386|gene12412|gene1316|gene13275|gene13333|gene13351|gene13555|gene13715|gene13897|gene14087|gene14151|gene14306|gene14311|gene14312|gene14313|gene14318|gene14346|gene14531|gene14532|gene14544|gene14789|gene14870|gene15131|…	gene10348|gene10351|gene12114|gene14087|gene15709|gene16686|gene16754|gene17538|gene17597|gene2041|gene20767|gene20942|gene21083|gene22269|gene22396|gene22402|gene22642|gene25746|gene25905|gene26631|gene26675|gene2997|gene5159|gene5818|gene5821|gene5863|gene7107|gene7420|gene7453|gene94
GO:0043565	1.38441e-06	0.000389415	sequence-specific DNA binding	gene10041|gene10076|gene10143|gene1017|gene10175|gene10194|gene10310|gene10337|gene10367|gene10391|gene10427|gene10443|gene10485|gene10542|gene10562|gene10581|gene10606|gene10627|gene10635|gene10662|gene10665|gene10691|gene10701|gene10711|gene10721|gene10726|gene10747|gene10905|gene10914|gene10928|gene10972|gene10977|gene10997|gene11044|gene11072|gene11108|gene11183|gene11246|gene11248|gene11257|…	gene10175|gene10367|gene10427|gene10542|gene10997|gene11790|gene12276|gene12634|gene12764|gene12822|gene12898|gene13026|gene13383|gene13476|gene14178|gene14491|gene14716|gene14892|gene14927|gene15752|gene15849|gene15918|gene16015|gene1602|gene16028|gene16067|gene1610|gene17033|gene17518|gene17545|gene17836|gene17964|gene19075|gene20625|gene20879|gene20958|gene20977|gene21004|gene21008|gene21234|g…
GO:0016310	1.93522e-06	0.000406871	phosphorylation	gene10065|gene10166|gene10268|gene10280|gene10348|gene1038|gene10476|gene10665|gene10666|gene10693|gene10696|gene10698|gene108|gene10885|gene10897|gene10935|gene10969|gene11074|gene11081|gene11119|gene11170|gene11322|gene11336|gene11640|gene11685|gene11687|gene11711|gene11750|gene11781|gene11786|gene11826|gene11873|gene11891|gene11949|gene12019|gene12024|gene12074|gene12129|gene12187|gene12239|ge…	gene10268|gene108|gene10969|gene11640|gene11687|gene12024|gene12287|gene12290|gene12703|gene12917|gene13026|gene13804|gene13862|gene15271|gene15596|gene1734|gene20232|gene20389|gene20618|gene20835|gene21350|gene21390|gene2190|gene22027|gene22083|gene22549|gene22630|gene24330|gene24840|gene24933|gene25036|gene25905|gene2769|gene28235|gene3124|gene3640|gene4431|gene4854|gene5067|gene5136|gene519|ge…
GO:0005794	7.72683e-06	0.000429269	Golgi apparatus	gene1003|gene10069|gene10073|gene1008|gene10|gene10115|gene10116|gene10260|gene1031|gene10354|gene10362|gene10378|gene10395|gene10402|gene1045|gene10599|gene10600|gene10633|gene10698|gene10700|gene10841|gene10886|gene10904|gene11029|gene11055|gene11074|gene11086|gene11091|gene11|gene11136|gene11137|gene11161|gene11186|gene11193|gene11206|gene11240|gene1124|gene11241|gene11271|gene11306|gene11318|…	gene10698|gene11029|gene12421|gene12435|gene12764|gene12822|gene12824|gene12898|gene13523|gene13883|gene13910|gene14426|gene14606|gene15559|gene15592|gene15791|gene16233|gene16285|gene1734|gene17403|gene17491|gene17514|gene19183|gene19238|gene19616|gene19981|gene204|gene20605|gene20615|gene20790|gene20993|gene21118|gene21132|gene22087|gene22256|gene22384|gene22684|gene22712|gene2281|gene2324|gene…
GO:0010632	2.09674e-06	0.00043323	regulation of epithelial cell migration	gene10026|gene10527|gene10698|gene10877|gene11107|gene11193|gene11236|gene11254|gene11673|gene11949|gene12116|gene12210|gene12500|gene12787|gene12920|gene13102|gene1333|gene13625|gene13673|gene1370|gene13819|gene14274|gene14380|gene14603|gene14618|gene14622|gene15245|gene15563|gene15596|gene15761|gene16329|gene16445|gene16543|gene16594|gene17241|gene17275|gene17485|gene175|gene17589|gene17940|gen…	gene11107|gene11193|gene12787|gene13625|gene13819|gene14274|gene15596|gene18990|gene204|gene21361|gene22027|gene22083|gene25292|gene25443|gene26849|gene3198|gene3640|gene4252|gene5818|gene8794|gene9916
GO:0010720	2.48456e-06	0.00050466	positive regulation of cell development	gene10266|gene10271|gene10313|gene10391|gene10420|gene10527|gene10691|gene10803|gene10928|gene11183|gene11236|gene11241|gene11248|gene11281|gene11310|gene11384|gene11670|gene11949|gene12024|gene12124|gene12146|gene1220|gene12205|gene12237|gene12453|gene12565|gene12834|gene12903|gene12983|gene13160|gene13247|gene13250|gene13260|gene13660|gene13673|gene13678|gene14108|gene14130|gene14469|gene14476|…	gene11241|gene11281|gene12024|gene12903|gene14789|gene14884|gene15592|gene16142|gene1701|gene17024|gene17388|gene1783|gene18222|gene204|gene20958|gene21390|gene22083|gene2305|gene23689|gene23864|gene2636|gene27019|gene27862|gene3124|gene3198|gene3528|gene7482|gene8116|gene8649
GO:0048638	3.70797e-06	0.000510763	regulation of developmental growth	gene10061|gene10175|gene10266|gene10277|gene10562|gene10719|gene10803|gene10928|gene11074|gene11236|gene11360|gene11703|gene11752|gene1181|gene11918|gene11949|gene12014|gene12018|gene12379|gene12579|gene12943|gene13448|gene1374|gene13800|gene13880|gene13896|gene14193|gene14273|gene14301|gene14359|gene14501|gene14669|gene14736|gene14789|gene14801|gene15155|gene15233|gene15238|gene15239|gene15240|g…	gene10266|gene11703|gene14736|gene15233|gene15974|gene16329|gene16393|gene20199|gene204|gene20514|gene21390|gene22083|gene22297|gene22496|gene22841|gene22859|gene24503|gene24708|gene24949|gene2587|gene26150|gene2636|gene26453|gene2782|gene27959|gene4986|gene5033|gene752|gene8345|gene9130|gene9735
GO:0010959	3.98362e-06	0.000542497	regulation of metal ion transport	gene10348|gene10351|gene10495|gene10507|gene10530|gene10566|gene10854|gene10856|gene10857|gene10960|gene10999|gene11055|gene11152|gene11170|gene11201|gene11354|gene11677|gene11703|gene11844|gene11867|gene11869|gene11962|gene12083|gene12232|gene12385|gene12386|gene12404|gene12573|gene12663|gene12703|gene12772|gene12836|gene13247|gene13270|gene13275|gene13278|gene13351|gene13508|gene13555|gene13742…	gene10348|gene10351|gene11703|gene11962|gene12385|gene12703|gene15761|gene16686|gene17538|gene17597|gene17917|gene18210|gene18384|gene19192|gene20130|gene20279|gene20551|gene2062|gene20767|gene22269|gene22396|gene22402|gene22642|gene2405|gene25602|gene26150|gene26536|gene26675|gene27383|gene3065|gene4557|gene5818|gene5821|gene5863|gene6117|gene7420|gene7444|gene7453|gene7732|gene8640
GO:0019899	3.05629e-06	0.000547076	enzyme binding	gene100|gene10014|gene10016|gene10074|gene101|gene10114|gene10119|gene10129|gene10165|gene10198|gene10215|gene10269|gene1031|gene10325|gene10348|gene10351|gene10391|gene10403|gene104|gene10411|gene10418|gene10459|gene10478|gene105|gene10511|gene10554|gene1056|gene10591|gene10613|gene10623|gene10676|gene10706|gene10722|gene10734|gene10743|gene10748|gene10805|gene10851|gene10859|gene1093|gene10960|…	gene10269|gene10348|gene10351|gene10478|gene10623|gene10859|gene11029|gene11168|gene11226|gene12024|gene12532|gene12642|gene12722|gene12786|gene12787|gene12816|gene12898|gene12900|gene12928|gene13102|gene13907|gene14244|gene14339|gene14491|gene15088|gene15398|gene15411|gene15458|gene15592|gene15644|gene15672|gene15675|gene15709|gene16553|gene1701|gene17113|gene17160|gene17386|gene17416|gene17514|…
GO:0005089	2.37306e-06	0.000585604	Rho guanyl-nucleotide exchange factor activity	gene10132|gene10409|gene11447|gene115|gene11746|gene12052|gene12|gene12741|gene12813|gene12843|gene13315|gene1364|gene13887|gene14062|gene14066|gene1407|gene14130|gene14138|gene14451|gene14724|gene16037|gene16066|gene1665|gene16815|gene1701|gene17388|gene17846|gene1799|gene18190|gene18278|gene19178|gene19629|gene20121|gene20180|gene2066|gene21255|gene21381|gene21382|gene21509|gene2238|gene22385|g…	gene10409|gene115|gene12|gene12741|gene14066|gene1701|gene17388|gene19178|gene20180|gene21381|gene21509|gene4920|gene5009|gene8708|gene9223
GO:0001228	2.37929e-06	0.000585604	RNA polymerase II transcription regulatory region sequence-specific DNA binding transcription factor activity involved in positive regulation of transcription	gene10076|gene10175|gene10337|gene10367|gene10391|gene10485|gene10562|gene10627|gene10635|gene10665|gene10721|gene10726|gene11347|gene11625|gene11835|gene11864|gene11976|gene12013|gene12014|gene12018|gene12191|gene12195|gene12259|gene12397|gene12426|gene12496|gene12500|gene12620|gene12700|gene12718|gene12764|gene1293|gene13014|gene13069|gene13119|gene13240|gene13250|gene1327|gene13303|gene13404|g…	gene10175|gene10367|gene12764|gene13476|gene14178|gene14927|gene15752|gene1602|gene16028|gene1610|gene17518|gene17545|gene21008|gene21537|gene21738|gene21892|gene23006|gene23046|gene25020|gene25022|gene3712|gene462|gene5545|gene5570|gene5817|gene5824|gene6389|gene6961|gene7636|gene8117|gene8119|gene8386
GO:0043229	1.10707e-05	0.00059247	intracellular organelle	gene10000|gene10001|gene10004|gene10005|gene10006|gene10007|gene100|gene10011|gene10016|gene10018|gene10022|gene10024|gene10028|gene10029|gene10030|gene1003|gene10033|gene10034|gene10041|gene10046|gene10047|gene10048|gene10051|gene10055|gene10058|gene10059|gene10060|gene10061|gene10062|gene10064|gene10066|gene10069|gene10070|gene10071|gene10072|gene10073|gene10074|gene10075|gene10076|gene1008|gen…
GO:0043025	1.14544e-05	0.00059247	neuronal cell body	gene10029|gene10348|gene10476|gene1061|gene10742|gene10743|gene11056|gene11122|gene11149|gene11257|gene11459|gene11465|gene11832|gene11867|gene12069|gene12092|gene12114|gene12121|gene12122|gene12143|gene12393|gene12558|gene12579|gene12642|gene12734|gene1275|gene12909|gene1319|gene13254|gene13374|gene13382|gene13392|gene1345|gene1356|gene13579|gene13940|gene1404|gene14130|gene14350|gene14356|gene1…	gene10029|gene10348|gene10742|gene12114|gene12642|gene12909|gene14350|gene15761|gene15974|gene16590|gene1701|gene18275|gene19668|gene19981|gene21491|gene22256|gene22269|gene22642|gene23827|gene23837|gene2405|gene24505|gene26103|gene26866|gene2997|gene304|gene4080|gene4880|gene4986|gene5275|gene6299|gene6709|gene7708|gene7709|gene7732|gene8242|gene8383|gene8532|gene8758|gene8994|gene9826
GO:0030054	4.13715e-06	0.000620573	cell junction	gene10001|gene10004|gene10016|gene1002|gene10024|gene10028|gene10029|gene10031|gene10035|gene10043|gene10062|gene10065|gene10066|gene10073|gene10097|gene10099|gene10101|gene10102|gene10115|gene10116|gene10151|gene10196|gene10239|gene10266|gene10268|gene10269|gene10276|gene10282|gene10320|gene10328|gene10337|gene10348|gene10351|gene10372|gene10390|gene10413|gene10421|gene10445|gene10471|gene10478|…	gene10035|gene10116|gene10268|gene10351|gene10486|gene10867|gene11167|gene11241|gene11263|gene11281|gene11696|gene11800|gene11802|gene11833|gene11834|gene12024|gene12040|gene12263|gene12928|gene13476|gene13635|gene13935|gene14066|gene14813|gene15435|gene15672|gene15792|gene15805|gene16132|gene16590|gene16652|gene1701|gene173|gene17416|gene18161|gene18173|gene18457|gene18990|gene19116|gene19179|ge…
GO:0048519	3.14355e-06	0.000622787	negative regulation of biological process	gene10000|gene10001|gene100|gene10014|gene10016|gene10026|gene10028|gene10029|gene10046|gene10062|gene1007|gene10074|gene10097|gene101|gene10114|gene10115|gene10116|gene10119|gene10129|gene10143|gene10159|gene10162|gene10165|gene10167|gene10175|gene10187|gene10189|gene10198|gene10256|gene10266|gene10276|gene1028|gene10282|gene10304|gene10308|gene10309|gene10310|gene10312|gene10313|gene10324|gene1…
GO:0035115	3.17006e-06	0.000622787	embryonic forelimb morphogenesis	gene11830|gene13342|gene13436|gene13504|gene15233|gene17706|gene20170|gene20405|gene21004|gene21008|gene22171|gene22662|gene23006|gene23692|gene2393|gene3330|gene3785|gene3941|gene3943|gene3948|gene4225|gene7455|gene7849|gene8116|gene8118|gene8649|gene8719|gene896|gene9172	gene21004|gene21008|gene22662|gene23006|gene7455|gene8116|gene8118|gene8649|gene896
GO:0005938	1.26879e-05	0.000634397	cell cortex	gene10268|gene10495|gene10671|gene11056|gene11742|gene11844|gene11945|gene12320|gene12454|gene12479|gene1250|gene12816|gene12832|gene12870|gene12956|gene13|gene13235|gene13830|gene13933|gene14130|gene14481|gene14501|gene14635|gene14730|gene14912|gene14982|gene15219|gene15488|gene15592|gene15738|gene15836|gene16144|gene16311|gene16590|gene16731|gene16969|gene17418|gene17640|gene17860|gene18209|gen…	gene12816|gene12870|gene13|gene15592|gene16590|gene17418|gene18210|gene19229|gene20426|gene21053|gene21381|gene21382|gene22256|gene22370|gene22755|gene23678|gene24503|gene24949|gene2860|gene7182|gene7708|gene7709|gene7809|gene8878|gene9916
GO:0042391	4.76206e-06	0.00064122	regulation of membrane potential	gene10029|gene10351|gene10435|gene10486|gene10495|gene1056|gene10663|gene10999|gene11152|gene11307|gene11606|gene11844|gene11996|gene11997|gene12031|gene12143|gene12232|gene12268|gene12386|gene12401|gene12404|gene12529|gene12537|gene12573|gene12663|gene12737|gene12898|gene12962|gene12982|gene12986|gene13108|gene13133|gene1316|gene13411|gene1345|gene13454|gene13563|gene13572|gene13590|gene13779|ge…	gene10029|gene10351|gene12898|gene13133|gene13572|gene13590|gene14087|gene14350|gene16261|gene16369|gene17113|gene17917|gene18275|gene18384|gene19981|gene20958|gene21024|gene22361|gene22402|gene2281|gene25111|gene25147|gene25364|gene25465|gene25746|gene26536|gene26700|gene27383|gene2803|gene4025|gene4585|gene4880|gene5799|gene5863|gene7732|gene8242|gene8383|gene8758|gene8994|gene907|gene938
GO:0050770	5.03939e-06	0.000671023	regulation of axonogenesis	gene10061|gene10266|gene10277|gene10527|gene10803|gene10928|gene11236|gene11241|gene1181|gene11918|gene12131|gene12143|gene12558|gene12579|gene12795|gene13102|gene13156|gene1333|gene1374|gene13800|gene13880|gene14064|gene14359|gene14383|gene14437|gene14476|gene14501|gene14736|gene14789|gene14801|gene14902|gene15155|gene15233|gene15238|gene15239|gene15240|gene15385|gene15647|gene15965|gene15966|ge…	gene10266|gene12131|gene12795|gene13102|gene14437|gene14736|gene15233|gene16393|gene1701|gene1787|gene18414|gene19792|gene20115|gene20199|gene204|gene20514|gene21101|gene21390|gene22496|gene24293|gene24503|gene2587|gene2636|gene26453|gene304|gene4986|gene8345|gene8419|gene8994|gene9735
GO:0050773	5.12389e-06	0.000671336	regulation of dendrite development	gene10435|gene10478|gene11320|gene115|gene11684|gene11742|gene11844|gene11873|gene12131|gene12143|gene12453|gene12500|gene12519|gene12978|gene1316|gene1333|gene13525|gene13933|gene14359|gene14399|gene14501|gene14964|gene15932|gene15974|gene16566|gene1701|gene17019|gene17060|gene17111|gene17381|gene17388|gene17976|gene18566|gene18957|gene19761|gene20260|gene20286|gene2066|gene20777|gene20791|gene2…	gene10478|gene12131|gene12978|gene13525|gene15974|gene16566|gene1701|gene17060|gene17381|gene20911|gene20958|gene20993|gene2281|gene26165|gene26453|gene3528|gene4961|gene5275|gene7708|gene7709|gene8714|gene8758|gene9130|gene9735
GO:0048646	5.15378e-06	0.000671336	anatomical structure formation involved in morphogenesis	gene10005|gene10041|gene10165|gene10175|gene1018|gene10225|gene10298|gene10309|gene10319|gene10342|gene10351|gene10367|gene10383|gene10391|gene10402|gene10562|gene10581|gene10605|gene10610|gene10693|gene10698|gene10741|gene10832|gene10836|gene10837|gene10867|gene10922|gene10933|gene10997|gene11002|gene11011|gene11177|gene11237|gene11238|gene11241|gene11248|gene11269|gene11304|gene11360|gene11459|…	gene10351|gene10698|gene10867|gene10933|gene11238|gene11703|gene11809|gene11821|gene12241|gene12978|gene13102|gene13131|gene13|gene13476|gene13860|gene14050|gene14118|gene15233|gene15583|gene15596|gene15646|gene16329|gene16393|gene16497|gene17014|gene17060|gene175|gene17852|gene1868|gene19238|gene20404|gene20605|gene21160|gene2158|gene22083|gene22186|gene22187|gene22859|gene22986|gene23048|gene23…
GO:0065008	3.57762e-06	0.00069152	regulation of biological quality	gene100|gene10014|gene10016|gene10029|gene10030|gene10032|gene10084|gene10096|gene101|gene10112|gene1016|gene10165|gene10169|gene10175|gene10178|gene10184|gene10189|gene10216|gene10225|gene10226|gene10227|gene10236|gene10277|gene10282|gene10289|gene10296|gene10304|gene10324|gene10328|gene10336|gene10348|gene10351|gene10368|gene10376|gene10381|gene10382|gene10391|gene104|gene10412|gene10415|gene10…	gene10096|gene10165|gene10175|gene10351|gene10486|gene10867|gene10960|gene11014|gene11151|gene11167|gene11281|gene11306|gene11640|gene11687|gene11790|gene11802|gene12033|gene12040|gene12045|gene12241|gene12404|gene12703|gene12822|gene12869|gene12898|gene12903|gene12917|gene13041|gene13127|gene13162|gene13715|gene13862|gene13930|gene14066|gene14313|gene14350|gene14491|gene14504|gene14716|gene14746…
GO:0032989	3.84301e-06	0.000719604	cellular component morphogenesis	gene10256|gene10298|gene10342|gene10385|gene10391|gene10562|gene10564|gene10605|gene10627|gene10671|gene10867|gene11002|gene11059|gene11161|gene11180|gene11281|gene11297|gene11601|gene11602|gene11687|gene11751|gene11784|gene11945|gene11949|gene11993|gene12146|gene12206|gene12379|gene12401|gene12402|gene12464|gene12479|gene12500|gene12530|gene12703|gene12711|gene1273|gene12803|gene12857|gene12868|…	gene10385|gene10867|gene11281|gene11687|gene12703|gene13145|gene13476|gene13525|gene13804|gene14746|gene15672|gene16015|gene16590|gene1734|gene18222|gene18550|gene19116|gene20835|gene21101|gene21892|gene22662|gene22914|gene23864|gene24088|gene25284|gene2636|gene26536|gene26880|gene27019|gene2769|gene28235|gene304|gene3222|gene3640|gene3754|gene3884|gene4208|gene4416|gene4585|gene5075|gene5601|gen…
GO:0048704	3.82062e-06	0.000719604	embryonic skeletal system morphogenesis	gene1017|gene10605|gene10693|gene11248|gene11949|gene12014|gene12018|gene1292|gene13329|gene13476|gene13504|gene13585|gene14193|gene14924|gene14926|gene14927|gene14929|gene14930|gene14931|gene14969|gene15231|gene15395|gene15918|gene16019|gene1602|gene16339|gene16612|gene16693|gene17039|gene17060|gene17719|gene18263|gene18532|gene18533|gene19116|gene2120|gene21865|gene22083|gene22171|gene22590|gen…	gene13476|gene14927|gene15918|gene1602|gene17039|gene19116|gene22083|gene23006|gene3937|gene5824|gene8116|gene8119|gene8120|gene896
GO:0010634	5.92867e-06	0.000763969	positive regulation of epithelial cell migration	gene10026|gene10698|gene11236|gene11949|gene12787|gene12920|gene13625|gene1370|gene14274|gene14618|gene14622|gene15245|gene15563|gene15596|gene15761|gene16329|gene16543|gene16594|gene17241|gene17275|gene17485|gene175|gene17589|gene18251|gene18408|gene18711|gene18990|gene20140|gene20349|gene20514|gene20548|gene21262|gene21508|gene21678|gene22027|gene22083|gene22107|gene22487|gene22607|gene22986|ge…	gene10698|gene12787|gene1370|gene15596|gene15761|gene16329|gene175|gene18990|gene20514|gene22083|gene22986|gene24092|gene25010|gene25443|gene3198|gene4374|gene5818|gene6518|gene9916
GO:0006796	4.41621e-06	0.000814212	phosphate-containing compound metabolic process	gene10036|gene10065|gene10081|gene10128|gene10150|gene10166|gene10221|gene10255|gene10258|gene10268|gene10280|gene10313|gene10348|gene10378|gene1038|gene10395|gene10397|gene10435|gene10446|gene1046|gene10476|gene10495|gene10501|gene10502|gene10511|gene10552|gene10590|gene10611|gene10640|gene10665|gene10666|gene10675|gene10693|gene10696|gene10698|gene10699|gene10712|gene10713|gene10738|gene10806|g…	gene10268|gene10806|gene108|gene10937|gene10969|gene11640|gene11687|gene12024|gene12045|gene12287|gene12290|gene12404|gene12703|gene12859|gene12909|gene12917|gene13026|gene13041|gene13576|gene13625|gene13804|gene13862|gene14911|gene15114|gene15271|gene15416|gene15460|gene15596|gene1621|gene16484|gene16529|gene16851|gene17282|gene1734|gene17416|gene17891|gene18361|gene19582|gene19696|gene20232|gen…
GO:0048589	6.4827e-06	0.000826475	developmental growth	gene10061|gene10266|gene10348|gene10478|gene10527|gene10665|gene10666|gene10965|gene10966|gene11032|gene11074|gene11248|gene11601|gene11640|gene11683|gene11949|gene12087|gene12235|gene12295|gene12401|gene12496|gene12623|gene12943|gene12988|gene1323|gene13250|gene1330|gene13342|gene13523|gene13581|gene13790|gene13804|gene14273|gene14301|gene14341|gene14347|gene14669|gene14765|gene14801|gene15202|g…	gene10266|gene10348|gene10478|gene12087|gene13523|gene13804|gene16451|gene16452|gene1701|gene17067|gene1734|gene1787|gene1904|gene19091|gene20115|gene20199|gene20835|gene22083|gene22496|gene22965|gene24949|gene24958|gene26710|gene3563|gene4248|gene4374|gene5033|gene6950|gene6984|gene7708|gene7709|gene893|gene9916
GO:0015629	1.72695e-05	0.000835619	actin cytoskeleton	gene10004|gene10005|gene10240|gene10319|gene10320|gene10478|gene10495|gene10517|gene10811|gene11035|gene11168|gene11264|gene11495|gene11643|gene11802|gene11821|gene12053|gene12403|gene12479|gene12596|gene12870|gene13091|gene13171|gene13|gene13709|gene13754|gene14419|gene14436|gene14469|gene1460|gene14637|gene14842|gene14887|gene14912|gene14964|gene14972|gene15028|gene15087|gene15214|gene15336|gen…	gene10320|gene10478|gene11168|gene11264|gene11802|gene11821|gene12870|gene13171|gene13|gene15214|gene15386|gene15435|gene17426|gene20389|gene20426|gene22370|gene22755|gene24060|gene26284|gene3107|gene3696|gene3754|gene5177|gene6027|gene7012|gene7052|gene7498|gene8224|gene8415|gene9506|gene9806
GO:0048523	5.20125e-06	0.000944421	negative regulation of cellular process	gene10000|gene10001|gene100|gene10014|gene10026|gene10028|gene10029|gene10046|gene10062|gene1007|gene10074|gene10097|gene101|gene10114|gene10115|gene10116|gene10119|gene10129|gene10143|gene10159|gene10162|gene10165|gene10167|gene10175|gene10187|gene10198|gene10256|gene10266|gene10276|gene1028|gene10282|gene10308|gene10309|gene10310|gene10312|gene10313|gene10324|gene10333|gene10337|gene10362|gene1…
GO:0042383	2.05789e-05	0.000964634	sarcolemma	gene10051|gene10240|gene10351|gene10435|gene10679|gene11122|gene11597|gene12098|gene12114|gene12530|gene12648|gene12772|gene13046|gene13635|gene13893|gene14145|gene14618|gene14622|gene14641|gene14886|gene14989|gene15079|gene1508|gene15897|gene16012|gene16686|gene17161|gene17396|gene18031|gene18150|gene18276|gene18410|gene19214|gene19215|gene2008|gene20989|gene21025|gene2120|gene21349|gene21456|ge…	gene10351|gene12114|gene13635|gene14145|gene16686|gene22517|gene26536|gene2661|gene27088|gene27383|gene4655|gene5863|gene5959|gene71|gene7761|gene8242|gene938|gene9402
GO:0044431	2.34752e-05	0.00106706	Golgi apparatus part	gene10000|gene10003|gene10039|gene10073|gene1008|gene10|gene10149|gene10244|gene10269|gene10271|gene1028|gene1030|gene10323|gene10329|gene10341|gene10383|gene10395|gene1051|gene10633|gene10690|gene10730|gene10838|gene10841|gene10849|gene10876|gene10886|gene10904|gene10912|gene10974|gene10976|gene10992|gene11137|gene11156|gene11157|gene11207|gene11216|gene11271|gene11281|gene11355|gene1141|gene114…	gene10269|gene10271|gene10323|gene10974|gene10992|gene11157|gene12421|gene12532|gene12795|gene13268|gene13398|gene14426|gene146|gene14773|gene15233|gene15409|gene15414|gene15449|gene15974|gene15997|gene16122|gene16233|gene16442|gene16526|gene16897|gene17050|gene17403|gene17491|gene19183|gene19811|gene20153|gene20593|gene20790|gene21132|gene21328|gene21551|gene22065|gene22384|gene22879|gene23846|g…
GO:0030234	4.73077e-06	0.00109587	enzyme regulator activity	gene10018|gene10094|gene101|gene10110|gene10114|gene10132|gene10165|gene10166|gene10224|gene10266|gene10276|gene10391|gene10403|gene10409|gene10421|gene10445|gene10466|gene10495|gene10498|gene10527|gene10528|gene10565|gene10582|gene10591|gene10606|gene10608|gene1065|gene10678|gene10693|gene10720|gene10725|gene10734|gene10740|gene10743|gene10745|gene10805|gene10837|gene10882|gene10885|gene10898|ge…	gene10165|gene10409|gene10565|gene10678|gene10898|gene11241|gene115|gene11633|gene12|gene12263|gene12736|gene12741|gene12978|gene13145|gene13819|gene14066|gene14153|gene14274|gene14313|gene14504|gene14647|gene15414|gene15591|gene15592|gene15672|gene16275|gene16289|gene16482|gene16757|gene1701|gene1734|gene17388|gene18160|gene18959|gene19178|gene19665|gene20180|gene20309|gene20629|gene20685|gene21…
GO:0006928	6.42195e-06	0.00114867	cellular component movement	gene10000|gene1002|gene10024|gene10061|gene10115|gene10116|gene10119|gene1014|gene10143|gene10266|gene10285|gene10309|gene10348|gene10367|gene10368|gene10391|gene10418|gene10471|gene10476|gene10485|gene10527|gene10564|gene10605|gene10623|gene10627|gene10642|gene10643|gene10693|gene10696|gene10698|gene10736|gene10742|gene10824|gene10828|gene10830|gene10831|gene10832|gene10834|gene10856|gene10857|g…	gene10116|gene10367|gene11055|gene11241|gene11263|gene11281|gene11306|gene11633|gene11687|gene12040|gene12241|gene12263|gene12290|gene13525|gene13804|gene13819|gene14313|gene16015|gene1602|gene1701|gene17024|gene1734|gene17368|gene17388|gene17545|gene1783|gene18173|gene18550|gene20115|gene20279|gene21008|gene21361|gene21390|gene21892|gene22125|gene22297|gene22577|gene22621|gene22630|gene22662|gen…
GO:0046873	6.99974e-06	0.00119848	metal ion transmembrane transporter activity	gene10016|gene10068|gene10422|gene10430|gene10507|gene10530|gene10555|gene10566|gene10620|gene10663|gene10664|gene10669|gene10721|gene10726|gene10807|gene10940|gene11090|gene11122|gene11232|gene11307|gene11453|gene11588|gene11597|gene118|gene11891|gene11917|gene11927|gene11933|gene11996|gene11997|gene12031|gene12105|gene12111|gene12114|gene12143|gene12268|gene12834|gene1292|gene12959|gene13019|ge…	gene10807|gene10940|gene118|gene12114|gene13133|gene13336|gene13590|gene14087|gene14350|gene15559|gene15709|gene16261|gene16369|gene16686|gene16754|gene17403|gene17597|gene17729|gene20130|gene20551|gene20767|gene20942|gene2095|gene21024|gene21083|gene21826|gene22256|gene22269|gene22396|gene22402|gene22642|gene2405|gene2502|gene25746|gene26150|gene26700|gene27034|gene27099|gene2803|gene2997|gene32…
GO:0044089	6.82072e-06	0.00120205	positive regulation of cellular component biogenesis	gene10266|gene11014|gene1214|gene12241|gene12263|gene12348|gene12420|gene1273|gene12978|gene13009|gene13093|gene13992|gene13995|gene14000|gene1404|gene14350|gene14653|gene15596|gene15997|gene16132|gene16514|gene16795|gene17420|gene17676|gene18563|gene19717|gene20958|gene21390|gene2152|gene21832|gene2208|gene22277|gene22397|gene22512|gene22640|gene2281|gene2347|gene24300|gene25112|gene2536|gene257…	gene11014|gene12241|gene12263|gene12978|gene14350|gene15596|gene16132|gene20958|gene21390|gene2536|gene3124|gene3650
GO:0050678	9.86845e-06	0.00124488	regulation of epithelial cell proliferation	gene10026|gene10143|gene10289|gene10333|gene10581|gene10698|gene10734|gene10836|gene10837|gene11107|gene11108|gene11177|gene11205|gene11248|gene11254|gene11330|gene11331|gene11459|gene11465|gene1154|gene11752|gene11830|gene11949|gene12014|gene12018|gene12097|gene12116|gene12182|gene12210|gene12307|gene12642|gene12645|gene13087|gene13152|gene13171|gene13219|gene1323|gene13286|gene13318|gene13329|g…	gene10698|gene11107|gene12642|gene13171|gene13286|gene13329|gene14103|gene15596|gene15761|gene15974|gene16283|gene16329|gene16451|gene16452|gene1787|gene20514|gene20605|gene2158|gene21892|gene22297|gene22841|gene22986|gene24549|gene24949|gene25292|gene3548|gene4374|gene4500|gene5033|gene5275|gene5708|gene6585|gene6701|gene752|gene7745|gene7780|gene7982|gene9916
GO:0006793	7.53199e-06	0.00130209	phosphorus metabolic process	gene10036|gene10065|gene10081|gene10128|gene10137|gene10150|gene1015|gene10166|gene10221|gene10255|gene10258|gene10268|gene10280|gene10313|gene10348|gene10371|gene10378|gene1038|gene10395|gene10397|gene10410|gene10435|gene10446|gene1046|gene10470|gene10476|gene10495|gene10501|gene10502|gene10511|gene10552|gene10570|gene10590|gene10611|gene10640|gene10665|gene10666|gene10675|gene10693|gene10696|ge…	gene10268|gene10806|gene108|gene10937|gene10969|gene11640|gene11687|gene12024|gene12045|gene12287|gene12290|gene12404|gene12703|gene12859|gene12909|gene12917|gene13026|gene13041|gene13576|gene13625|gene13804|gene13862|gene14911|gene15114|gene15271|gene15416|gene15460|gene15596|gene1621|gene16484|gene16529|gene16851|gene17282|gene1734|gene17416|gene17891|gene18361|gene19582|gene19696|gene20232|gen…
GO:0007389	7.60569e-06	0.00130209	pattern specification process	gene10175|gene10298|gene10367|gene10391|gene10476|gene10507|gene10562|gene10691|gene10804|gene10867|gene10997|gene11002|gene11113|gene11246|gene11248|gene11320|gene11602|gene11673|gene11814|gene11823|gene11830|gene11847|gene11949|gene12014|gene12143|gene12274|gene12379|gene12402|gene12638|gene12711|gene12746|gene12912|gene12943|gene12956|gene13014|gene13091|gene13204|gene13235|gene13240|gene13275…	gene10175|gene10367|gene10867|gene10997|gene14117|gene14927|gene15592|gene1602|gene1610|gene16772|gene19075|gene19116|gene21004|gene21008|gene21361|gene22083|gene22662|gene2669|gene26732|gene3401|gene3583|gene3712|gene3937|gene4431|gene50|gene5570|gene5824|gene7708|gene8116|gene8117|gene8118|gene8119|gene8120|gene8649|gene896
GO:0010627	1.04907e-05	0.00130959	regulation of intracellular protein kinase cascade	gene10000|gene10014|gene10062|gene10084|gene10090|gene10119|gene10159|gene10269|gene10308|gene10313|gene10328|gene10348|gene10405|gene10417|gene10432|gene10445|gene10608|gene10678|gene10693|gene10696|gene10698|gene10734|gene10811|gene10817|gene10836|gene10851|gene10886|gene10896|gene11045|gene11074|gene11136|gene11160|gene11170|gene11172|gene11208|gene11241|gene11254|gene11310|gene11340|gene11381…	gene10269|gene10313|gene10348|gene10432|gene10698|gene11703|gene11809|gene11974|gene12205|gene12382|gene12595|gene12722|gene12787|gene12816|gene12822|gene12870|gene12898|gene12909|gene13102|gene13860|gene13890|gene14071|gene14384|gene14486|gene14606|gene15408|gene15409|gene15596|gene15675|gene15761|gene15974|gene1665|gene1701|gene17060|gene17416|gene175|gene17689|gene18674|gene19183|gene19792|gen…
GO:0070838	1.07631e-05	0.00132975	divalent metal ion transport	gene10016|gene10032|gene10068|gene10112|gene10348|gene10351|gene10381|gene10382|gene10430|gene10435|gene10566|gene10664|gene10700|gene11170|gene11211|gene11354|gene11597|gene11891|gene12114|gene12346|gene12386|gene12412|gene1316|gene13275|gene13333|gene13351|gene13509|gene13555|gene13715|gene13897|gene14087|gene14151|gene14306|gene14311|gene14312|gene14313|gene14318|gene14346|gene14531|gene14532|…	gene10348|gene10351|gene12114|gene14087|gene15709|gene16686|gene16754|gene17538|gene17597|gene2041|gene20767|gene20942|gene21083|gene22269|gene22396|gene22402|gene22642|gene25746|gene25905|gene26631|gene26675|gene2997|gene4816|gene5159|gene5818|gene5821|gene5863|gene7107|gene7420|gene7453|gene94
GO:0032559	8.29572e-06	0.00136119	adenyl ribonucleotide binding	gene10028|gene1005|gene10065|gene10071|gene10096|gene10120|gene10129|gene10134|gene10137|gene1018|gene10192|gene10215|gene10231|gene10236|gene10255|gene10268|gene10280|gene10289|gene1029|gene10305|gene10348|gene10358|gene10397|gene1040|gene10403|gene10418|gene10425|gene10462|gene10476|gene10481|gene10506|gene10545|gene10552|gene10606|gene10613|gene10615|gene10617|gene10633|gene10642|gene10643|gen…	gene10348|gene10698|gene10742|gene108|gene11028|gene11359|gene11645|gene11821|gene11868|gene12024|gene12087|gene12183|gene12290|gene12473|gene12703|gene12722|gene12909|gene12917|gene13102|gene13142|gene13209|gene13306|gene13675|gene13804|gene13860|gene13883|gene14111|gene14120|gene14121|gene14239|gene14293|gene14384|gene14426|gene14606|gene14721|gene14825|gene15211|gene15458|gene15573|gene15577|g…
GO:0060090	6.32607e-06	0.001384	binding, bridging	gene10304|gene10351|gene10734|gene10748|gene10988|gene10989|gene11062|gene11672|gene12069|gene12124|gene12198|gene12201|gene12263|gene12386|gene12420|gene1253|gene12974|gene13128|gene1324|gene13260|gene13382|gene13385|gene1349|gene13632|gene13696|gene1402|gene14151|gene14324|gene14367|gene14384|gene14635|gene14860|gene14862|gene14934|gene15129|gene15386|gene15388|gene15472|gene15793|gene159|gene1…	gene10351|gene10988|gene12263|gene13128|gene13632|gene14384|gene1592|gene16652|gene20961|gene21381|gene25944|gene26163|gene26536|gene27217|gene3222|gene3305|gene4397|gene5170|gene8126
GO:0050769	8.62588e-06	0.00145595	positive regulation of neurogenesis	gene10266|gene10271|gene10527|gene10691|gene10803|gene10928|gene11183|gene11236|gene11241|gene11310|gene11384|gene11670|gene12024|gene12146|gene12237|gene12453|gene12565|gene12834|gene12903|gene13247|gene13250|gene14108|gene14476|gene14483|gene14501|gene14736|gene14789|gene14902|gene15087|gene15155|gene15210|gene15233|gene15238|gene15239|gene15240|gene15974|gene16142|gene16594|gene16771|gene1679|…	gene11241|gene12024|gene12903|gene14789|gene16142|gene1701|gene17024|gene1783|gene18222|gene204|gene20958|gene21390|gene2305|gene23864|gene2636|gene27019|gene27862|gene3124|gene3528|gene8649
GO:0004970	7.48418e-06	0.00149203	ionotropic glutamate receptor activity	gene10035|gene10486|gene12537|gene15528|gene1717|gene173|gene18275|gene18457|gene18921|gene19179|gene20793|gene25746|gene26750|gene28119|gene2997|gene3184|gene7203|gene9679	gene10035|gene10486|gene173|gene18457|gene19179|gene26750|gene7203
GO:0000977	7.57761e-06	0.00149203	RNA polymerase II regulatory region sequence-specific DNA binding	gene10041|gene10076|gene1017|gene10175|gene10310|gene10337|gene10367|gene10391|gene10427|gene10443|gene10485|gene10562|gene10581|gene10627|gene10635|gene10662|gene10665|gene10701|gene10711|gene10928|gene10997|gene11044|gene11246|gene11248|gene11257|gene11320|gene11347|gene11443|gene11446|gene11625|gene11809|gene11835|gene11842|gene1195|gene11976|gene12014|gene12018|gene12060|gene121|gene12147|gen…	gene10175|gene10367|gene10427|gene10997|gene12764|gene13026|gene14178|gene14892|gene14927|gene15752|gene15849|gene1602|gene1610|gene17545|gene17964|gene19075|gene20879|gene20958|gene21004|gene21008|gene21234|gene21537|gene21738|gene21892|gene22297|gene23006|gene23046|gene23654|gene24060|gene25020|gene28300|gene3712|gene462|gene5545|gene5570|gene5729|gene5824|gene6961|gene7621|gene7636|gene8117|ge…
GO:0016772	8.21183e-06	0.00150288	transferase activity, transferring phosphorus-containing groups	gene10065|gene10071|gene10134|gene10136|gene10166|gene10177|gene10180|gene10182|gene10185|gene10192|gene10218|gene10221|gene10231|gene10255|gene10259|gene10268|gene10272|gene10278|gene10280|gene10287|gene10348|gene10358|gene10364|gene1038|gene10395|gene10397|gene10403|gene10476|gene10480|gene10519|gene1054|gene10552|gene10561|gene10576|gene10608|gene10617|gene10665|gene10666|gene10682|gene10693|g…	gene10268|gene10358|gene10364|gene10806|gene108|gene10969|gene11056|gene11241|gene11640|gene11687|gene11905|gene12024|gene12290|gene12468|gene12703|gene12917|gene13804|gene13862|gene14313|gene14384|gene15271|gene15405|gene15416|gene15460|gene15596|gene1621|gene16529|gene16566|gene16851|gene18173|gene18361|gene19696|gene19835|gene20232|gene20618|gene20835|gene21350|gene21381|gene21390|gene21732|ge…
GO:0001012	8.39596e-06	0.00150288	RNA polymerase II regulatory region DNA binding	gene10041|gene10076|gene1017|gene10175|gene10310|gene10337|gene10367|gene10391|gene10427|gene10443|gene10485|gene10562|gene10581|gene10627|gene10635|gene10662|gene10665|gene10701|gene10711|gene10928|gene10997|gene11044|gene11246|gene11248|gene11257|gene11320|gene11347|gene11443|gene11446|gene11625|gene11809|gene11835|gene11842|gene1195|gene11976|gene12014|gene12018|gene12060|gene121|gene12147|gen…	gene10175|gene10367|gene10427|gene10997|gene12764|gene13026|gene14178|gene14892|gene14927|gene15752|gene15849|gene1602|gene1610|gene17545|gene17964|gene19075|gene20879|gene20958|gene21004|gene21008|gene21234|gene21537|gene21738|gene21892|gene22297|gene23006|gene23046|gene23654|gene24060|gene25020|gene28300|gene3712|gene462|gene5545|gene5570|gene5729|gene5824|gene6961|gene7621|gene7636|gene8117|ge…
GO:0048562	9.04085e-06	0.0015048	embryonic organ morphogenesis	gene1017|gene10367|gene10605|gene10693|gene11248|gene11774|gene11949|gene12014|gene12018|gene12700|gene12746|gene1292|gene13270|gene13329|gene13476|gene13504|gene13585|gene13913|gene14193|gene14273|gene14301|gene14924|gene14926|gene14927|gene14929|gene14930|gene14931|gene14969|gene15231|gene15395|gene15918|gene16019|gene1602|gene16339|gene16612|gene16693|gene16741|gene17039|gene17060|gene17587|ge…	gene10367|gene13476|gene14927|gene15918|gene1602|gene17039|gene19116|gene22083|gene23006|gene3937|gene5824|gene8116|gene8119|gene8120|gene8649|gene896|gene9403
GO:0043197	3.48813e-05	0.00153888	dendritic spine	gene10004|gene10035|gene10115|gene10116|gene10486|gene10871|gene11060|gene11122|gene11684|gene12092|gene12114|gene12131|gene12537|gene12648|gene12734|gene13091|gene13334|gene13573|gene1360|gene13933|gene14062|gene14350|gene14359|gene14633|gene14730|gene14768|gene14887|gene14913|gene15021|gene15617|gene15932|gene16795|gene16888|gene1701|gene173|gene17381|gene17389|gene17390|gene1748|gene18409|gene…	gene10035|gene12114|gene12131|gene14062|gene14350|gene1701|gene17381|gene19981|gene20199|gene20954|gene2281|gene24503|gene24505|gene25746|gene26866|gene27221|gene5863|gene6888|gene8242|gene8383
GO:0048812	9.58387e-06	0.00157333	neuron projection morphogenesis	gene10342|gene10385|gene10564|gene10627|gene11281|gene11601|gene11751|gene12146|gene12401|gene12464|gene12500|gene12703|gene1273|gene12857|gene12868|gene12990|gene13093|gene13102|gene1316|gene13315|gene13515|gene13525|gene13763|gene13804|gene13976|gene13992|gene13995|gene14000|gene1404|gene14062|gene14132|gene14383|gene14501|gene14606|gene14633|gene14656|gene14746|gene14823|gene15097|gene15129|ge…	gene10385|gene11281|gene12703|gene13525|gene13804|gene14746|gene15672|gene16015|gene16590|gene1734|gene18222|gene19116|gene20835|gene22914|gene24088|gene25284|gene2636|gene26536|gene28235|gene304|gene4416|gene5075|gene5601|gene8345|gene848
GO:0044430	3.83194e-05	0.00164226	cytoskeletal part	gene10004|gene10007|gene10016|gene10033|gene10035|gene10074|gene10108|gene1014|gene10151|gene10161|gene10170|gene10183|gene10184|gene10200|gene10217|gene10269|gene10276|gene10298|gene103|gene1031|gene10312|gene10337|gene10359|gene10417|gene10418|gene10463|gene10478|gene10487|gene10507|gene10517|gene10528|gene10635|gene10642|gene10643|gene10683|gene10704|gene10708|gene10741|gene10867|gene10871|gen…	gene10035|gene10269|gene10478|gene10867|gene10986|gene11059|gene11168|gene11359|gene11645|gene11821|gene11868|gene12114|gene12131|gene12421|gene12870|gene12917|gene13102|gene13147|gene13171|gene13|gene13343|gene13804|gene13856|gene14050|gene14111|gene14426|gene14504|gene14606|gene14746|gene14825|gene15037|gene15083|gene15088|gene15211|gene15310|gene15435|gene15592|gene15672|gene162|gene16416|gene…
GO:0007167	1.35558e-05	0.00165769	enzyme linked receptor protein signaling pathway	gene10003|gene10065|gene10066|gene10124|gene10235|gene10266|gene10268|gene10325|gene10391|gene10476|gene10608|gene1065|gene1066|gene10665|gene10666|gene10693|gene10696|gene10698|gene10728|gene10742|gene10748|gene108|gene10837|gene10838|gene10840|gene10892|gene10896|gene10988|gene10989|gene11074|gene11086|gene11246|gene11248|gene11310|gene11360|gene115|gene11631|gene11685|gene11704|gene117|gene118…	gene10266|gene10698|gene10742|gene108|gene10988|gene117|gene11821|gene12131|gene12205|gene12290|gene12642|gene13102|gene13171|gene13860|gene14103|gene14118|gene14434|gene15386|gene15761|gene16590|gene1665|gene1701|gene17060|gene17228|gene17282|gene17416|gene20238|gene20646|gene21053|gene21350|gene21390|gene214|gene22065|gene22083|gene22148|gene22859|gene22986|gene23760|gene2378|gene24471|gene2494…
GO:0005913	4.04961e-05	0.00168734	cell-cell adherens junction	gene10024|gene10043|gene10073|gene10328|gene10372|gene10390|gene10478|gene10615|gene10713|gene11059|gene11295|gene11696|gene117|gene11876|gene11894|gene11970|gene12098|gene12124|gene12146|gene12229|gene12320|gene12401|gene12526|gene12650|gene12855|gene12864|gene12901|gene12928|gene12929|gene13046|gene13051|gene13|gene13247|gene13260|gene13649|gene14064|gene14066|gene14|gene14104|gene14198|gene142…	gene10478|gene11059|gene117|gene12928|gene13|gene13649|gene15088|gene15435|gene17416|gene1798|gene19091|gene19221|gene1940|gene19979|gene204|gene22370|gene22517|gene23827|gene24503|gene24882|gene25292|gene26703|gene4109|gene5139|gene5177|gene5275|gene5758|gene67|gene7448|gene7556|gene7830|gene7855|gene8840
GO:0046580	1.41355e-05	0.0017111	negative regulation of Ras protein signal transduction	gene10165|gene14153|gene14380|gene14394|gene14650|gene14840|gene14890|gene15761|gene15928|gene15953|gene16225|gene16986|gene18541|gene18959|gene20750|gene21019|gene2169|gene22805|gene2525|gene25986|gene26155|gene26442|gene26974|gene28262|gene3103|gene3462|gene5079|gene5192|gene5197|gene5275|gene5986|gene8878|gene9905	gene14153|gene15761|gene16225|gene18959|gene21019|gene2525|gene26974|gene3462|gene5079|gene5275|gene8878
GO:0045321	1.08512e-05	0.00175731	leukocyte activation	gene1002|gene10062|gene10065|gene10175|gene10280|gene1028|gene10391|gene10432|gene10495|gene10562|gene10599|gene10696|gene10824|gene10828|gene10832|gene11149|gene11172|gene11248|gene11311|gene11322|gene11377|gene11633|gene11640|gene11673|gene11687|gene11731|gene11809|gene11826|gene11844|gene11853|gene11864|gene12049|gene12097|gene12143|gene1215|gene12195|gene12253|gene12298|gene12464|gene12809|ge…	gene10175|gene11311|gene11633|gene11640|gene11687|gene13377|gene13862|gene14313|gene1592|gene16772|gene17388|gene21469|gene21892|gene22083|gene22297|gene23006|gene243|gene25905|gene25944|gene26107|gene27862|gene3305|gene3460|gene3884|gene45|gene5729|gene5818|gene6041|gene6138|gene7745|gene8126|gene8649|gene9001|gene9389
GO:0030155	1.50708e-05	0.00180609	regulation of cell adhesion	gene10156|gene10165|gene10266|gene10309|gene10362|gene10391|gene10405|gene10562|gene10698|gene10742|gene10824|gene10877|gene11248|gene11254|gene11281|gene11489|gene11601|gene11602|gene11786|gene11826|gene11864|gene12113|gene1220|gene12459|gene12579|gene12648|gene12746|gene12772|gene12933|gene12934|gene12943|gene12983|gene13102|gene13219|gene13247|gene13284|gene1330|gene1333|gene13660|gene13673|ge…	gene10266|gene10698|gene10742|gene13102|gene13967|gene14606|gene15310|gene15408|gene15414|gene15596|gene15761|gene17014|gene17060|gene18153|gene1868|gene19192|gene19238|gene204|gene20514|gene21160|gene22698|gene22986|gene23580|gene24611|gene25010|gene25226|gene25364|gene26171|gene2636|gene26453|gene26536|gene26849|gene26974|gene27383|gene3198|gene3462|gene421|gene4557|gene5033|gene5708|gene5818|g…
GO:0022839	1.2553e-05	0.00186778	ion gated channel activity	gene10016|gene10029|gene10032|gene10035|gene10097|gene10099|gene10101|gene10102|gene10486|gene10507|gene1051|gene10530|gene10566|gene10620|gene10644|gene10645|gene10648|gene10649|gene10663|gene10721|gene10726|gene11122|gene11307|gene11353|gene11597|gene118|gene11919|gene11996|gene11997|gene12031|gene12268|gene12537|gene12601|gene12602|gene12834|gene12959|gene13108|gene13133|gene1316|gene1319|gene…	gene10029|gene10035|gene10097|gene118|gene13133|gene13336|gene13590|gene14087|gene14350|gene15|gene16261|gene16369|gene1655|gene16686|gene17597|gene18275|gene19179|gene19707|gene19981|gene20130|gene20767|gene21024|gene21083|gene22256|gene22269|gene22396|gene22402|gene23900|gene2405|gene24137|gene24498|gene25746|gene26700|gene27034|gene2803|gene2997|gene4025|gene4101|gene5799|gene6117|gene6904|gen…
GO:0022836	1.2553e-05	0.00186778	gated channel activity	gene10016|gene10029|gene10032|gene10035|gene10097|gene10099|gene10101|gene10102|gene10486|gene10507|gene1051|gene10530|gene10566|gene10620|gene10644|gene10645|gene10648|gene10649|gene10663|gene10721|gene10726|gene11122|gene11307|gene11353|gene11597|gene118|gene11919|gene11996|gene11997|gene12031|gene12268|gene12537|gene12601|gene12602|gene12834|gene12959|gene13108|gene13133|gene1316|gene1319|gene…	gene10029|gene10035|gene10097|gene118|gene13133|gene13336|gene13590|gene14087|gene14350|gene15|gene16261|gene16369|gene1655|gene16686|gene17597|gene18275|gene19179|gene19707|gene19981|gene20130|gene20767|gene21024|gene21083|gene22256|gene22269|gene22396|gene22402|gene23900|gene2405|gene24137|gene24498|gene25746|gene26700|gene27034|gene2803|gene2997|gene4025|gene4101|gene5799|gene6117|gene6904|gen…
GO:0030554	1.2806e-05	0.00186778	adenyl nucleotide binding	gene10028|gene1005|gene10065|gene10071|gene10096|gene10120|gene10129|gene10134|gene10137|gene1018|gene10192|gene10215|gene10231|gene10236|gene10255|gene10268|gene10280|gene10289|gene1029|gene10305|gene10348|gene10358|gene10397|gene1040|gene10403|gene10418|gene10425|gene10462|gene10476|gene10481|gene10506|gene10545|gene10552|gene10606|gene10613|gene10615|gene10617|gene10633|gene10642|gene10643|gen…	gene10348|gene10698|gene10742|gene108|gene11028|gene11359|gene11645|gene11821|gene11868|gene12024|gene12087|gene12183|gene12290|gene12473|gene12703|gene12722|gene12909|gene12917|gene13102|gene13142|gene13209|gene13306|gene13675|gene13804|gene13860|gene13883|gene14111|gene14120|gene14121|gene14239|gene14293|gene14384|gene14426|gene14606|gene14721|gene14825|gene15211|gene15458|gene15573|gene15577|g…
GO:0044309	4.6666e-05	0.00187708	neuron spine	gene10004|gene10035|gene10115|gene10116|gene10486|gene10871|gene11060|gene11122|gene11684|gene12092|gene12114|gene12131|gene12537|gene12648|gene12734|gene13091|gene13334|gene13573|gene1360|gene13933|gene14062|gene14350|gene14359|gene14633|gene14730|gene14768|gene14887|gene14913|gene15021|gene15617|gene15932|gene16795|gene16888|gene1701|gene173|gene17381|gene17389|gene17390|gene1748|gene18409|gene…	gene10035|gene12114|gene12131|gene14062|gene14350|gene1701|gene17381|gene19981|gene20199|gene20954|gene2281|gene24503|gene24505|gene25746|gene26866|gene27221|gene5863|gene6888|gene8242|gene8383
GO:0000139	4.75526e-05	0.00187708	Golgi membrane	gene10000|gene10003|gene10039|gene1008|gene10|gene10149|gene10269|gene10271|gene1028|gene1030|gene10323|gene10329|gene10341|gene10383|gene1051|gene10633|gene10730|gene10838|gene10841|gene10876|gene10886|gene10904|gene10912|gene10974|gene10976|gene11137|gene11157|gene11207|gene11271|gene11281|gene11355|gene1141|gene11439|gene11504|gene1160|gene11633|gene11658|gene11677|gene11736|gene11751|gene1181…	gene10269|gene10271|gene10323|gene10974|gene11157|gene12421|gene12532|gene12795|gene13268|gene13398|gene14426|gene146|gene14773|gene15409|gene15414|gene15449|gene15974|gene15997|gene16122|gene16233|gene16442|gene16526|gene16897|gene17050|gene17403|gene17491|gene19811|gene20153|gene20593|gene20790|gene21132|gene21328|gene22065|gene22384|gene22879|gene24138|gene24985|gene2536|gene25697|gene25817|ge…
GO:0005234	1.13905e-05	0.00195025	extracellular-glutamate-gated ion channel activity	gene10035|gene10486|gene12537|gene15528|gene1717|gene173|gene18275|gene18457|gene18510|gene18921|gene19179|gene20136|gene20793|gene25746|gene26750|gene28119|gene2997|gene7203|gene9679	gene10035|gene10486|gene173|gene18457|gene19179|gene26750|gene7203
GO:0072511	1.6786e-05	0.00198816	divalent inorganic cation transport	gene10016|gene10032|gene10068|gene10112|gene10348|gene10351|gene10381|gene10382|gene10430|gene10435|gene10566|gene10664|gene10700|gene11170|gene11211|gene11354|gene11597|gene11891|gene12114|gene12346|gene12386|gene12412|gene1316|gene13275|gene13333|gene13351|gene13509|gene13555|gene13715|gene13897|gene14087|gene14151|gene14306|gene14311|gene14312|gene14313|gene14318|gene14346|gene14531|gene14532|…	gene10348|gene10351|gene12114|gene14087|gene15709|gene16686|gene16754|gene17538|gene17597|gene2041|gene20767|gene20942|gene21083|gene22269|gene22396|gene22402|gene22642|gene25746|gene25905|gene26631|gene26675|gene2997|gene4816|gene5159|gene5818|gene5821|gene5863|gene7107|gene7420|gene7453|gene94
GO:0045944	1.6922e-05	0.00198816	positive regulation of transcription from RNA polymerase II promoter	gene10014|gene10041|gene10076|gene10143|gene10166|gene10175|gene10337|gene10367|gene10391|gene10405|gene10412|gene10427|gene10435|gene10443|gene1045|gene10476|gene10507|gene10542|gene10562|gene10581|gene10627|gene10630|gene10635|gene1066|gene10665|gene10701|gene10830|gene10917|gene10918|gene10928|gene10971|gene10977|gene11014|gene11064|gene11108|gene11178|gene11248|gene11254|gene11320|gene11347|g…	gene10076|gene10542|gene11014|gene11809|gene12179|gene12290|gene12898|gene13026|gene13323|gene13329|gene13476|gene13953|gene15849|gene16028|gene1610|gene1614|gene16329|gene16425|gene16497|gene16690|gene17060|gene1737|gene17514|gene175|gene17689|gene17751|gene17884|gene17917|gene18210|gene18976|gene19859|gene20646|gene20683|gene2158|gene21612|gene21892|gene2191|gene22065|gene22148|gene222|gene2229…
GO:0001067	1.2552e-05	0.00205957	regulatory region nucleic acid binding	gene10041|gene10076|gene10143|gene1017|gene10175|gene10310|gene10337|gene10357|gene10367|gene10391|gene10427|gene10443|gene10485|gene10562|gene10581|gene10627|gene10635|gene10662|gene10665|gene10701|gene10711|gene10721|gene10726|gene10928|gene10997|gene11044|gene11108|gene11246|gene11248|gene11257|gene11320|gene11339|gene11347|gene11384|gene11435|gene11443|gene11446|gene1147|gene11511|gene11625|g…	gene10175|gene10367|gene10427|gene10997|gene11790|gene12634|gene12764|gene12898|gene13026|gene13383|gene13476|gene14178|gene14892|gene14927|gene15752|gene15849|gene1602|gene1610|gene17033|gene17545|gene17964|gene19075|gene19256|gene19665|gene20481|gene20879|gene20958|gene21004|gene21008|gene21234|gene21537|gene21738|gene21892|gene22297|gene22731|gene22946|gene23006|gene23046|gene23654|gene24060|g…
GO:0051049	1.78174e-05	0.00207305	regulation of transport	gene10000|gene10006|gene1002|gene10029|gene1007|gene10090|gene10119|gene10124|gene10266|gene10268|gene10289|gene10328|gene10337|gene10348|gene10351|gene10383|gene10403|gene10424|gene10432|gene10435|gene10495|gene10507|gene1052|gene10530|gene10564|gene10566|gene10581|gene10591|gene10598|gene10599|gene10600|gene10633|gene10635|gene10658|gene10701|gene10703|gene10706|gene10720|gene10721|gene10725|ge…	gene10029|gene10266|gene10348|gene10351|gene10432|gene10742|gene11029|gene11703|gene11962|gene12385|gene12421|gene12703|gene12786|gene12870|gene12898|gene13181|gene13|gene1370|gene13907|gene14050|gene14145|gene14350|gene14426|gene14463|gene14606|gene15088|gene15214|gene15398|gene15408|gene15592|gene15761|gene15974|gene16261|gene16326|gene16451|gene16452|gene16553|gene16566|gene16686|gene1701|gene…
GO:0044708	1.80505e-05	0.00207997	single-organism behavior	gene10029|gene10032|gene10102|gene10175|gene10269|gene10280|gene10296|gene10459|gene10479|gene10495|gene10633|gene10749|gene10960|gene10981|gene11055|gene11152|gene11160|gene11175|gene11201|gene11205|gene11258|gene11297|gene11304|gene11310|gene11354|gene11357|gene1147|gene11625|gene11637|gene11640|gene11646|gene117|gene11814|gene11877|gene12114|gene12143|gene12241|gene12253|gene12268|gene12453|ge…	gene10029|gene10269|gene117|gene12114|gene12241|gene12253|gene12898|gene13142|gene13315|gene13323|gene14825|gene15974|gene16217|gene16803|gene1734|gene17597|gene19981|gene20958|gene21491|gene2191|gene22065|gene22256|gene22642|gene22655|gene2281|gene22897|gene23918|gene23919|gene2405|gene24505|gene24851|gene25111|gene25735|gene25746|gene2636|gene26631|gene26700|gene26832|gene3321|gene4080|gene4557…
GO:0009893	1.87603e-05	0.00213464	positive regulation of metabolic process	gene10000|gene10006|gene10014|gene10041|gene10043|gene10046|gene10066|gene10076|gene10090|gene10141|gene10143|gene10162|gene10166|gene10175|gene10189|gene10198|gene10200|gene10235|gene10236|gene10266|gene10280|gene10281|gene10298|gene1030|gene10312|gene10313|gene10337|gene10344|gene10351|gene10367|gene10384|gene10391|gene10405|gene10411|gene10412|gene10417|gene10418|gene10421|gene10427|gene10431|…	gene10076|gene10266|gene10313|gene10351|gene10542|gene10698|gene11014|gene11072|gene11226|gene11645|gene11703|gene11809|gene11974|gene1209|gene12179|gene12194|gene12205|gene12276|gene12290|gene12382|gene12722|gene12787|gene12816|gene12822|gene12850|gene12870|gene12898|gene12917|gene13026|gene13102|gene13142|gene13206|gene13267|gene13323|gene13329|gene13476|gene13756|gene13860|gene13953|gene14233|…
GO:0007015	1.88811e-05	0.00213464	actin filament organization	gene10184|gene10463|gene10671|gene10704|gene10803|gene11059|gene11168|gene11198|gene11281|gene11459|gene11465|gene11601|gene11728|gene1185|gene11876|gene11877|gene12098|gene12479|gene12486|gene12870|gene12983|gene13500|gene1364|gene13709|gene13830|gene13878|gene14394|gene1460|gene14746|gene14887|gene14912|gene15000|gene15344|gene15374|gene15386|gene16039|gene16288|gene16329|gene16463|gene16576|ge…	gene11059|gene11168|gene12486|gene12870|gene14746|gene15386|gene16329|gene18153|gene19616|gene21083|gene21900|gene23580|gene23667|gene23678|gene24503|gene2512|gene25152|gene25697|gene26272|gene26284|gene26932|gene3297|gene5692|gene7182|gene7468|gene7498|gene7708|gene7709|gene7809|gene8714|gene9806|gene9945
GO:0051058	1.95112e-05	0.00218525	negative regulation of small GTPase mediated signal transduction	gene10165|gene10527|gene14153|gene14380|gene14394|gene14650|gene14840|gene14890|gene15761|gene15928|gene15953|gene16225|gene16986|gene18541|gene18959|gene20750|gene21019|gene2169|gene22805|gene2525|gene25986|gene26155|gene26442|gene26974|gene28262|gene3103|gene3462|gene5079|gene5192|gene5197|gene5275|gene5986|gene8878|gene9905	gene14153|gene15761|gene16225|gene18959|gene21019|gene2525|gene26974|gene3462|gene5079|gene5275|gene8878
GO:0030154	1.39358e-05	0.00222675	cell differentiation	gene10001|gene10016|gene10041|gene10065|gene10|gene10165|gene10175|gene1018|gene10214|gene10225|gene10247|gene10268|gene10280|gene1028|gene10298|gene10357|gene10367|gene10391|gene10412|gene1045|gene1046|gene10462|gene10486|gene10504|gene10510|gene10562|gene10621|gene10627|gene1065|gene10665|gene10666|gene10691|gene10696|gene10698|gene10717|gene10718|gene10719|gene10721|gene10726|gene10743|gene107…	gene10165|gene10175|gene1018|gene10214|gene10268|gene10367|gene10486|gene11241|gene11263|gene11633|gene11687|gene11800|gene12|gene12276|gene12764|gene12903|gene12944|gene13041|gene13106|gene13377|gene13476|gene13569|gene13862|gene14117|gene14178|gene14313|gene14746|gene14884|gene14927|gene15592|gene1602|gene16067|gene16325|gene16384|gene16482|gene16772|gene17276|gene17388|gene17514|gene17518|gene…
GO:0032947	1.62631e-05	0.00228728	protein complex scaffold	gene10119|gene11703|gene11987|gene12069|gene12787|gene13|gene13230|gene14202|gene14384|gene14860|gene16137|gene1665|gene17793|gene18272|gene18541|gene18566|gene19828|gene21106|gene21381|gene21382|gene21700|gene23779|gene24505|gene25557|gene25561|gene2567|gene26703|gene26889|gene27207|gene27768|gene28262|gene3867|gene4800|gene5692|gene6431|gene6561|gene6621|gene7040|gene7046|gene7685|gene7687|gene…	gene11703|gene12787|gene13|gene14384|gene1665|gene21381|gene21382|gene24505|gene26703|gene5692|gene7732|gene7918|gene8346
GO:0030036	2.09694e-05	0.00232683	actin cytoskeleton organization	gene10005|gene10030|gene10268|gene10319|gene10466|gene10626|gene10693|gene10696|gene10853|gene11035|gene11059|gene11117|gene11180|gene11264|gene11273|gene11274|gene11281|gene11360|gene11684|gene11695|gene11703|gene11728|gene11742|gene11763|gene1185|gene11876|gene11877|gene1188|gene11891|gene11998|gene12004|gene12018|gene12033|gene12098|gene12124|gene12131|gene12|gene12233|gene12266|gene12479|gene…	gene11059|gene11264|gene11703|gene11763|gene12131|gene12|gene12870|gene13171|gene13649|gene14426|gene14437|gene14606|gene15583|gene16329|gene17416|gene18414|gene21083|gene21101|gene21160|gene21810|gene21992|gene22297|gene22370|gene22684|gene22965|gene23114|gene23667|gene24503|gene24611|gene25152|gene2555|gene26974|gene3297|gene3754|gene4109|gene421|gene5813|gene6284|gene7012|gene7052|gene7182|gen…
GO:0050789	2.11702e-05	0.00232755	regulation of biological process	gene10000|gene10001|gene10003|gene10004|gene10006|gene100|gene10011|gene10014|gene10016|gene1002|gene10026|gene10028|gene10029|gene10030|gene10032|gene10033|gene1004|gene10041|gene10043|gene10046|gene1005|gene10061|gene10062|gene10063|gene10065|gene10066|gene10070|gene1007|gene10072|gene10074|gene10076|gene10082|gene10084|gene10090|gene10094|gene10097|gene10099|gene10|gene10101|gene10102|gene1010…
GO:0004697	1.68448e-05	0.00241147	protein kinase C activity	gene12024|gene14306|gene14311|gene14312|gene14313|gene15596|gene16086|gene16530|gene18408|gene18699|gene21678|gene22407|gene22408|gene2305|gene25905|gene5136|gene5818|gene5900|gene723|gene8963	gene12024|gene14313|gene15596|gene2305|gene25905|gene5136|gene5818
GO:0008066	1.67837e-05	0.00241147	glutamate receptor activity	gene10035|gene10486|gene12537|gene12781|gene15528|gene1717|gene173|gene18275|gene18457|gene18921|gene19179|gene20793|gene22256|gene22462|gene22816|gene23806|gene23807|gene25746|gene26750|gene28119|gene2997|gene3184|gene7203|gene7892|gene8281|gene8700|gene9679	gene10035|gene10486|gene173|gene18457|gene19179|gene26750|gene7203|gene8281
GO:0043168	1.59025e-05	0.00241147	anion binding	gene100|gene10016|gene10028|gene10029|gene10032|gene1005|gene10056|gene10065|gene10071|gene10088|gene10096|gene101|gene10120|gene10124|gene10129|gene10134|gene10137|gene10159|gene10161|gene10170|gene1018|gene1019|gene10192|gene10215|gene10231|gene10236|gene1024|gene10249|gene10251|gene10255|gene10261|gene10268|gene10280|gene10289|gene1029|gene10304|gene10305|gene10309|gene10313|gene10314|gene1034…	gene10096|gene1018|gene10268|gene10358|gene10385|gene10806|gene10812|gene108|gene10969|gene11056|gene11241|gene11281|gene11633|gene11640|gene11687|gene11696|gene11905|gene12024|gene12033|gene12045|gene12290|gene12703|gene12782|gene12815|gene12869|gene12909|gene12917|gene13804|gene13862|gene13930|gene14004|gene14082|gene14384|gene15271|gene15304|gene15416|gene15435|gene15576|gene15596|gene15776|ge…
GO:0005216	1.7146e-05	0.00241147	ion channel activity	gene10016|gene10029|gene10032|gene10035|gene10097|gene10099|gene10101|gene10102|gene10376|gene10486|gene10507|gene1051|gene10530|gene10566|gene10620|gene10644|gene10645|gene10648|gene10649|gene10663|gene10721|gene10726|gene11122|gene11232|gene11269|gene11307|gene11353|gene11597|gene118|gene11891|gene11917|gene11919|gene11996|gene11997|gene12031|gene12143|gene12221|gene12268|gene12436|gene12437|ge…	gene10035|gene10486|gene11919|gene12959|gene13336|gene14350|gene14789|gene15548|gene16261|gene16321|gene16436|gene16686|gene16754|gene173|gene17531|gene17533|gene18457|gene19179|gene20130|gene20952|gene2405|gene24518|gene25894|gene26750|gene27238|gene27570|gene27944|gene2803|gene3432|gene3477|gene4101|gene4550|gene6117|gene6395|gene6534|gene6904|gene7065|gene7203|gene7455|gene9775
GO:0010634	1.56163e-05	0.00243046	positive regulation of epithelial cell migration	gene10026|gene10698|gene11236|gene11949|gene12787|gene12920|gene13625|gene1370|gene14274|gene14618|gene14622|gene15245|gene15563|gene15596|gene15761|gene16329|gene16543|gene16594|gene17241|gene17275|gene17485|gene175|gene17589|gene18251|gene18408|gene18711|gene18990|gene20140|gene20349|gene20514|gene20548|gene21262|gene21508|gene21678|gene22027|gene22083|gene22107|gene22487|gene22607|gene22986|ge…	gene12787|gene13625|gene14274|gene15596|gene18990|gene22027|gene22083|gene25443|gene3198|gene3640|gene4252|gene5818|gene8794|gene9916
GO:0072657	1.55437e-05	0.00243046	protein localization to membrane	gene10351|gene10605|gene11050|gene11236|gene11281|gene11703|gene11867|gene11945|gene12069|gene12220|gene12537|gene12719|gene14287|gene1433|gene14413|gene14633|gene14653|gene14679|gene14934|gene15131|gene15344|gene15365|gene1556|gene15663|gene15897|gene16086|gene16132|gene16636|gene1701|gene17959|gene18209|gene18275|gene18432|gene19204|gene19361|gene1977|gene19845|gene19860|gene20147|gene20192|gen…	gene10351|gene11281|gene16132|gene1701|gene20389|gene22662|gene23837|gene25284|gene26536|gene28027|gene3884|gene4441|gene5175|gene6117|gene7918|gene8640
GO:0005581	6.44353e-05	0.00247828	collagen	gene10090|gene10385|gene11001|gene11882|gene12313|gene12442|gene12972|gene12973|gene12974|gene13109|gene13394|gene13458|gene13632|gene13888|gene14117|gene14118|gene14884|gene15212|gene15408|gene159|gene16672|gene16995|gene17004|gene1744|gene1868|gene19165|gene20428|gene21151|gene2179|gene22555|gene22757|gene22785|gene228|gene2356|gene24608|gene24841|gene25256|gene25269|gene25443|gene26171|gene262…	gene10385|gene11001|gene13109|gene13394|gene14118|gene15408|gene1868|gene20428|gene24841|gene25256|gene25269|gene25443|gene26171|gene2782|gene28249|gene3671|gene71|gene9518
GO:0005768	6.98748e-05	0.00249777	endosome	gene10000|gene10062|gene10124|gene10189|gene10291|gene10362|gene10673|gene10674|gene10698|gene10808|gene10841|gene10898|gene10976|gene11029|gene11045|gene11055|gene11090|gene11134|gene11136|gene11175|gene11180|gene11207|gene11236|gene11241|gene11348|gene11349|gene11352|gene11672|gene11742|gene11848|gene11859|gene11867|gene11890|gene11894|gene11925|gene11927|gene1193|gene11979|gene11995|gene1207|g…	gene10698|gene11029|gene12870|gene13306|gene13460|gene13572|gene13675|gene13756|gene13765|gene13860|gene13883|gene14145|gene15398|gene15761|gene16217|gene16285|gene17416|gene17427|gene18210|gene19183|gene20911|gene2095|gene21024|gene21160|gene21500|gene21608|gene21990|gene2203|gene22065|gene22174|gene22684|gene22712|gene23580|gene24442|gene24646|gene2502|gene25504|gene25950|gene26150|gene26288|ge…
GO:0019898	6.99377e-05	0.00249777	extrinsic to membrane	gene10065|gene10268|gene10665|gene10666|gene10849|gene10930|gene11113|gene11117|gene11134|gene11281|gene11764|gene11784|gene11808|gene11833|gene11894|gene11925|gene11945|gene12069|gene12133|gene12146|gene12162|gene12|gene1220|gene12403|gene12443|gene12464|gene12498|gene12553|gene12659|gene12855|gene12869|gene12870|gene13102|gene13247|gene13261|gene13620|gene14062|gene14138|gene14195|gene1426|gene…	gene11764|gene12133|gene12|gene12870|gene13102|gene14062|gene15088|gene15214|gene15318|gene15414|gene15886|gene15947|gene1701|gene175|gene17743|gene20130|gene21160|gene21168|gene21608|gene21810|gene21882|gene22712|gene22724|gene2405|gene24958|gene26336|gene26485|gene4557|gene594|gene6133|gene7605|gene7914|gene9035
GO:0034702	6.99377e-05	0.00249777	ion channel complex	gene10029|gene10097|gene10099|gene10101|gene10102|gene10348|gene10381|gene10382|gene10530|gene10620|gene10644|gene10645|gene10648|gene10649|gene10999|gene11597|gene12050|gene12232|gene12573|gene12601|gene12602|gene12786|gene12959|gene13133|gene1316|gene13275|gene13336|gene13420|gene13508|gene13897|gene14604|gene14659|gene14870|gene14989|gene15106|gene15107|gene15129|gene15282|gene15548|gene15569|…	gene10029|gene10097|gene10348|gene12786|gene13133|gene13336|gene16261|gene16369|gene1655|gene16686|gene20130|gene20279|gene22396|gene22402|gene2405|gene24498|gene24503|gene26700|gene27034|gene4025|gene4101|gene6117|gene6581|gene7399|gene7400|gene7453|gene7732|gene8242|gene8532|gene8640|gene8994|gene907|gene938
GO:0044212	1.84111e-05	0.0025001	transcription regulatory region DNA binding	gene10041|gene10076|gene10143|gene1017|gene10175|gene10310|gene10337|gene10357|gene10367|gene10391|gene10427|gene10443|gene10485|gene10562|gene10581|gene10627|gene10635|gene10662|gene10665|gene10701|gene10711|gene10721|gene10726|gene10928|gene10997|gene11044|gene11108|gene11246|gene11248|gene11257|gene11320|gene11339|gene11347|gene11384|gene11435|gene11443|gene11446|gene1147|gene11511|gene11625|g…	gene10175|gene10367|gene10427|gene10997|gene11790|gene12634|gene12764|gene12898|gene13026|gene13383|gene13476|gene14178|gene14892|gene14927|gene15752|gene15849|gene1602|gene1610|gene17033|gene17545|gene17964|gene19075|gene19256|gene19665|gene20481|gene20879|gene20958|gene21004|gene21008|gene21234|gene21537|gene21738|gene21892|gene22297|gene22731|gene22946|gene23006|gene23046|gene23654|gene24060|g…
GO:0071495	2.29767e-05	0.00250321	cellular response to endogenous stimulus	gene10003|gene10029|gene10097|gene10102|gene101|gene10175|gene10266|gene10276|gene10307|gene10325|gene10443|gene10445|gene10476|gene10527|gene10581|gene10596|gene10608|gene10627|gene10649|gene1066|gene10712|gene10721|gene10726|gene10728|gene10731|gene10737|gene10740|gene10742|gene10811|gene10877|gene10892|gene10905|gene10928|gene10981|gene11000|gene11074|gene11086|gene11152|gene11175|gene11214|ge…	gene10029|gene10097|gene10266|gene10742|gene12060|gene12114|gene12205|gene12642|gene12822|gene12870|gene13102|gene13142|gene13206|gene13323|gene14118|gene15088|gene15386|gene15709|gene15761|gene15849|gene16425|gene16451|gene16452|gene16525|gene16590|gene17060|gene17113|gene17137|gene17228|gene17416|gene17514|gene17689|gene18210|gene19238|gene20115|gene20279|gene20521|gene20646|gene21053|gene21101…
GO:0031346	2.35141e-05	0.00253867	positive regulation of cell projection organization	gene10115|gene10116|gene10266|gene10309|gene10527|gene10803|gene11012|gene11055|gene11113|gene11172|gene11180|gene11193|gene1123|gene11236|gene11241|gene11281|gene11304|gene11310|gene11667|gene11684|gene11685|gene12035|gene12315|gene12464|gene12483|gene12498|gene12645|gene12903|gene12983|gene13156|gene13229|gene13247|gene13374|gene13625|gene13846|gene13847|gene13933|gene1404|gene14130|gene14274|g…	gene10266|gene14736|gene15233|gene15974|gene16566|gene1701|gene17060|gene17381|gene1787|gene18414|gene20199|gene204|gene20514|gene20911|gene20958|gene20993|gene21390|gene2281|gene22965|gene24293|gene26165|gene2636|gene26453|gene26866|gene27383|gene3528|gene45|gene5079|gene5275|gene5813|gene7708|gene7709|gene7918|gene8419|gene8758|gene9423|gene9945
GO:0005088	1.88563e-05	0.00256056	Ras guanyl-nucleotide exchange factor activity	gene10132|gene10409|gene10608|gene10693|gene10837|gene10898|gene11074|gene11233|gene11447|gene115|gene11633|gene11695|gene11746|gene12052|gene12053|gene12|gene12741|gene12813|gene12843|gene1290|gene13101|gene1324|gene13315|gene1364|gene13821|gene13887|gene13896|gene14062|gene14066|gene1407|gene14116|gene14130|gene14138|gene14451|gene1460|gene14633|gene14685|gene14724|gene16037|gene16066|gene16289…	gene12052|gene12|gene13101|gene13315|gene14062|gene1665|gene1701|gene19854|gene21255|gene21381|gene21382|gene22385|gene22684|gene24949|gene25010|gene26675|gene26835|gene28197|gene3779|gene5079|gene5139|gene5183|gene5758|gene6284|gene6585|gene7052|gene7732|gene7864|gene8415|gene918
GO:0016740	1.95627e-05	0.00256793	transferase activity	gene10003|gene100|gene10039|gene10065|gene10071|gene101|gene10123|gene10134|gene10136|gene10159|gene10166|gene10177|gene10180|gene10182|gene10185|gene10192|gene10198|gene10210|gene10218|gene10221|gene1023|gene10231|gene10244|gene10255|gene10259|gene10268|gene10272|gene10278|gene10280|gene10287|gene10293|gene10310|gene10324|gene10329|gene10341|gene10342|gene10348|gene10358|gene10364|gene10371|gene…	gene10259|gene10272|gene10348|gene10698|gene10742|gene108|gene10929|gene10992|gene11068|gene11072|gene11157|gene11226|gene11585|gene11645|gene12024|gene12290|gene12473|gene12703|gene12722|gene12795|gene12853|gene12896|gene12917|gene13102|gene13107|gene13209|gene13225|gene13306|gene13323|gene13398|gene13675|gene13804|gene13860|gene13908|gene14076|gene14239|gene14384|gene14606|gene14773|gene14844|g…
GO:0042578	2.09241e-05	0.00257498	phosphoric ester hydrolase activity	gene10081|gene1015|gene10255|gene10313|gene10410|gene10435|gene1046|gene10505|gene10851|gene10909|gene10937|gene11101|gene11179|gene11208|gene11241|gene113|gene11334|gene11360|gene11491|gene11492|gene11649|gene11951|gene11963|gene12011|gene12039|gene12203|gene12270|gene12279|gene12293|gene12309|gene12391|gene12441|gene12483|gene12487|gene12558|gene12607|gene12629|gene12642|gene12668|gene12669|gen…	gene10313|gene113|gene12270|gene12642|gene12909|gene13329|gene14249|gene14437|gene16326|gene16484|gene17282|gene17416|gene17538|gene18212|gene18483|gene19192|gene19238|gene19616|gene19668|gene19863|gene20279|gene20660|gene20954|gene21101|gene21168|gene21484|gene23760|gene25016|gene25042|gene25270|gene25292|gene25310|gene25462|gene25778|gene2661|gene26675|gene26688|gene26902|gene27959|gene2797|gen…
GO:0005524	2.07556e-05	0.00257498	ATP binding	gene10028|gene1005|gene10065|gene10071|gene10096|gene10120|gene10129|gene10134|gene10137|gene1018|gene10192|gene10215|gene10231|gene10236|gene10255|gene10268|gene10280|gene10289|gene1029|gene10305|gene10348|gene10358|gene10397|gene1040|gene10403|gene10418|gene10425|gene10462|gene10476|gene10481|gene10506|gene10545|gene10552|gene10606|gene10613|gene10615|gene10617|gene10633|gene10642|gene10643|gen…	gene10348|gene10698|gene10742|gene108|gene11028|gene11359|gene11645|gene11821|gene11868|gene12024|gene12087|gene12183|gene12290|gene12473|gene12703|gene12722|gene12917|gene13102|gene13142|gene13209|gene13306|gene13675|gene13804|gene13860|gene13883|gene14111|gene14120|gene14121|gene14239|gene14293|gene14384|gene14426|gene14606|gene14721|gene14825|gene15211|gene15458|gene15573|gene15577|gene15578|g…
GO:0019932	2.44565e-05	0.00261684	second-messenger-mediated signaling	gene10032|gene10115|gene10116|gene10201|gene10309|gene10348|gene10351|gene10435|gene10698|gene10742|gene108|gene11089|gene11320|gene11323|gene11694|gene12083|gene12753|gene12920|gene13142|gene13275|gene13454|gene13475|gene13678|gene14306|gene14311|gene14312|gene14313|gene14384|gene14388|gene14835|gene14887|gene1508|gene15459|gene15531|gene15563|gene15897|gene16385|gene1657|gene16586|gene17031|gen…	gene10348|gene10351|gene10698|gene10742|gene108|gene13142|gene14384|gene17426|gene17538|gene18384|gene20279|gene20521|gene20942|gene21491|gene23012|gene24611|gene25042|gene25602|gene25693|gene25739|gene2661|gene27383|gene45|gene5863
GO:0000982	2.069e-05	0.00271591	RNA polymerase II core promoter proximal region sequence-specific DNA binding transcription factor activity	gene10041|gene10076|gene1017|gene10175|gene10310|gene10337|gene10367|gene10391|gene10485|gene10562|gene10627|gene10635|gene10662|gene10665|gene10701|gene10721|gene10726|gene10928|gene10997|gene11257|gene11320|gene11347|gene11446|gene11625|gene11835|gene11864|gene11976|gene12014|gene12018|gene12179|gene12191|gene12194|gene12195|gene12259|gene12500|gene12525|gene12620|gene12700|gene12718|gene13026|…	gene10175|gene10367|gene10997|gene13026|gene14178|gene14892|gene16028|gene1610|gene17433|gene17545|gene17964|gene19256|gene20958|gene21004|gene21537|gene21892|gene23006|gene23046|gene25020|gene25022|gene5545|gene5570|gene5729|gene5817|gene5824|gene6389|gene6961|gene7636|gene8117|gene8119|gene8386
GO:0060090	2.3636e-05	0.00282057	binding, bridging	gene10304|gene10351|gene10734|gene10748|gene10988|gene10989|gene11062|gene11672|gene12069|gene12124|gene12198|gene12201|gene12263|gene12386|gene12420|gene1253|gene12974|gene13128|gene1324|gene13260|gene13382|gene13385|gene1349|gene13632|gene13696|gene1402|gene14151|gene14324|gene14367|gene14384|gene14635|gene14860|gene14862|gene14934|gene15129|gene15386|gene15388|gene15472|gene15793|gene159|gene1…	gene10351|gene10988|gene11062|gene12198|gene14384|gene15386|gene16652|gene20605|gene21381|gene21382|gene23827|gene23868|gene24894|gene26284|gene26536|gene27088|gene3305|gene5275|gene5692|gene6585|gene7182|gene7498|gene7535|gene8099
GO:0022838	2.53992e-05	0.00283568	substrate-specific channel activity	gene10016|gene10029|gene10032|gene10035|gene10097|gene10099|gene10101|gene10102|gene10376|gene10486|gene10507|gene1051|gene10530|gene10566|gene10620|gene10644|gene10645|gene10648|gene10649|gene10663|gene10721|gene10726|gene11122|gene11232|gene11269|gene11307|gene11353|gene11597|gene118|gene11829|gene11891|gene11917|gene11919|gene11996|gene11997|gene12031|gene12143|gene12221|gene12268|gene12436|ge…	gene10029|gene10035|gene10097|gene118|gene12221|gene13133|gene13336|gene13572|gene13590|gene14087|gene14350|gene15|gene16261|gene16369|gene1655|gene16686|gene16754|gene17597|gene18275|gene19117|gene19179|gene19707|gene19981|gene20130|gene20767|gene21024|gene21083|gene21826|gene22256|gene22269|gene22396|gene22402|gene23900|gene2405|gene24137|gene24498|gene25333|gene25746|gene26700|gene27034|gene28…
GO:0044212	2.56868e-05	0.00283568	transcription regulatory region DNA binding	gene10041|gene10076|gene10143|gene1017|gene10175|gene10310|gene10337|gene10357|gene10367|gene10391|gene10427|gene10443|gene10485|gene10562|gene10581|gene10627|gene10635|gene10662|gene10665|gene10701|gene10711|gene10721|gene10726|gene10928|gene10997|gene11044|gene11108|gene11246|gene11248|gene11257|gene11320|gene11339|gene11347|gene11384|gene11435|gene11443|gene11446|gene1147|gene11511|gene11625|g…	gene10076|gene11790|gene11809|gene11842|gene12060|gene12194|gene12764|gene12898|gene13026|gene13323|gene13383|gene13476|gene13953|gene14178|gene15034|gene15377|gene15752|gene15849|gene15974|gene1610|gene1614|gene16329|gene16425|gene1718|gene1737|gene17381|gene17426|gene17751|gene17884|gene17964|gene18153|gene19075|gene19256|gene19827|gene19832|gene20646|gene20958|gene21520|gene2158|gene21612|gene…
GO:0005216	2.59229e-05	0.00283568	ion channel activity	gene10016|gene10029|gene10032|gene10035|gene10097|gene10099|gene10101|gene10102|gene10376|gene10486|gene10507|gene1051|gene10530|gene10566|gene10620|gene10644|gene10645|gene10648|gene10649|gene10663|gene10721|gene10726|gene11122|gene11232|gene11269|gene11307|gene11353|gene11597|gene118|gene11891|gene11917|gene11919|gene11996|gene11997|gene12031|gene12143|gene12221|gene12268|gene12436|gene12437|ge…	gene10029|gene10035|gene10097|gene118|gene12221|gene13133|gene13336|gene13572|gene13590|gene14087|gene14350|gene15|gene16261|gene16369|gene1655|gene16686|gene16754|gene17597|gene18275|gene19117|gene19179|gene19707|gene19981|gene20130|gene20767|gene21024|gene21083|gene21826|gene22256|gene22269|gene22396|gene22402|gene23900|gene2405|gene24137|gene24498|gene25746|gene26700|gene27034|gene2803|gene299…
GO:0009628	2.71419e-05	0.00287849	response to abiotic stimulus	gene10093|gene10151|gene10162|gene10229|gene10276|gene10309|gene10348|gene10375|gene10415|gene10507|gene10547|gene10562|gene10620|gene10696|gene10701|gene10703|gene10721|gene10726|gene10731|gene10734|gene10811|gene10894|gene10904|gene10905|gene10917|gene10918|gene10925|gene10929|gene10935|gene11000|gene11055|gene11077|gene11094|gene11101|gene11152|gene11160|gene11180|gene11193|gene11232|gene11240…	gene10348|gene10929|gene11703|gene11809|gene12087|gene12114|gene12205|gene12642|gene13026|gene13206|gene13329|gene14350|gene15088|gene15644|gene15709|gene15761|gene15974|gene16803|gene17113|gene17137|gene1718|gene17196|gene1734|gene18210|gene19072|gene19707|gene19767|gene19827|gene19981|gene20605|gene2062|gene20767|gene20954|gene21083|gene21520|gene2158|gene22083|gene22269|gene22642|gene22649|gen…
GO:0007165	1.89e-05	0.00290382	signal transduction	gene10000|gene10003|gene10014|gene10016|gene1002|gene10026|gene10029|gene10032|gene1004|gene10043|gene10046|gene10061|gene10062|gene10065|gene10066|gene10084|gene10097|gene10099|gene10|gene10101|gene10102|gene10115|gene10116|gene10119|gene10124|gene10132|gene10141|gene10165|gene10175|gene10187|gene10189|gene10201|gene10215|gene10227|gene10233|gene10235|gene10266|gene10268|gene10269|gene10276|gene…
GO:0000975	2.31401e-05	0.00293954	regulatory region DNA binding	gene10041|gene10076|gene10143|gene1017|gene10175|gene10310|gene10337|gene10357|gene10367|gene10391|gene10427|gene10443|gene10485|gene10562|gene10581|gene10627|gene10635|gene10662|gene10665|gene10701|gene10711|gene10721|gene10726|gene10928|gene10997|gene11044|gene11108|gene11246|gene11248|gene11257|gene11320|gene11339|gene11347|gene11384|gene11435|gene11443|gene11446|gene1147|gene11511|gene11625|g…	gene10175|gene10367|gene10427|gene10997|gene11790|gene12634|gene12764|gene12898|gene13026|gene13383|gene13476|gene14178|gene14892|gene14927|gene15752|gene15849|gene1602|gene1610|gene17033|gene17545|gene17964|gene19075|gene19256|gene19665|gene20481|gene20879|gene20958|gene21004|gene21008|gene21234|gene21537|gene21738|gene21892|gene22297|gene22731|gene22946|gene23006|gene23046|gene23654|gene24060|g…
GO:0044444	8.47423e-05	0.00295613	cytoplasmic part	gene10000|gene10001|gene10003|gene10004|gene10005|gene10007|gene100|gene10012|gene10016|gene10018|gene10022|gene10026|gene10028|gene1003|gene10033|gene10034|gene10035|gene10036|gene10039|gene10046|gene10047|gene10048|gene10062|gene10065|gene10066|gene10069|gene10071|gene10073|gene1008|gene10086|gene10096|gene10097|gene10|gene10103|gene10109|gene101|gene10110|gene10112|gene10115|gene10116|gene1011…
GO:0030001	2.83284e-05	0.00297796	metal ion transport	gene10016|gene10027|gene10032|gene10068|gene10112|gene10169|gene10274|gene10338|gene10348|gene10351|gene10381|gene10382|gene10420|gene10430|gene10435|gene1044|gene10566|gene10630|gene10664|gene10700|gene10807|gene10842|gene11090|gene11170|gene11211|gene11307|gene11354|gene11453|gene11588|gene11597|gene11708|gene118|gene11891|gene1191|gene11914|gene11996|gene11997|gene12016|gene12022|gene12105|gen…	gene10348|gene10351|gene10807|gene118|gene12114|gene13336|gene14087|gene14350|gene15559|gene15709|gene16369|gene16686|gene16754|gene17403|gene17538|gene17597|gene18487|gene2041|gene20551|gene20767|gene2077|gene20942|gene2095|gene21083|gene22269|gene22396|gene22402|gene22642|gene23560|gene23827|gene24471|gene24685|gene2502|gene25746|gene25905|gene26150|gene26288|gene26631|gene26675|gene26700|gene2…
GO:0035591	2.86072e-05	0.00304473	signaling adaptor activity	gene10748|gene10988|gene10989|gene11062|gene13128|gene1324|gene13385|gene1349|gene1402|gene14384|gene14860|gene14862|gene14934|gene15129|gene15793|gene16680|gene17225|gene19828|gene19841|gene20228|gene20961|gene21032|gene21275|gene21381|gene21382|gene23868|gene24698|gene24705|gene24893|gene24894|gene25561|gene2567|gene25944|gene25953|gene26163|gene2630|gene27217|gene28248|gene3305|gene3867|gene39…	gene10988|gene11062|gene14384|gene21381|gene21382|gene23868|gene24894|gene3305|gene5275|gene5692|gene6585|gene7182|gene7535|gene8099
GO:0045893	3.00086e-05	0.00310586	positive regulation of transcription, DNA-dependent	gene10014|gene10041|gene10076|gene10143|gene10166|gene10175|gene10235|gene10280|gene10337|gene10344|gene10367|gene10391|gene10405|gene10412|gene10427|gene10435|gene10443|gene1045|gene10476|gene10507|gene10528|gene10542|gene10562|gene10581|gene10606|gene10627|gene10630|gene10635|gene1066|gene10665|gene10701|gene10721|gene10726|gene10830|gene10905|gene10917|gene10918|gene10928|gene10971|gene10977|g…	gene10076|gene10542|gene11014|gene11703|gene11809|gene12179|gene12205|gene12276|gene12290|gene12822|gene12850|gene12898|gene13026|gene13323|gene13329|gene13476|gene13953|gene14844|gene15752|gene15849|gene15974|gene16028|gene16067|gene1610|gene1614|gene16329|gene16425|gene16497|gene16507|gene16690|gene17023|gene17060|gene1737|gene17426|gene17514|gene175|gene17679|gene17689|gene17751|gene17884|gene…
GO:0018105	3.00634e-05	0.00310586	peptidyl-serine phosphorylation	gene10280|gene10348|gene10897|gene10969|gene11711|gene11781|gene12024|gene12239|gene12290|gene12703|gene12917|gene13804|gene13906|gene13934|gene14151|gene14359|gene14391|gene14711|gene14811|gene152|gene15254|gene15287|gene15335|gene15596|gene15681|gene15686|gene15869|gene1594|gene15974|gene16086|gene16218|gene16376|gene16530|gene16573|gene17241|gene17287|gene17313|gene18151|gene18206|gene18209|ge…	gene10348|gene12024|gene12290|gene12703|gene12917|gene13804|gene15596|gene15974|gene18384|gene19991|gene20835|gene22083|gene22859|gene25036|gene25602|gene25905|gene26288|gene2747|gene359|gene5136|gene5209|gene5736|gene5818|gene9723|gene9983
GO:0030055	9.17955e-05	0.00312939	cell-substrate junction	gene10001|gene10016|gene10028|gene10196|gene10239|gene10282|gene10320|gene10337|gene10413|gene10421|gene10445|gene10513|gene10537|gene10540|gene10635|gene10653|gene10717|gene10718|gene10746|gene10808|gene10859|gene10933|gene11034|gene11059|gene11091|gene11189|gene11230|gene11241|gene11263|gene11273|gene11274|gene11275|gene11281|gene11378|gene11381|gene11677|gene11705|gene1173|gene11742|gene11782|…	gene10320|gene10859|gene10933|gene11034|gene11059|gene11802|gene12816|gene12870|gene13102|gene13635|gene13860|gene13967|gene14103|gene14434|gene15032|gene15088|gene15646|gene18153|gene18191|gene19042|gene19767|gene20238|gene20954|gene21053|gene21083|gene2162|gene21900|gene22050|gene22370|gene22517|gene22755|gene22965|gene23678|gene24503|gene24841|gene24882|gene24933|gene25602|gene26272|gene26336|…
GO:0032879	2.13764e-05	0.00320219	regulation of localization	gene10000|gene10006|gene10016|gene1002|gene10026|gene10029|gene10061|gene1007|gene10090|gene10112|gene10119|gene10124|gene10256|gene10266|gene10268|gene10282|gene10289|gene10304|gene10328|gene10337|gene10348|gene10351|gene10362|gene10367|gene10383|gene10391|gene10403|gene10418|gene10424|gene10432|gene10435|gene10471|gene10495|gene10507|gene1052|gene10527|gene10530|gene10564|gene10566|gene10581|ge…	gene10268|gene10351|gene10367|gene10960|gene11014|gene11055|gene11107|gene11193|gene11241|gene11281|gene11311|gene11696|gene12040|gene12263|gene12404|gene12703|gene12787|gene12869|gene12898|gene13206|gene13625|gene13715|gene13804|gene13819|gene14274|gene14313|gene14350|gene14789|gene14884|gene15408|gene15592|gene15596|gene15672|gene15805|gene16261|gene16482|gene16566|gene16590|gene16686|gene1701|…
GO:0010648	2.13273e-05	0.00320219	negative regulation of cell communication	gene10000|gene10014|gene10028|gene10029|gene10119|gene10143|gene10165|gene10276|gene10308|gene10391|gene10400|gene10432|gene10440|gene10495|gene10527|gene1053|gene10581|gene1066|gene10678|gene10686|gene10701|gene10734|gene10743|gene10748|gene10851|gene10886|gene10960|gene10981|gene11037|gene11048|gene11053|gene11055|gene11066|gene11107|gene11108|gene11113|gene11152|gene11160|gene11225|gene11246|g…	gene10165|gene10678|gene10960|gene11055|gene11107|gene11643|gene11687|gene12263|gene12404|gene12634|gene12822|gene12898|gene14153|gene15591|gene15592|gene16067|gene16251|gene16275|gene17050|gene17416|gene17514|gene17687|gene17964|gene18959|gene19183|gene19263|gene19665|gene20115|gene21146|gene21350|gene21469|gene22009|gene22027|gene22083|gene22336|gene22630|gene22662|gene22761|gene23006|gene24505…
GO:0032559	2.60232e-05	0.00320248	adenyl ribonucleotide binding	gene10028|gene1005|gene10065|gene10071|gene10096|gene10120|gene10129|gene10134|gene10137|gene1018|gene10192|gene10215|gene10231|gene10236|gene10255|gene10268|gene10280|gene10289|gene1029|gene10305|gene10348|gene10358|gene10397|gene1040|gene10403|gene10418|gene10425|gene10462|gene10476|gene10481|gene10506|gene10545|gene10552|gene10606|gene10613|gene10615|gene10617|gene10633|gene10642|gene10643|gen…	gene10096|gene1018|gene10268|gene10358|gene10806|gene108|gene10969|gene11056|gene11241|gene11640|gene11687|gene11696|gene11905|gene12024|gene12045|gene12290|gene12703|gene12815|gene12909|gene12917|gene13804|gene13862|gene13930|gene14082|gene14384|gene15271|gene15416|gene15576|gene15596|gene1621|gene16529|gene16566|gene16851|gene18173|gene18361|gene18444|gene18550|gene18884|gene19696|gene19835|gen…
GO:0034703	9.71507e-05	0.00323836	cation channel complex	gene10348|gene10381|gene10382|gene10530|gene10999|gene11597|gene12050|gene12232|gene12573|gene12959|gene13133|gene13275|gene13336|gene13420|gene13508|gene13897|gene14870|gene14989|gene15106|gene15107|gene15129|gene15282|gene15569|gene15599|gene15600|gene15647|gene15704|gene15862|gene16050|gene16261|gene16321|gene16369|gene16370|gene16436|gene16492|gene1661|gene16686|gene16993|gene17314|gene17396|…	gene10348|gene13133|gene13336|gene16261|gene16369|gene16686|gene20130|gene20279|gene22396|gene22402|gene2405|gene24503|gene26700|gene27034|gene4025|gene4101|gene6117|gene7453|gene7732|gene8242|gene8532|gene8640|gene8994|gene907|gene938
GO:0035591	2.78308e-05	0.00332114	signaling adaptor activity	gene10748|gene10988|gene10989|gene11062|gene13128|gene1324|gene13385|gene1349|gene1402|gene14384|gene14860|gene14862|gene14934|gene15129|gene15793|gene16680|gene17225|gene19828|gene19841|gene20228|gene20961|gene21032|gene21275|gene21381|gene21382|gene23868|gene24698|gene24705|gene24893|gene24894|gene25561|gene2567|gene25944|gene25953|gene26163|gene2630|gene27217|gene28248|gene3305|gene3867|gene39…	gene10988|gene13128|gene14384|gene20961|gene21381|gene25944|gene26163|gene27217|gene3305|gene5170|gene8126
GO:0022838	2.88002e-05	0.00333574	substrate-specific channel activity	gene10016|gene10029|gene10032|gene10035|gene10097|gene10099|gene10101|gene10102|gene10376|gene10486|gene10507|gene1051|gene10530|gene10566|gene10620|gene10644|gene10645|gene10648|gene10649|gene10663|gene10721|gene10726|gene11122|gene11232|gene11269|gene11307|gene11353|gene11597|gene118|gene11829|gene11891|gene11917|gene11919|gene11996|gene11997|gene12031|gene12143|gene12221|gene12268|gene12436|ge…	gene10035|gene10486|gene11919|gene12959|gene13336|gene14350|gene14789|gene15548|gene16261|gene16321|gene16436|gene16686|gene16754|gene173|gene17531|gene17533|gene18457|gene19179|gene20130|gene20952|gene2405|gene24518|gene25894|gene26750|gene27238|gene27570|gene27944|gene2803|gene3432|gene3477|gene4101|gene4550|gene6117|gene6395|gene6534|gene6904|gene7065|gene7203|gene7455|gene9775
GO:0040011	2.28624e-05	0.00338251	locomotion	gene10000|gene1002|gene10024|gene10061|gene10115|gene10116|gene10119|gene10143|gene10180|gene10182|gene10266|gene10268|gene10278|gene10285|gene10306|gene10309|gene10367|gene10368|gene10391|gene10471|gene10476|gene10485|gene10527|gene10564|gene10623|gene10627|gene10693|gene10696|gene10698|gene10736|gene10742|gene10824|gene10828|gene10830|gene10831|gene10832|gene10834|gene10854|gene10856|gene10857|…	gene10116|gene10268|gene10367|gene11241|gene11263|gene11281|gene11306|gene11687|gene12040|gene12241|gene12263|gene12290|gene13525|gene13625|gene13804|gene13819|gene14313|gene16015|gene1602|gene1701|gene17024|gene17368|gene17388|gene17545|gene1783|gene18173|gene20115|gene20279|gene21008|gene21110|gene21361|gene21390|gene21892|gene22092|gene22125|gene22297|gene22614|gene22630|gene22734|gene23592|ge…
GO:0005911	2.55589e-05	0.0034853	cell-cell junction	gene10004|gene1002|gene10024|gene10043|gene10065|gene10073|gene10115|gene10116|gene10328|gene10348|gene10351|gene10372|gene10390|gene10478|gene10507|gene10615|gene10713|gene10736|gene10797|gene10867|gene11059|gene11086|gene11113|gene11295|gene1137|gene11376|gene11381|gene11696|gene11705|gene117|gene11763|gene11802|gene11821|gene11834|gene11876|gene11894|gene11970|gene1202|gene12024|gene12072|gene…	gene10116|gene10351|gene10867|gene11696|gene11802|gene11834|gene12024|gene12263|gene12928|gene13476|gene13935|gene14066|gene14813|gene15435|gene16590|gene16652|gene1701|gene17416|gene18161|gene18173|gene18990|gene204|gene20444|gene22027|gene22630|gene24840|gene25284|gene25292|gene25788|gene25944|gene26536|gene26565|gene26787|gene28027|gene3172|gene3640|gene4208|gene5177|gene541|gene5601|gene5758|…
GO:0006468	2.39274e-05	0.0034969	protein phosphorylation	gene10065|gene10166|gene10268|gene10280|gene10348|gene1038|gene10476|gene10665|gene10666|gene10693|gene10696|gene10698|gene10885|gene10897|gene10935|gene10969|gene11074|gene11081|gene11170|gene11322|gene11336|gene11640|gene11685|gene11687|gene11711|gene11750|gene11781|gene11786|gene11826|gene11873|gene11891|gene11949|gene12019|gene12024|gene12074|gene12129|gene12187|gene12239|gene12290|gene12423|…	gene10268|gene10969|gene11640|gene11687|gene12024|gene12290|gene12703|gene12917|gene13026|gene13804|gene13862|gene15271|gene15596|gene1734|gene20232|gene20389|gene20618|gene20835|gene21350|gene21390|gene22027|gene22083|gene24330|gene24840|gene24933|gene25036|gene25905|gene2769|gene28235|gene3124|gene3640|gene4431|gene4854|gene5136|gene5491|gene5736|gene5758|gene5818|gene6138|gene7448|gene7745|gen…
GO:0000976	3.11752e-05	0.00350765	transcription regulatory region sequence-specific DNA binding	gene10041|gene10076|gene10143|gene1017|gene10175|gene10310|gene10337|gene10367|gene10391|gene10427|gene10443|gene10485|gene10562|gene10581|gene10627|gene10635|gene10662|gene10665|gene10701|gene10711|gene10721|gene10726|gene10928|gene10997|gene11044|gene11108|gene11246|gene11248|gene11257|gene11320|gene11347|gene11384|gene11443|gene11446|gene1147|gene11625|gene11657|gene11790|gene11809|gene11835|g…	gene10175|gene10367|gene10427|gene10997|gene11790|gene12634|gene12764|gene12898|gene13026|gene13383|gene14178|gene14892|gene14927|gene15752|gene15849|gene1602|gene1610|gene17545|gene17964|gene19075|gene20879|gene20958|gene21004|gene21008|gene21234|gene21537|gene21738|gene21892|gene22297|gene23006|gene23046|gene23654|gene24060|gene25020|gene28300|gene3712|gene462|gene5545|gene5570|gene5729|gene582…
GO:0000975	3.41416e-05	0.00353815	regulatory region DNA binding	gene10041|gene10076|gene10143|gene1017|gene10175|gene10310|gene10337|gene10357|gene10367|gene10391|gene10427|gene10443|gene10485|gene10562|gene10581|gene10627|gene10635|gene10662|gene10665|gene10701|gene10711|gene10721|gene10726|gene10928|gene10997|gene11044|gene11108|gene11246|gene11248|gene11257|gene11320|gene11339|gene11347|gene11384|gene11435|gene11443|gene11446|gene1147|gene11511|gene11625|g…	gene10076|gene11790|gene11809|gene11842|gene12060|gene12194|gene12764|gene12898|gene13026|gene13323|gene13383|gene13476|gene13953|gene14178|gene15034|gene15377|gene15752|gene15849|gene15974|gene1610|gene1614|gene16329|gene16425|gene1718|gene1737|gene17381|gene17426|gene17751|gene17884|gene17964|gene18153|gene19075|gene19256|gene19827|gene19832|gene20646|gene20958|gene21520|gene2158|gene21612|gene…
GO:0001067	3.57795e-05	0.00361282	regulatory region nucleic acid binding	gene10041|gene10076|gene10143|gene1017|gene10175|gene10310|gene10337|gene10357|gene10367|gene10391|gene10427|gene10443|gene10485|gene10562|gene10581|gene10627|gene10635|gene10662|gene10665|gene10701|gene10711|gene10721|gene10726|gene10928|gene10997|gene11044|gene11108|gene11246|gene11248|gene11257|gene11320|gene11339|gene11347|gene11384|gene11435|gene11443|gene11446|gene1147|gene11511|gene11625|g…	gene10076|gene11790|gene11809|gene11842|gene12060|gene12194|gene12764|gene12898|gene13026|gene13323|gene13383|gene13476|gene13953|gene14178|gene15034|gene15377|gene15752|gene15849|gene15974|gene1610|gene1614|gene16329|gene16425|gene1718|gene1737|gene17381|gene17426|gene17751|gene17884|gene17964|gene18153|gene19075|gene19256|gene19827|gene19832|gene20646|gene20958|gene21520|gene2158|gene21612|gene…
GO:0008021	0.000113866	0.00371303	synaptic vesicle	gene10916|gene11167|gene1137|gene11758|gene11880|gene12255|gene12432|gene12766|gene12786|gene1282|gene13108|gene13310|gene1360|gene14145|gene14633|gene15087|gene16064|gene16071|gene1639|gene16869|gene16977|gene17735|gene1822|gene18277|gene18731|gene19091|gene19149|gene20077|gene20284|gene20844|gene21378|gene21540|gene21542|gene220|gene2417|gene24220|gene24878|gene25410|gene25579|gene25746|gene259…	gene10916|gene11167|gene12786|gene14145|gene16977|gene19091|gene21378|gene24220|gene25410|gene25746|gene26453|gene3837|gene8224|gene8383|gene8847
GO:0019904	3.80407e-05	0.00374511	protein domain specific binding	gene10076|gene10276|gene10391|gene10414|gene10486|gene10487|gene10743|gene11014|gene11077|gene11081|gene11347|gene11363|gene11704|gene11786|gene11844|gene12004|gene12072|gene12092|gene12211|gene12233|gene12401|gene12448|gene12537|gene12604|gene12734|gene12742|gene12887|gene12888|gene12889|gene12893|gene12898|gene12922|gene13014|gene13102|gene13235|gene1330|gene13385|gene1342|gene13454|gene13563|g…	gene10076|gene11014|gene12898|gene13102|gene15394|gene15592|gene15709|gene15752|gene16329|gene17050|gene17113|gene1787|gene18275|gene18887|gene19091|gene19616|gene20551|gene20954|gene21083|gene2158|gene21814|gene22256|gene22517|gene22642|gene2281|gene23837|gene25007|gene25042|gene25219|gene26974|gene27065|gene27199|gene27766|gene2778|gene3779|gene5275|gene5736|gene5813|gene5912|gene67|gene7360|ge…
GO:0048585	2.63883e-05	0.00381009	negative regulation of response to stimulus	gene10000|gene10014|gene10028|gene10062|gene10119|gene10143|gene10165|gene10276|gene10308|gene10391|gene10400|gene10432|gene10440|gene10486|gene10495|gene10527|gene1053|gene10581|gene1066|gene10678|gene10686|gene10701|gene10734|gene10743|gene10748|gene10851|gene10877|gene10886|gene10960|gene11037|gene11048|gene11053|gene11055|gene11066|gene11107|gene11108|gene11113|gene11160|gene11225|gene11246|g…	gene10165|gene10486|gene10678|gene10960|gene11055|gene11107|gene11311|gene11643|gene11687|gene12263|gene12404|gene12634|gene12822|gene12898|gene14153|gene15591|gene15592|gene15699|gene16067|gene16251|gene16275|gene17050|gene17416|gene17514|gene17687|gene1783|gene17964|gene18161|gene18959|gene19183|gene19263|gene19665|gene20115|gene21146|gene21350|gene21469|gene22009|gene22027|gene22083|gene22336|…
GO:0009893	2.69757e-05	0.00384853	positive regulation of metabolic process	gene10000|gene10006|gene10014|gene10041|gene10043|gene10046|gene10066|gene10076|gene10090|gene10141|gene10143|gene10162|gene10166|gene10175|gene10189|gene10198|gene10200|gene10235|gene10236|gene10266|gene10280|gene10281|gene10298|gene1030|gene10312|gene10313|gene10337|gene10344|gene10351|gene10367|gene10384|gene10391|gene10405|gene10411|gene10412|gene10417|gene10418|gene10421|gene10427|gene10431|…	gene10175|gene10351|gene10367|gene10427|gene10542|gene10630|gene10960|gene11014|gene11241|gene11281|gene11311|gene11633|gene11640|gene11696|gene11966|gene12276|gene12290|gene12787|gene12822|gene12898|gene12917|gene13026|gene13041|gene13206|gene13476|gene13625|gene13715|gene13756|gene13862|gene14274|gene14313|gene14716|gene14884|gene15408|gene15592|gene15596|gene15752|gene15781|gene15849|gene1602|…
GO:0030554	3.58543e-05	0.00392206	adenyl nucleotide binding	gene10028|gene1005|gene10065|gene10071|gene10096|gene10120|gene10129|gene10134|gene10137|gene1018|gene10192|gene10215|gene10231|gene10236|gene10255|gene10268|gene10280|gene10289|gene1029|gene10305|gene10348|gene10358|gene10397|gene1040|gene10403|gene10418|gene10425|gene10462|gene10476|gene10481|gene10506|gene10545|gene10552|gene10606|gene10613|gene10615|gene10617|gene10633|gene10642|gene10643|gen…	gene10096|gene1018|gene10268|gene10358|gene10806|gene108|gene10969|gene11056|gene11241|gene11640|gene11687|gene11696|gene11905|gene12024|gene12045|gene12290|gene12703|gene12815|gene12909|gene12917|gene13804|gene13862|gene13930|gene14082|gene14384|gene15271|gene15416|gene15576|gene15596|gene1621|gene16529|gene16566|gene16851|gene18173|gene18361|gene18444|gene18550|gene18884|gene19696|gene19835|gen…
GO:0010941	2.82036e-05	0.00397638	regulation of cell death	gene10000|gene10097|gene10|gene10132|gene10143|gene10159|gene10162|gene10165|gene10167|gene10175|gene10276|gene1028|gene10309|gene10312|gene10333|gene10337|gene10348|gene10366|gene10391|gene10469|gene10471|gene10476|gene10485|gene10486|gene10495|gene10524|gene10527|gene10528|gene10542|gene10581|gene10623|gene10635|gene10698|gene10721|gene10723|gene10726|gene10727|gene10743|gene10745|gene10823|gen…	gene10165|gene10175|gene10486|gene10542|gene10960|gene10997|gene11055|gene11266|gene115|gene11643|gene11687|gene12024|gene12703|gene12898|gene12900|gene12903|gene12917|gene13862|gene14313|gene14350|gene15592|gene15596|gene1602|gene16321|gene16566|gene16791|gene1701|gene17416|gene17486|gene17514|gene18161|gene19075|gene19178|gene19183|gene19263|gene20629|gene20995|gene21004|gene21008|gene21350|gen…
GO:0006357	3.93033e-05	0.00402573	regulation of transcription from RNA polymerase II promoter	gene10001|gene10014|gene10041|gene10063|gene10076|gene10115|gene10116|gene10119|gene10124|gene10143|gene10166|gene10175|gene10235|gene10236|gene10298|gene10310|gene10337|gene10367|gene10384|gene10391|gene10405|gene10412|gene10427|gene10435|gene10443|gene1045|gene10476|gene10507|gene10521|gene10542|gene10562|gene10581|gene10606|gene10627|gene10630|gene10635|gene1065|gene1066|gene10665|gene10701|ge…	gene10076|gene10542|gene11014|gene11072|gene11790|gene11809|gene11842|gene12179|gene12290|gene12870|gene12898|gene13026|gene13198|gene13323|gene13329|gene13383|gene13476|gene13953|gene14244|gene15034|gene15644|gene15709|gene15849|gene15996|gene16028|gene16067|gene1610|gene1614|gene16142|gene16329|gene16425|gene16497|gene16690|gene17023|gene17060|gene17137|gene1718|gene1737|gene17433|gene17514|gen…
GO:0044763	3.00041e-05	0.00418103	single-organism cellular process	gene10000|gene10001|gene10003|gene10005|gene10006|gene10014|gene10016|gene10020|gene1002|gene10024|gene10026|gene10029|gene10030|gene1003|gene10032|gene10033|gene1004|gene10041|gene10043|gene10046|gene10051|gene10061|gene10062|gene10065|gene10066|gene1007|gene10073|gene10075|gene10082|gene10084|gene10093|gene10094|gene10096|gene10097|gene10099|gene10|gene10101|gene10102|gene10103|gene10107|gene10…
GO:0010647	4.22016e-05	0.00428597	positive regulation of cell communication	gene10000|gene10043|gene10062|gene10084|gene10090|gene10119|gene10159|gene10189|gene1028|gene10289|gene10313|gene10348|gene10400|gene10405|gene10417|gene10432|gene10445|gene10464|gene10476|gene10495|gene10507|gene10562|gene10581|gene10608|gene10613|gene10665|gene10691|gene10693|gene10696|gene10698|gene10703|gene10734|gene10748|gene10812|gene10817|gene10830|gene10836|gene10837|gene10854|gene10856|…	gene10313|gene10348|gene10432|gene10464|gene10698|gene11974|gene12024|gene12114|gene12205|gene12382|gene12595|gene12722|gene12787|gene12816|gene12898|gene13102|gene13329|gene13860|gene13890|gene14071|gene14384|gene14606|gene15233|gene15408|gene15409|gene15458|gene15592|gene15596|gene15675|gene15761|gene15974|gene15997|gene16497|gene16525|gene1665|gene1701|gene17060|gene17113|gene17416|gene17514|g…
GO:0016337	3.16089e-05	0.00435404	cell-cell adhesion	gene10014|gene1002|gene10024|gene10066|gene10115|gene10116|gene10187|gene10391|gene10405|gene10456|gene10476|gene10486|gene10574|gene10693|gene10696|gene11026|gene11205|gene11237|gene11238|gene11310|gene11376|gene11381|gene11489|gene11687|gene11882|gene12097|gene12241|gene1234|gene12490|gene12515|gene12530|gene12670|gene1267|gene1269|gene12735|gene12846|gene12870|gene12974|gene13051|gene13059|gen…	gene10116|gene10187|gene10486|gene10574|gene11687|gene12241|gene13632|gene13935|gene17024|gene17039|gene17282|gene17544|gene1783|gene19116|gene20449|gene22083|gene23864|gene24088|gene25292|gene2536|gene26331|gene2636|gene26565|gene26631|gene26740|gene26880|gene3528|gene3807|gene3884|gene497|gene504|gene5175|gene5601|gene9867|gene9874
GO:0050794	4.41898e-05	0.00445018	regulation of cellular process	gene10000|gene10001|gene10003|gene10004|gene10006|gene100|gene10011|gene10014|gene10016|gene1002|gene10026|gene10028|gene10029|gene10030|gene10032|gene10033|gene1004|gene10041|gene10043|gene10046|gene1005|gene10061|gene10062|gene10063|gene10065|gene10066|gene10070|gene1007|gene10072|gene10074|gene10076|gene10082|gene10084|gene10090|gene10094|gene10097|gene10099|gene10|gene10101|gene10102|gene1010…
GO:0048487	4.42184e-05	0.00457345	beta-tubulin binding	gene11055|gene12900|gene14202|gene14274|gene15310|gene15984|gene18161|gene21083|gene27894|gene28027|gene3172|gene3637|gene5832|gene5934|gene6434|gene669	gene11055|gene12900|gene14274|gene18161|gene28027|gene3172
GO:0030674	4.52932e-05	0.00457345	protein binding, bridging	gene10351|gene10734|gene10748|gene10988|gene10989|gene11062|gene11672|gene12069|gene12124|gene12198|gene12201|gene12263|gene12386|gene12420|gene1253|gene12974|gene13128|gene1324|gene13260|gene13382|gene13385|gene1349|gene13632|gene13696|gene1402|gene14324|gene14367|gene14635|gene14862|gene14934|gene15129|gene15386|gene15388|gene15472|gene15793|gene159|gene1592|gene16463|gene16514|gene16652|gene16…	gene10351|gene10988|gene12263|gene13128|gene13632|gene1592|gene16652|gene25944|gene26163|gene26536|gene27217|gene3222|gene3305|gene4397|gene5170|gene8126
GO:0008047	4.45906e-05	0.00457345	enzyme activator activity	gene10018|gene10165|gene10266|gene10403|gene10421|gene10445|gene10466|gene10498|gene10565|gene10582|gene10591|gene10606|gene10740|gene10805|gene10933|gene11029|gene11032|gene11053|gene11226|gene11241|gene11275|gene11290|gene11315|gene11341|gene11343|gene11602|gene11605|gene11667|gene11816|gene11921|gene12131|gene12133|gene12229|gene12515|gene12592|gene12650|gene12786|gene12831|gene12843|gene12862…	gene10165|gene10565|gene11241|gene12978|gene13145|gene13819|gene14153|gene14274|gene14313|gene14504|gene14647|gene15591|gene15592|gene15672|gene16275|gene16482|gene16757|gene17388|gene18160|gene18959|gene19178|gene19665|gene20629|gene20685|gene21080|gene22886|gene26454|gene26732|gene27019|gene27217|gene2798|gene2889|gene5818|gene6646|gene6685|gene779|gene8034|gene8824|gene9917
GO:0005524	4.74498e-05	0.00467143	ATP binding	gene10028|gene1005|gene10065|gene10071|gene10096|gene10120|gene10129|gene10134|gene10137|gene1018|gene10192|gene10215|gene10231|gene10236|gene10255|gene10268|gene10280|gene10289|gene1029|gene10305|gene10348|gene10358|gene10397|gene1040|gene10403|gene10418|gene10425|gene10462|gene10476|gene10481|gene10506|gene10545|gene10552|gene10606|gene10613|gene10615|gene10617|gene10633|gene10642|gene10643|gen…	gene10096|gene1018|gene10268|gene10358|gene10806|gene108|gene10969|gene11056|gene11241|gene11640|gene11687|gene11696|gene11905|gene12024|gene12045|gene12290|gene12703|gene12815|gene12917|gene13804|gene13862|gene13930|gene14082|gene14384|gene15271|gene15416|gene15576|gene15596|gene1621|gene16529|gene16566|gene16851|gene18173|gene18361|gene18444|gene18550|gene18884|gene19696|gene19835|gene20232|gen…
GO:0040017	4.80791e-05	0.0048015	positive regulation of locomotion	gene10000|gene10026|gene10268|gene10348|gene10391|gene10527|gene10633|gene10693|gene10698|gene10743|gene10803|gene10824|gene10826|gene10828|gene10832|gene10854|gene10856|gene10857|gene10877|gene11113|gene11152|gene11170|gene11172|gene11180|gene11205|gene11236|gene11248|gene11281|gene11489|gene11728|gene11786|gene1181|gene11826|gene11864|gene11918|gene11949|gene11962|gene12040|gene12124|gene12146|…	gene10348|gene10698|gene11962|gene12787|gene13102|gene1370|gene13860|gene14736|gene15596|gene15761|gene16329|gene16566|gene1701|gene175|gene18153|gene18210|gene18990|gene20514|gene2062|gene21083|gene21350|gene21390|gene21527|gene22083|gene22496|gene22582|gene22986|gene23580|gene24092|gene25010|gene25443|gene26150|gene2636|gene3198|gene421|gene4374|gene45|gene4961|gene5033|gene5275|gene5818|gene58…
GO:0009888	4.92797e-05	0.00484072	tissue development	gene10016|gene10041|gene10051|gene10175|gene10189|gene10285|gene10367|gene10507|gene10508|gene10509|gene10510|gene10581|gene10627|gene10665|gene10666|gene10698|gene10788|gene10797|gene10799|gene10800|gene10896|gene10951|gene10952|gene10965|gene10966|gene10980|gene11012|gene11014|gene11074|gene11248|gene11304|gene1154|gene11752|gene11830|gene11844|gene11859|gene11864|gene11949|gene12014|gene12018|…	gene10698|gene10980|gene11014|gene1203|gene13329|gene13398|gene13476|gene13523|gene13890|gene13977|gene1505|gene15233|gene15592|gene15761|gene16283|gene16425|gene16497|gene17014|gene17060|gene19075|gene20646|gene21160|gene214|gene2158|gene22297|gene22370|gene22496|gene22642|gene22841|gene22859|gene22965|gene2378|gene2405|gene24949|gene24958|gene25093|gene25226|gene26548|gene27113|gene27132|gene27…
GO:0034332	4.92116e-05	0.00484072	adherens junction organization	gene11381|gene1188|gene11945|gene12098|gene12146|gene12642|gene12928|gene12929|gene13554|gene14130|gene1477|gene15088|gene15131|gene15310|gene17014|gene17024|gene17241|gene17624|gene17803|gene17806|gene17895|gene1798|gene18222|gene18329|gene18336|gene19091|gene19169|gene1940|gene20001|gene20459|gene20461|gene20465|gene21490|gene21631|gene22171|gene22378|gene23705|gene24338|gene24438|gene24503|gen…	gene12642|gene12928|gene15088|gene15310|gene17014|gene17806|gene1798|gene19091|gene1940|gene24503|gene25364|gene25602|gene26703|gene26974
GO:0043408	4.98467e-05	0.00484496	regulation of MAPK cascade	gene10000|gene10014|gene10062|gene10084|gene10090|gene10119|gene10313|gene10328|gene10348|gene10405|gene10432|gene10445|gene10608|gene10693|gene10696|gene10698|gene10734|gene10811|gene10836|gene10851|gene10886|gene10896|gene11045|gene11074|gene11160|gene11170|gene11172|gene11208|gene11241|gene11254|gene11310|gene11381|gene11384|gene11452|gene11631|gene11633|gene11750|gene11888|gene11949|gene11974…	gene10313|gene10348|gene10432|gene10698|gene11974|gene12205|gene12382|gene12595|gene12722|gene12787|gene12870|gene12898|gene13860|gene13890|gene14071|gene14384|gene14606|gene15408|gene15596|gene15761|gene1701|gene17060|gene17416|gene175|gene17689|gene18674|gene19183|gene19854|gene20428|gene20605|gene21083|gene21160|gene21350|gene21381|gene21382|gene21390|gene214|gene22065|gene22517|gene22859|gene…
GO:0007169	5.01314e-05	0.00484496	transmembrane receptor protein tyrosine kinase signaling pathway	gene10003|gene10065|gene10066|gene10266|gene10268|gene10325|gene10608|gene1065|gene10665|gene10666|gene10693|gene10696|gene10698|gene10728|gene10742|gene10748|gene108|gene10837|gene10838|gene10840|gene10892|gene10988|gene10989|gene11074|gene11086|gene11310|gene115|gene11631|gene11685|gene11704|gene117|gene11821|gene11894|gene11904|gene11909|gene12124|gene12131|gene12182|gene12263|gene12290|gene12…	gene10266|gene10698|gene10742|gene108|gene10988|gene117|gene11821|gene12131|gene12290|gene13102|gene13171|gene13860|gene14103|gene14118|gene14434|gene15386|gene1665|gene1701|gene17228|gene17282|gene17416|gene20238|gene21053|gene21350|gene21390|gene22065|gene22148|gene22859|gene22986|gene2378|gene24471|gene24949|gene25010|gene25602|gene26284|gene26849|gene27093|gene3305|gene360|gene4374|gene5079|g…
GO:0016020	0.000151955	0.00484962	membrane	gene10000|gene10001|gene10003|gene10004|gene100|gene1001|gene10012|gene10016|gene10020|gene1002|gene10022|gene10024|gene10026|gene10028|gene10029|gene1003|gene10032|gene10033|gene10035|gene10038|gene10039|gene1004|gene10043|gene10047|gene10048|gene10051|gene10061|gene10066|gene10068|gene10073|gene1008|gene10082|gene10084|gene10086|gene10088|gene10093|gene10096|gene10097|gene10099|gene10|gene10101…
GO:0005089	5.22471e-05	0.00501827	Rho guanyl-nucleotide exchange factor activity	gene10132|gene10409|gene11447|gene115|gene11746|gene12052|gene12|gene12741|gene12813|gene12843|gene13315|gene1364|gene13887|gene14062|gene14066|gene1407|gene14130|gene14138|gene14451|gene14724|gene16037|gene16066|gene1665|gene16815|gene1701|gene17388|gene17846|gene1799|gene18190|gene18278|gene19178|gene19629|gene20121|gene20180|gene2066|gene21255|gene21381|gene21382|gene21509|gene2238|gene22385|g…	gene12052|gene12|gene13315|gene14062|gene1665|gene1701|gene21255|gene21381|gene21382|gene22385|gene22684|gene25010|gene26835|gene28197|gene3779|gene6284|gene7052
GO:0005604	0.000161438	0.00504495	basement membrane	gene10026|gene10266|gene10405|gene11205|gene11766|gene11812|gene12113|gene12459|gene12648|gene12934|gene13515|gene1356|gene13785|gene13896|gene14117|gene14118|gene14132|gene14398|gene15616|gene15747|gene15761|gene159|gene16105|gene16283|gene16284|gene16311|gene1653|gene17014|gene1731|gene18075|gene1961|gene20238|gene20655|gene2156|gene22085|gene22260|gene22517|gene22529|gene22530|gene22531|gene22…	gene10266|gene13515|gene14118|gene15761|gene16283|gene16284|gene17014|gene20238|gene22517|gene22755|gene24841|gene25226|gene2851|gene4862|gene7628|gene7982
GO:0042641	0.000165462	0.00506516	actomyosin	gene10004|gene10016|gene10871|gene11360|gene11800|gene11867|gene11945|gene11998|gene12098|gene12977|gene1304|gene13102|gene13709|gene14426|gene14730|gene1515|gene15435|gene15838|gene16144|gene16601|gene17222|gene18136|gene18153|gene18550|gene190|gene19872|gene2062|gene21053|gene21992|gene22203|gene22370|gene22500|gene23672|gene24453|gene24698|gene24896|gene25272|gene25273|gene25711|gene26274|gene…	gene13102|gene14426|gene15435|gene18136|gene18153|gene2062|gene21053|gene21992|gene22370|gene25273|gene45|gene7012|gene9506
GO:0010594	5.4089e-05	0.00518562	regulation of endothelial cell migration	gene10026|gene10527|gene10698|gene10877|gene11254|gene11673|gene11949|gene12116|gene12210|gene12500|gene12787|gene1333|gene13673|gene13819|gene14274|gene14380|gene14603|gene14618|gene14622|gene15245|gene15596|gene16329|gene16543|gene16594|gene17485|gene175|gene17589|gene18251|gene18285|gene18408|gene18711|gene18990|gene20140|gene20514|gene20548|gene20605|gene21361|gene21678|gene2183|gene22027|gen…	gene10698|gene12787|gene15596|gene16329|gene175|gene18990|gene20514|gene20605|gene22986|gene24092|gene25292|gene25443|gene25602|gene26849|gene4374|gene5033|gene5275|gene6518|gene9916
GO:0048814	3.82846e-05	0.00521366	regulation of dendrite morphogenesis	gene10435|gene10478|gene11320|gene115|gene11684|gene11844|gene12131|gene12500|gene12978|gene1316|gene1333|gene13525|gene14359|gene14399|gene14501|gene14964|gene15932|gene1701|gene17019|gene17111|gene17976|gene18957|gene19761|gene2066|gene20777|gene20958|gene20971|gene20993|gene22146|gene2281|gene2296|gene22961|gene24625|gene25044|gene25348|gene25353|gene25375|gene25420|gene25876|gene26165|gene266…	gene115|gene12978|gene13525|gene15932|gene1701|gene20958|gene25420|gene27862|gene28235|gene3528|gene7765|gene8187
GO:0004674	5.47112e-05	0.00525494	protein serine/threonine kinase activity	gene10231|gene10280|gene10348|gene10358|gene1038|gene10476|gene10847|gene10885|gene10897|gene10935|gene10969|gene11056|gene11091|gene11|gene11241|gene11254|gene11322|gene11336|gene11640|gene11644|gene11645|gene11646|gene11684|gene11711|gene11749|gene11750|gene11781|gene11786|gene11873|gene11891|gene12024|gene12129|gene12181|gene12187|gene12238|gene12239|gene12290|gene12338|gene12473|gene12586|gen…	gene10358|gene10969|gene11056|gene11241|gene11640|gene12024|gene12290|gene12703|gene12917|gene13804|gene14313|gene15271|gene15596|gene16566|gene18173|gene20232|gene20618|gene20835|gene21381|gene22027|gene22083|gene2305|gene23750|gene24330|gene24840|gene24933|gene25036|gene25427|gene25905|gene28235|gene3995|gene4522|gene5136|gene5491|gene5736|gene5818|gene7724|gene7745|gene8187|gene8708
GO:0010604	3.90602e-05	0.00525952	positive regulation of macromolecule metabolic process	gene10000|gene10006|gene10014|gene10041|gene10046|gene10066|gene10076|gene10090|gene10141|gene10143|gene10162|gene10166|gene10175|gene10189|gene10198|gene10200|gene10235|gene10236|gene10266|gene10280|gene10298|gene1030|gene10312|gene10313|gene10337|gene10344|gene10351|gene10367|gene10384|gene10391|gene10405|gene10411|gene10412|gene10417|gene10418|gene10421|gene10427|gene10431|gene10435|gene10443|…	gene10175|gene10351|gene10367|gene10427|gene10542|gene10630|gene10960|gene11014|gene11241|gene11281|gene11311|gene11633|gene11640|gene11696|gene11966|gene12276|gene12290|gene12787|gene12822|gene12898|gene12917|gene13026|gene13206|gene13476|gene13625|gene13715|gene13756|gene13862|gene14274|gene14313|gene14716|gene14884|gene15408|gene15592|gene15752|gene15781|gene15849|gene1602|gene16028|gene16067|…
GO:0005929	0.000178214	0.00534643	cilium	gene10055|gene10058|gene10059|gene10060|gene1014|gene10298|gene10417|gene10507|gene10605|gene10634|gene10642|gene10643|gene10663|gene10791|gene10851|gene109|gene10965|gene10966|gene10981|gene11011|gene11101|gene11152|gene11295|gene11304|gene11336|gene11442|gene11615|gene11695|gene11837|gene11853|gene11867|gene11871|gene11942|gene11998|gene12004|gene12056|gene12057|gene12073|gene12202|gene12206|ge…	gene12642|gene12863|gene13131|gene13146|gene13|gene15435|gene15709|gene17067|gene18483|gene20199|gene20881|gene20891|gene21083|gene21432|gene22381|gene22642|gene23048|gene23599|gene2368|gene24049|gene24505|gene24850|gene25257|gene25749|gene27231|gene3535|gene4235|gene4248|gene4438|gene4499|gene5067|gene5071|gene5174|gene5273|gene5274|gene5489|gene6138|gene6701|gene7399|gene7400|gene8328|gene8847|…
GO:0000981	5.80314e-05	0.00544113	sequence-specific DNA binding RNA polymerase II transcription factor activity	gene10041|gene10076|gene10092|gene1017|gene10175|gene10194|gene10310|gene10337|gene10367|gene10391|gene10427|gene10485|gene10562|gene10581|gene10627|gene10635|gene10662|gene10665|gene10701|gene10721|gene10726|gene10928|gene10987|gene10997|gene11044|gene11248|gene11257|gene11320|gene11347|gene11446|gene11612|gene11625|gene11809|gene11814|gene11835|gene11836|gene11864|gene11976|gene12013|gene12014|…	gene10076|gene11809|gene12060|gene12179|gene12194|gene12764|gene13026|gene13476|gene13953|gene14178|gene15752|gene16028|gene1610|gene1614|gene16329|gene16425|gene1718|gene1737|gene17426|gene17433|gene17884|gene17964|gene19075|gene19256|gene1982|gene20646|gene20958|gene21520|gene2158|gene21636|gene21702|gene21892|gene2191|gene22148|gene22297|gene22300|gene22841|gene23654|gene24092|gene25020|gene25…
GO:0007165	5.89476e-05	0.00560657	signal transduction	gene10000|gene10003|gene10014|gene10016|gene1002|gene10026|gene10029|gene10032|gene1004|gene10043|gene10046|gene10061|gene10062|gene10065|gene10066|gene10084|gene10097|gene10099|gene10|gene10101|gene10102|gene10115|gene10116|gene10119|gene10124|gene10132|gene10141|gene10165|gene10175|gene10187|gene10189|gene10201|gene10215|gene10227|gene10233|gene10235|gene10266|gene10268|gene10269|gene10276|gene…
GO:0010595	5.99593e-05	0.00565789	positive regulation of endothelial cell migration	gene10026|gene10698|gene11949|gene12787|gene14274|gene14618|gene14622|gene15245|gene15596|gene16329|gene16543|gene16594|gene17485|gene175|gene17589|gene18251|gene18408|gene18711|gene18990|gene20140|gene20514|gene20548|gene21678|gene22027|gene22607|gene22986|gene23597|gene24092|gene25443|gene26872|gene27045|gene27062|gene27770|gene28221|gene28353|gene3184|gene3640|gene4356|gene4374|gene4474|gene53…	gene10698|gene12787|gene15596|gene16329|gene175|gene18990|gene20514|gene22986|gene24092|gene25443|gene4374|gene6518|gene9916
GO:0043502	6.2405e-05	0.00584267	regulation of muscle adaptation	gene10313|gene10348|gene10435|gene14202|gene15596|gene15615|gene15830|gene15974|gene16462|gene18270|gene18740|gene2012|gene20297|gene20937|gene20942|gene21344|gene21381|gene21382|gene21700|gene22255|gene22428|gene25026|gene25079|gene26103|gene26104|gene26274|gene2661|gene26675|gene27219|gene27666|gene27880|gene2956|gene3268|gene409|gene4926|gene5531|gene8187|gene8378	gene10313|gene10348|gene15596|gene15974|gene20942|gene21381|gene21382|gene26103|gene26104|gene2661|gene26675
GO:2000147	6.41466e-05	0.00595917	positive regulation of cell motility	gene10000|gene10026|gene10268|gene10348|gene10391|gene10633|gene10693|gene10698|gene10743|gene10803|gene10826|gene10828|gene10832|gene10854|gene10856|gene10857|gene10877|gene11113|gene11152|gene11170|gene11172|gene11180|gene11205|gene11236|gene11248|gene11281|gene11489|gene11728|gene11786|gene1181|gene11826|gene11864|gene11918|gene11949|gene11962|gene12040|gene12124|gene12146|gene12182|gene12787|…	gene10348|gene10698|gene11962|gene12787|gene13102|gene1370|gene13860|gene14736|gene15596|gene15761|gene16329|gene16566|gene1701|gene175|gene18153|gene18210|gene18990|gene20514|gene2062|gene21083|gene21350|gene21390|gene22083|gene22496|gene22582|gene22986|gene23580|gene24092|gene25010|gene25443|gene26150|gene3198|gene421|gene4374|gene45|gene4961|gene5033|gene5275|gene5818|gene5863|gene6518|gene670…
GO:0048538	4.47745e-05	0.00596197	thymus development	gene11241|gene11322|gene12014|gene12018|gene12049|gene12143|gene12746|gene13933|gene13934|gene14716|gene1602|gene1610|gene16543|gene16772|gene17272|gene20260|gene20349|gene20791|gene21275|gene21892|gene2208|gene22171|gene22966|gene23654|gene24500|gene25970|gene26351|gene2909|gene3130|gene3277|gene3293|gene5092|gene6133|gene719|gene749|gene8120|gene8419|gene8649|gene9305	gene11241|gene14716|gene1602|gene1610|gene16772|gene21892|gene23654|gene8120|gene8649
GO:0046649	4.56051e-05	0.0059962	lymphocyte activation	gene1002|gene10065|gene10175|gene1028|gene10391|gene10432|gene10562|gene10696|gene11172|gene11248|gene11311|gene11322|gene11377|gene11640|gene11673|gene11687|gene11731|gene11809|gene11844|gene11853|gene11864|gene12049|gene12097|gene12143|gene1215|gene12195|gene12253|gene12298|gene12464|gene12809|gene12810|gene12920|gene12943|gene13084|gene1316|gene13270|gene13377|gene13554|gene13555|gene1358|gene…	gene10175|gene11311|gene11640|gene11687|gene13377|gene13862|gene16772|gene17388|gene21892|gene22297|gene23006|gene243|gene25905|gene25944|gene26107|gene27862|gene3305|gene3460|gene3884|gene45|gene5729|gene6041|gene6138|gene7745|gene8126|gene8649|gene9001|gene9389
GO:0030097	4.60323e-05	0.0059962	hemopoiesis	gene1028|gene10562|gene10696|gene10698|gene10832|gene11077|gene11821|gene12354|gene12943|gene1317|gene13506|gene13828|gene13862|gene14144|gene1460|gene1474|gene14840|gene14929|gene14930|gene14994|gene15684|gene15761|gene1610|gene16497|gene16543|gene17286|gene17313|gene17606|gene17764|gene17830|gene18367|gene18513|gene18643|gene18644|gene18647|gene18649|gene19075|gene19134|gene19432|gene20159|gene…	gene13862|gene14144|gene1610|gene19075|gene20961|gene22083|gene23006|gene24088|gene26625|gene5545|gene5807|gene7927|gene8118|gene9001
GO:0050839	6.49377e-05	0.00608869	cell adhesion molecule binding	gene10115|gene10116|gene11011|gene11310|gene12143|gene12241|gene12870|gene13660|gene13790|gene14359|gene14653|gene1477|gene14912|gene15088|gene15245|gene1543|gene15488|gene16401|gene17282|gene1759|gene1798|gene18032|gene18308|gene18329|gene18336|gene19091|gene19124|gene19171|gene19194|gene1940|gene1981|gene20001|gene21032|gene22171|gene2281|gene23864|gene24322|gene24552|gene25119|gene25196|gene25…	gene10116|gene12241|gene17282|gene23864|gene25292|gene26536|gene26565|gene26880|gene3528|gene3884|gene9771
GO:0009719	6.7005e-05	0.00617683	response to endogenous stimulus	gene10003|gene10029|gene10097|gene10102|gene101|gene10128|gene10143|gene1016|gene10175|gene10266|gene10276|gene10307|gene10325|gene10333|gene10367|gene10415|gene10443|gene10445|gene10476|gene10507|gene10527|gene10546|gene1056|gene10581|gene10596|gene10608|gene10627|gene10646|gene10649|gene1066|gene10712|gene10721|gene10726|gene10728|gene10731|gene10737|gene10740|gene10742|gene10811|gene10837|gene…	gene10029|gene10097|gene10266|gene10742|gene12060|gene12114|gene12205|gene12642|gene12822|gene12870|gene13102|gene13142|gene13206|gene13323|gene1377|gene14118|gene15088|gene15386|gene15411|gene15709|gene15761|gene15849|gene15974|gene16425|gene16451|gene16452|gene16497|gene16525|gene16590|gene1701|gene17060|gene17113|gene17137|gene17228|gene17416|gene17514|gene17689|gene18210|gene19238|gene19616|g…
GO:0022803	7.27034e-05	0.00622404	passive transmembrane transporter activity	gene10016|gene10029|gene10032|gene10035|gene10097|gene10099|gene10101|gene10102|gene10376|gene10486|gene10507|gene1051|gene10530|gene10566|gene10620|gene10644|gene10645|gene10648|gene10649|gene10663|gene10721|gene10726|gene11090|gene11122|gene11232|gene11269|gene11307|gene11353|gene11597|gene118|gene11829|gene11891|gene11917|gene11919|gene11996|gene11997|gene12031|gene12143|gene12221|gene12258|ge…	gene10035|gene10486|gene11919|gene12959|gene13336|gene14350|gene14789|gene15548|gene16261|gene16321|gene16436|gene16686|gene16754|gene173|gene17531|gene17533|gene18457|gene19179|gene20130|gene20952|gene2405|gene24518|gene25894|gene26750|gene27238|gene27570|gene27944|gene2803|gene3432|gene3477|gene4101|gene4550|gene6117|gene6395|gene6534|gene6904|gene7065|gene7203|gene7455|gene9775
GO:0015267	6.93736e-05	0.00622404	channel activity	gene10016|gene10029|gene10032|gene10035|gene10097|gene10099|gene10101|gene10102|gene10376|gene10486|gene10507|gene1051|gene10530|gene10566|gene10620|gene10644|gene10645|gene10648|gene10649|gene10663|gene10721|gene10726|gene11090|gene11122|gene11232|gene11269|gene11307|gene11353|gene11597|gene118|gene11829|gene11891|gene11917|gene11919|gene11996|gene11997|gene12031|gene12143|gene12221|gene12258|ge…	gene10035|gene10486|gene11919|gene12959|gene13336|gene14350|gene14789|gene15548|gene16261|gene16321|gene16436|gene16686|gene16754|gene173|gene17531|gene17533|gene18457|gene19179|gene20130|gene20952|gene2405|gene24518|gene25894|gene26750|gene27238|gene27570|gene27944|gene2803|gene3432|gene3477|gene4101|gene4550|gene6117|gene6395|gene6534|gene6904|gene7065|gene7203|gene7455|gene9775
GO:0022836	7.20425e-05	0.00622404	gated channel activity	gene10016|gene10029|gene10032|gene10035|gene10097|gene10099|gene10101|gene10102|gene10486|gene10507|gene1051|gene10530|gene10566|gene10620|gene10644|gene10645|gene10648|gene10649|gene10663|gene10721|gene10726|gene11122|gene11307|gene11353|gene11597|gene118|gene11919|gene11996|gene11997|gene12031|gene12268|gene12537|gene12601|gene12602|gene12834|gene12959|gene13108|gene13133|gene1316|gene1319|gene…	gene10035|gene10486|gene11919|gene12959|gene13336|gene14350|gene16261|gene16321|gene16436|gene16686|gene173|gene18457|gene19179|gene20130|gene20952|gene2405|gene24518|gene25894|gene26750|gene27238|gene27570|gene27944|gene2803|gene3477|gene4101|gene4550|gene6117|gene6395|gene6534|gene6904|gene7203|gene7455|gene9775
GO:0022839	7.20425e-05	0.00622404	ion gated channel activity	gene10016|gene10029|gene10032|gene10035|gene10097|gene10099|gene10101|gene10102|gene10486|gene10507|gene1051|gene10530|gene10566|gene10620|gene10644|gene10645|gene10648|gene10649|gene10663|gene10721|gene10726|gene11122|gene11307|gene11353|gene11597|gene118|gene11919|gene11996|gene11997|gene12031|gene12268|gene12537|gene12601|gene12602|gene12834|gene12959|gene13108|gene13133|gene1316|gene1319|gene…	gene10035|gene10486|gene11919|gene12959|gene13336|gene14350|gene16261|gene16321|gene16436|gene16686|gene173|gene18457|gene19179|gene20130|gene20952|gene2405|gene24518|gene25894|gene26750|gene27238|gene27570|gene27944|gene2803|gene3477|gene4101|gene4550|gene6117|gene6395|gene6534|gene6904|gene7203|gene7455|gene9775
GO:0005901	0.000213997	0.00629404	caveola	gene10266|gene11170|gene11631|gene12487|gene12530|gene13715|gene13934|gene14145|gene14420|gene14704|gene15113|gene15706|gene15709|gene17126|gene17241|gene17398|gene17624|gene18261|gene18432|gene19374|gene19718|gene20874|gene20989|gene21700|gene22083|gene22140|gene22253|gene24675|gene25583|gene25959|gene25970|gene26034|gene26700|gene26974|gene27600|gene3095|gene3527|gene4280|gene4356|gene459|gene5…	gene10266|gene14145|gene15709|gene20874|gene22083|gene24675|gene26700|gene26974|gene4280|gene5863|gene8242|gene8811
GO:0010720	7.02517e-05	0.00636743	positive regulation of cell development	gene10266|gene10271|gene10313|gene10391|gene10420|gene10527|gene10691|gene10803|gene10928|gene11183|gene11236|gene11241|gene11248|gene11281|gene11310|gene11384|gene11670|gene11949|gene12024|gene12124|gene12146|gene1220|gene12205|gene12237|gene12453|gene12565|gene12834|gene12903|gene12983|gene13160|gene13247|gene13250|gene13260|gene13660|gene13673|gene13678|gene14108|gene14130|gene14469|gene14476|…	gene10266|gene10271|gene10313|gene12024|gene12205|gene14736|gene15233|gene15592|gene15761|gene15974|gene16142|gene1701|gene1787|gene20199|gene204|gene20514|gene20958|gene20993|gene21390|gene2191|gene22083|gene23580|gene23864|gene2461|gene25010|gene26165|gene2636|gene26453|gene3198|gene3528|gene421|gene4557|gene4986|gene5033|gene5708|gene8419
GO:0007626	7.11979e-05	0.00636743	locomotory behavior	gene10029|gene10296|gene10479|gene10495|gene10749|gene11152|gene11297|gene1147|gene11646|gene117|gene12253|gene12483|gene12558|gene12781|gene12898|gene13087|gene1316|gene13232|gene13254|gene13270|gene13315|gene13323|gene13445|gene13579|gene13940|gene13995|gene14501|gene14534|gene14633|gene14653|gene14676|gene14825|gene14914|gene14924|gene1502|gene1506|gene15097|gene15116|gene15238|gene15240|gene1…	gene10029|gene117|gene12253|gene12898|gene13315|gene13323|gene14825|gene16217|gene16803|gene1734|gene2191|gene22642|gene22655|gene22897|gene23918|gene23919|gene25746|gene2636|gene26631|gene26700|gene26832|gene5818|gene6299|gene7182|gene8242|gene8994
GO:0051017	7.11141e-05	0.00636743	actin filament bundle assembly	gene11059|gene12098|gene12870|gene13709|gene14394|gene14746|gene14912|gene15374|gene15386|gene16039|gene17241|gene17640|gene18153|gene19665|gene22522|gene22966|gene23160|gene23667|gene23670|gene23678|gene24438|gene24453|gene24698|gene2512|gene25316|gene25986|gene26284|gene26318|gene26436|gene28211|gene3184|gene3239|gene4277|gene4858|gene5943|gene5945|gene6194|gene6427|gene7182|gene7498|gene8289|g…	gene11059|gene12870|gene14746|gene15386|gene18153|gene23667|gene23678|gene2512|gene26284|gene7182|gene7498|gene9945
GO:0040011	6.96446e-05	0.00636743	locomotion	gene10000|gene1002|gene10024|gene10061|gene10115|gene10116|gene10119|gene10143|gene10180|gene10182|gene10266|gene10268|gene10278|gene10285|gene10306|gene10309|gene10367|gene10368|gene10391|gene10471|gene10476|gene10485|gene10527|gene10564|gene10623|gene10627|gene10693|gene10696|gene10698|gene10736|gene10742|gene10824|gene10828|gene10830|gene10831|gene10832|gene10834|gene10854|gene10856|gene10857|…	gene10266|gene10623|gene10698|gene10742|gene113|gene11962|gene1209|gene12241|gene12290|gene12642|gene13102|gene13131|gene13286|gene13398|gene13515|gene13525|gene13804|gene13860|gene13976|gene14071|gene14103|gene14426|gene14551|gene15088|gene15233|gene15646|gene15709|gene15761|gene16015|gene16217|gene16283|gene16329|gene16393|gene1701|gene17014|gene17060|gene17323|gene17426|gene17597|gene1787|gene…
GO:0030335	7.40886e-05	0.00657687	positive regulation of cell migration	gene10000|gene10026|gene10268|gene10348|gene10391|gene10633|gene10693|gene10698|gene10743|gene10803|gene10826|gene10828|gene10832|gene10854|gene10856|gene10857|gene10877|gene11113|gene11152|gene11170|gene11172|gene11180|gene11205|gene11236|gene11248|gene11281|gene11728|gene11786|gene1181|gene11826|gene11864|gene11918|gene11949|gene11962|gene12040|gene12124|gene12146|gene12182|gene12787|gene12920|…	gene10348|gene10698|gene11962|gene12787|gene13102|gene1370|gene13860|gene15596|gene15761|gene16329|gene16566|gene1701|gene175|gene18153|gene18210|gene18990|gene20514|gene2062|gene21083|gene21350|gene21390|gene22083|gene22496|gene22582|gene22986|gene23580|gene24092|gene25010|gene25443|gene26150|gene3198|gene421|gene4374|gene45|gene4961|gene5033|gene5275|gene5818|gene5863|gene6518|gene6701|gene7401…
GO:0023057	5.22089e-05	0.00665608	negative regulation of signaling	gene10000|gene10014|gene10028|gene10029|gene10119|gene10143|gene10165|gene10276|gene10308|gene10362|gene10391|gene10400|gene10432|gene10440|gene10495|gene10527|gene1053|gene10581|gene1066|gene10678|gene10686|gene10701|gene10734|gene10743|gene10748|gene10851|gene10886|gene10960|gene10981|gene11037|gene11048|gene11053|gene11055|gene11066|gene11107|gene11108|gene11113|gene11152|gene11160|gene11225|g…	gene10165|gene10678|gene10960|gene11055|gene11107|gene11643|gene11687|gene12263|gene12404|gene12634|gene12822|gene12898|gene14153|gene15591|gene15592|gene16067|gene16275|gene17050|gene17416|gene17514|gene17687|gene17964|gene18959|gene19183|gene19263|gene19665|gene20115|gene21146|gene21350|gene21469|gene22009|gene22027|gene22083|gene22336|gene22630|gene22662|gene22761|gene23006|gene24505|gene24787…
GO:0051963	5.18268e-05	0.00665608	regulation of synapse assembly	gene10266|gene10478|gene12014|gene12018|gene1214|gene12241|gene12263|gene12348|gene12420|gene12579|gene1273|gene12978|gene13009|gene13093|gene13102|gene1316|gene13992|gene13995|gene14000|gene1404|gene14350|gene14653|gene15997|gene16132|gene16492|gene16514|gene16795|gene17420|gene17676|gene1783|gene18563|gene19171|gene19717|gene20958|gene21390|gene2152|gene2208|gene22277|gene22397|gene22512|gene22…	gene12241|gene12263|gene12978|gene14350|gene16132|gene1783|gene20958|gene21390|gene2536|gene3124|gene3650|gene7765
GO:0030425	0.000231419	0.00667555	dendrite	gene10029|gene10035|gene10115|gene10116|gene10326|gene10374|gene10476|gene1056|gene1061|gene10742|gene10743|gene10803|gene10960|gene10999|gene11053|gene11055|gene11056|gene11060|gene11149|gene11175|gene11257|gene11310|gene11323|gene11348|gene11349|gene11358|gene11502|gene11505|gene11507|gene11508|gene11665|gene11758|gene11853|gene11956|gene12060|gene12069|gene12092|gene12232|gene12295|gene12421|g…	gene10029|gene10035|gene10742|gene12060|gene12421|gene12642|gene13336|gene14062|gene14606|gene15974|gene16484|gene18275|gene1904|gene19091|gene20130|gene20501|gene20521|gene21491|gene2158|gene22256|gene22269|gene22515|gene2281|gene23837|gene25693|gene26536|gene4080|gene4961|gene5275|gene6299|gene6709|gene7556|gene7708|gene7709|gene7761|gene7918|gene8242|gene8532|gene8758|gene8994|gene907|gene938|…
GO:0031235	0.000252008	0.00671683	intrinsic to internal side of plasma membrane	gene10165|gene12053|gene14153|gene14380|gene1460|gene15004|gene16225|gene16241|gene21019|gene22805|gene2525|gene26155|gene5275|gene8878	gene14153|gene16225|gene21019|gene2525|gene5275|gene8878
GO:0030175	0.000252355	0.00671683	filopodium	gene10115|gene10116|gene10803|gene11168|gene11358|gene11607|gene12772|gene12843|gene12870|gene1314|gene13709|gene13887|gene14062|gene14887|gene14912|gene14913|gene15386|gene15531|gene15811|gene16165|gene16492|gene16576|gene16637|gene1759|gene178|gene19616|gene19872|gene21083|gene21975|gene22439|gene22517|gene22840|gene24634|gene24912|gene2611|gene26318|gene26381|gene26866|gene26932|gene27045|gene…	gene11168|gene12870|gene14062|gene15386|gene19616|gene21083|gene21975|gene22517|gene26866|gene26932|gene27383|gene27959|gene7052|gene8343
GO:0032587	0.000252299	0.00671683	ruffle membrane	gene10119|gene11113|gene11281|gene11699|gene1188|gene1218|gene12320|gene12870|gene13222|gene13334|gene1364|gene13709|gene13887|gene14384|gene14473|gene14887|gene14912|gene15245|gene15344|gene16165|gene16595|gene16884|gene1701|gene17241|gene18209|gene18210|gene18742|gene19874|gene204|gene20991|gene21083|gene21160|gene21456|gene21978|gene22107|gene22155|gene22374|gene22684|gene22685|gene22754|gene2…	gene12870|gene13222|gene14384|gene1701|gene18210|gene204|gene21083|gene21160|gene22684|gene2661|gene26974|gene2814|gene3462|gene3779|gene7182|gene9116
GO:0008076	0.000252299	0.00671683	voltage-gated potassium channel complex	gene10530|gene10999|gene12232|gene12573|gene12959|gene13133|gene13336|gene13420|gene13508|gene15106|gene15107|gene15129|gene15569|gene15647|gene15704|gene16050|gene16321|gene16369|gene16370|gene16492|gene1661|gene16993|gene17314|gene17396|gene17423|gene17561|gene18143|gene18313|gene18493|gene18551|gene19209|gene19214|gene19215|gene19646|gene19721|gene20130|gene20131|gene2267|gene2271|gene2405|gen…	gene13133|gene13336|gene16369|gene20130|gene2405|gene24503|gene26700|gene27034|gene4101|gene6117|gene7732|gene8242|gene8532|gene8640|gene907|gene938
GO:0030315	0.00025524	0.00671683	T-tubule	gene10348|gene10351|gene11122|gene11703|gene1506|gene1508|gene15627|gene15706|gene15709|gene15710|gene18371|gene19215|gene20989|gene21700|gene22032|gene22140|gene24239|gene26536|gene26665|gene3817|gene4028|gene4101|gene5863|gene8242|gene998	gene10348|gene10351|gene11703|gene15709|gene26536|gene4101|gene5863|gene8242
GO:0015267	7.72822e-05	0.00676305	channel activity	gene10016|gene10029|gene10032|gene10035|gene10097|gene10099|gene10101|gene10102|gene10376|gene10486|gene10507|gene1051|gene10530|gene10566|gene10620|gene10644|gene10645|gene10648|gene10649|gene10663|gene10721|gene10726|gene11090|gene11122|gene11232|gene11269|gene11307|gene11353|gene11597|gene118|gene11829|gene11891|gene11917|gene11919|gene11996|gene11997|gene12031|gene12143|gene12221|gene12258|ge…	gene10029|gene10035|gene10097|gene118|gene12221|gene13133|gene13336|gene13572|gene13590|gene14087|gene14350|gene15|gene16261|gene16369|gene1655|gene16686|gene16754|gene17597|gene18275|gene19117|gene19179|gene19707|gene19981|gene20130|gene20767|gene21024|gene21083|gene21826|gene22256|gene22269|gene22396|gene22402|gene23900|gene2405|gene24137|gene24498|gene25333|gene25746|gene26700|gene27034|gene28…
GO:0030165	7.56991e-05	0.00676305	PDZ domain binding	gene10414|gene10486|gene12092|gene12401|gene12537|gene12734|gene12898|gene14633|gene14679|gene15197|gene15234|gene15495|gene15627|gene15706|gene15709|gene15710|gene16066|gene16427|gene16640|gene1750|gene1759|gene18275|gene19091|gene19715|gene20551|gene20777|gene20971|gene21174|gene21814|gene22256|gene22552|gene22642|gene2281|gene23098|gene23806|gene23817|gene23837|gene24321|gene24625|gene24955|ge…	gene12898|gene15709|gene18275|gene19091|gene20551|gene21814|gene22256|gene22642|gene2281|gene23837|gene27065|gene5912|gene7448|gene752|gene8034
GO:0000976	7.47687e-05	0.00676305	transcription regulatory region sequence-specific DNA binding	gene10041|gene10076|gene10143|gene1017|gene10175|gene10310|gene10337|gene10367|gene10391|gene10427|gene10443|gene10485|gene10562|gene10581|gene10627|gene10635|gene10662|gene10665|gene10701|gene10711|gene10721|gene10726|gene10928|gene10997|gene11044|gene11108|gene11246|gene11248|gene11257|gene11320|gene11347|gene11384|gene11443|gene11446|gene1147|gene11625|gene11657|gene11790|gene11809|gene11835|g…	gene10076|gene11790|gene11809|gene11842|gene12060|gene12194|gene12764|gene12898|gene13026|gene13323|gene13383|gene13953|gene14178|gene15034|gene15377|gene15752|gene15849|gene1610|gene1614|gene16329|gene16425|gene1718|gene1737|gene17381|gene17426|gene17751|gene17884|gene17964|gene18153|gene19075|gene19827|gene19832|gene20646|gene20958|gene21520|gene21612|gene21636|gene21892|gene2191|gene22297|gene…
GO:0022803	8.19722e-05	0.00686822	passive transmembrane transporter activity	gene10016|gene10029|gene10032|gene10035|gene10097|gene10099|gene10101|gene10102|gene10376|gene10486|gene10507|gene1051|gene10530|gene10566|gene10620|gene10644|gene10645|gene10648|gene10649|gene10663|gene10721|gene10726|gene11090|gene11122|gene11232|gene11269|gene11307|gene11353|gene11597|gene118|gene11829|gene11891|gene11917|gene11919|gene11996|gene11997|gene12031|gene12143|gene12221|gene12258|ge…	gene10029|gene10035|gene10097|gene118|gene12221|gene13133|gene13336|gene13572|gene13590|gene14087|gene14350|gene15|gene16261|gene16369|gene1655|gene16686|gene16754|gene17597|gene18275|gene19117|gene19179|gene19707|gene19981|gene20130|gene20767|gene21024|gene21083|gene21826|gene22256|gene22269|gene22396|gene22402|gene23900|gene2405|gene24137|gene24498|gene25333|gene25746|gene26700|gene27034|gene28…
GO:0050839	8.08345e-05	0.00686822	cell adhesion molecule binding	gene10115|gene10116|gene11011|gene11310|gene12143|gene12241|gene12870|gene13660|gene13790|gene14359|gene14653|gene1477|gene14912|gene15088|gene15245|gene1543|gene15488|gene16401|gene17282|gene1759|gene1798|gene18032|gene18308|gene18329|gene18336|gene19091|gene19124|gene19171|gene19194|gene1940|gene1981|gene20001|gene21032|gene22171|gene2281|gene23864|gene24322|gene24552|gene25119|gene25196|gene25…	gene12241|gene12870|gene15088|gene17282|gene1798|gene19091|gene1940|gene2281|gene23864|gene25292|gene25333|gene26536|gene3528|gene9771
GO:0016044	7.84542e-05	0.0069132	cellular membrane organization	gene1002|gene10096|gene10275|gene1030|gene10351|gene10495|gene10605|gene10633|gene10655|gene10816|gene10849|gene10904|gene10974|gene11050|gene11090|gene11102|gene11236|gene1125|gene11267|gene11268|gene11281|gene11335|gene11402|gene11688|gene11700|gene11703|gene11705|gene11848|gene11867|gene11882|gene11945|gene11992|gene12029|gene12040|gene12069|gene12072|gene12081|gene1218|gene12187|gene12188|gen…	gene10351|gene10974|gene11267|gene11703|gene13171|gene14426|gene14463|gene15386|gene15646|gene1701|gene17113|gene17427|gene18275|gene18384|gene20389|gene20942|gene21221|gene21608|gene2191|gene2203|gene22649|gene22700|gene22712|gene22735|gene2281|gene23831|gene23837|gene24220|gene24675|gene25010|gene25465|gene26284|gene26363|gene26536|gene26560|gene26832|gene2782|gene3528|gene3845|gene4302|gene444…
GO:0001501	5.97613e-05	0.00753873	skeletal system development	gene10153|gene10155|gene10328|gene10397|gene10476|gene10509|gene10951|gene10965|gene10966|gene10997|gene11012|gene11074|gene11086|gene11297|gene11962|gene12313|gene12513|gene12912|gene12974|gene13270|gene13318|gene13398|gene13410|gene13469|gene13790|gene13896|gene1393|gene1394|gene14193|gene14229|gene14697|gene14832|gene14855|gene14884|gene14923|gene15563|gene1610|gene16625|gene16772|gene16866|ge…	gene10965|gene10997|gene11012|gene14884|gene1610|gene16772|gene20437|gene21004|gene24622|gene3401|gene45|gene7779|gene7927|gene8116|gene8117|gene8118|gene8649
GO:0032990	6.06792e-05	0.00757479	cell part morphogenesis	gene10256|gene10298|gene10342|gene10385|gene10564|gene10605|gene10627|gene11002|gene11161|gene11281|gene11601|gene11751|gene11784|gene11993|gene12146|gene12206|gene12401|gene12402|gene12464|gene12479|gene12500|gene12703|gene12711|gene1273|gene12857|gene12868|gene12990|gene13093|gene13102|gene13145|gene1316|gene13315|gene13515|gene13525|gene13559|gene13563|gene13657|gene13763|gene13804|gene13909|g…	gene10385|gene11281|gene12703|gene13145|gene13525|gene13804|gene14746|gene15672|gene16015|gene16590|gene1734|gene18222|gene18550|gene19116|gene20835|gene22662|gene22914|gene24088|gene25284|gene2636|gene26536|gene28235|gene304|gene4208|gene4416|gene4585|gene5075|gene5601|gene8345|gene848
GO:0051254	8.69167e-05	0.00760299	positive regulation of RNA metabolic process	gene10006|gene10014|gene10041|gene10046|gene10076|gene10143|gene10166|gene10175|gene10235|gene10236|gene10280|gene10337|gene10344|gene10367|gene10384|gene10391|gene10405|gene10412|gene10427|gene10435|gene10443|gene1045|gene10476|gene10507|gene10528|gene10542|gene10562|gene10581|gene10606|gene10627|gene10630|gene10635|gene1066|gene10665|gene10701|gene10721|gene10726|gene10728|gene10808|gene10830|g…	gene10076|gene10542|gene11014|gene11703|gene11809|gene1209|gene12179|gene12205|gene12276|gene12290|gene12822|gene12850|gene12898|gene13026|gene13323|gene13329|gene13476|gene13953|gene14233|gene14844|gene15752|gene15849|gene15974|gene16028|gene16067|gene1610|gene1614|gene16329|gene16425|gene16497|gene16507|gene16690|gene17023|gene17060|gene1737|gene17426|gene17514|gene175|gene17679|gene17689|gene1…
GO:0009968	6.18882e-05	0.00764607	negative regulation of signal transduction	gene10000|gene10014|gene10028|gene10119|gene10143|gene10165|gene10276|gene10308|gene10391|gene10400|gene10432|gene10440|gene10495|gene10527|gene1053|gene10581|gene1066|gene10678|gene10686|gene10701|gene10734|gene10743|gene10748|gene10851|gene10886|gene10960|gene11037|gene11048|gene11053|gene11055|gene11066|gene11107|gene11108|gene11113|gene11160|gene11225|gene11246|gene11254|gene11257|gene113|gen…	gene10165|gene10678|gene10960|gene11055|gene11107|gene11643|gene11687|gene12263|gene12404|gene12634|gene12822|gene12898|gene14153|gene15591|gene15592|gene16067|gene16275|gene17050|gene17416|gene17514|gene17687|gene17964|gene18959|gene19183|gene19263|gene19665|gene20115|gene21146|gene21350|gene21469|gene22009|gene22027|gene22083|gene22336|gene22630|gene22662|gene22761|gene23006|gene24787|gene25420…
GO:0048701	6.44065e-05	0.007876	embryonic cranial skeleton morphogenesis	gene1017|gene10605|gene10693|gene11248|gene11949|gene12014|gene12018|gene1292|gene13476|gene13585|gene15231|gene15395|gene15918|gene16019|gene1602|gene17039|gene17719|gene22083|gene22590|gene23006|gene23692|gene24949|gene25354|gene26620|gene3109|gene3277|gene3321|gene3975|gene5824|gene7849|gene896|gene9347	gene13476|gene15918|gene1602|gene17039|gene22083|gene23006|gene5824|gene896
GO:0035023	9.4584e-05	0.00821373	regulation of Rho protein signal transduction	gene10132|gene10409|gene11170|gene11172|gene11447|gene115|gene11746|gene12052|gene12|gene12741|gene12813|gene12843|gene13315|gene13444|gene1364|gene13887|gene14062|gene1407|gene14130|gene14138|gene14394|gene14451|gene14724|gene14840|gene14890|gene15928|gene16037|gene16066|gene1665|gene16815|gene1701|gene17388|gene17771|gene17846|gene1787|gene1788|gene1799|gene18190|gene18278|gene18742|gene18959|g…	gene12052|gene12|gene13315|gene14062|gene1665|gene1701|gene1787|gene18959|gene21255|gene21381|gene21382|gene22385|gene22684|gene26835|gene26974|gene3462|gene3779|gene4600|gene6284|gene7052
GO:0030018	0.000318446	0.00823568	Z disc	gene10004|gene10005|gene10240|gene10319|gene10320|gene10351|gene10435|gene11122|gene11201|gene11360|gene11597|gene11703|gene11789|gene11833|gene12040|gene12098|gene12977|gene13187|gene13351|gene13555|gene15000|gene15079|gene15088|gene15189|gene15627|gene15706|gene15709|gene15710|gene15836|gene1589|gene16352|gene16440|gene16454|gene16455|gene16601|gene17074|gene17222|gene17295|gene18150|gene18153|…	gene10320|gene10351|gene11703|gene15088|gene15709|gene16454|gene18153|gene22370|gene22402|gene22755|gene25152|gene25273|gene26536|gene27088|gene27383|gene3754|gene45|gene4655|gene5821|gene5863
GO:0051764	9.90023e-05	0.00835524	actin crosslink formation	gene12098|gene13709|gene15386|gene16463|gene2512|gene26284|gene27895|gene27896|gene28211|gene7182|gene7498|gene9945	gene15386|gene2512|gene26284|gene7182|gene7498|gene9945
GO:0018209	9.72577e-05	0.00835524	peptidyl-serine modification	gene10280|gene10309|gene10348|gene10887|gene10897|gene10969|gene11711|gene11781|gene12024|gene12239|gene12290|gene12703|gene12917|gene13804|gene13906|gene13934|gene14151|gene14359|gene14391|gene14711|gene14811|gene152|gene15254|gene15287|gene15335|gene15596|gene15681|gene15686|gene15869|gene1594|gene15974|gene16086|gene16218|gene16376|gene16530|gene16573|gene17241|gene17287|gene17313|gene18151|ge…	gene10348|gene12024|gene12290|gene12703|gene12917|gene13804|gene15596|gene15974|gene18384|gene19991|gene20835|gene22083|gene22859|gene25036|gene25602|gene25905|gene26288|gene2747|gene359|gene5136|gene5209|gene5736|gene5818|gene9723|gene9983
GO:0010810	9.84245e-05	0.00835524	regulation of cell-substrate adhesion	gene10156|gene10165|gene10266|gene10309|gene10362|gene10405|gene10698|gene11248|gene11281|gene11601|gene11602|gene11786|gene11864|gene12113|gene1220|gene12772|gene12934|gene12983|gene13102|gene1330|gene13660|gene13790|gene14130|gene14274|gene14380|gene14398|gene14469|gene14582|gene14606|gene14619|gene14884|gene15310|gene15344|gene15483|gene15928|gene16086|gene16673|gene16815|gene17241|gene17388|g…	gene10266|gene10698|gene13102|gene14606|gene15310|gene18153|gene1868|gene204|gene21160|gene22698|gene22986|gene23580|gene25010|gene26171|gene26453|gene26849|gene26974|gene27383|gene3198|gene3462|gene421|gene5033|gene5708|gene5818|gene7628|gene7745|gene8419|gene893
GO:0030278	9.86039e-05	0.00835524	regulation of ossification	gene10175|gene10405|gene10476|gene10509|gene10562|gene10838|gene10885|gene11246|gene11248|gene11311|gene1154|gene11602|gene11949|gene12113|gene12149|gene12205|gene12401|gene12669|gene13102|gene13219|gene13458|gene13504|gene13578|gene1378|gene13821|gene13934|gene14193|gene14313|gene14461|gene14862|gene14907|gene15157|gene15167|gene15294|gene15563|gene15592|gene15761|gene15937|gene15946|gene1598|ge…	gene12205|gene13102|gene15592|gene15761|gene15996|gene1610|gene16497|gene17060|gene19075|gene20646|gene21328|gene2158|gene22859|gene24949|gene45|gene46|gene5033|gene5856|gene5863|gene6518|gene6701|gene7560|gene7745|gene893|gene9403|gene9506
GO:0010628	6.93585e-05	0.00839588	positive regulation of gene expression	gene10014|gene10041|gene10076|gene10143|gene10166|gene10175|gene10235|gene10280|gene10337|gene10344|gene10351|gene10367|gene10391|gene10405|gene10412|gene10427|gene10435|gene10443|gene1045|gene10462|gene10476|gene10507|gene10528|gene10542|gene1056|gene10562|gene10581|gene10606|gene10627|gene10630|gene10635|gene1066|gene10665|gene10701|gene10721|gene10726|gene10748|gene10830|gene10832|gene10905|ge…	gene10175|gene10351|gene10367|gene10427|gene10542|gene10630|gene11014|gene11241|gene12276|gene12290|gene12822|gene12898|gene12917|gene13026|gene13476|gene14274|gene14313|gene14884|gene15408|gene15752|gene15781|gene15849|gene1602|gene16028|gene16067|gene1610|gene16132|gene16482|gene16772|gene17514|gene17545|gene18161|gene19075|gene19665|gene20307|gene20683|gene20958|gene21004|gene21008|gene21234|g…
GO:0048639	0.000101535	0.00842651	positive regulation of developmental growth	gene10266|gene10719|gene10803|gene11236|gene12943|gene14501|gene14736|gene14789|gene15155|gene15233|gene15238|gene15239|gene15240|gene15974|gene16132|gene16329|gene16366|gene16482|gene16594|gene17024|gene17420|gene1750|gene18263|gene19210|gene19717|gene19736|gene2012|gene20199|gene204|gene20514|gene21091|gene21390|gene21641|gene21648|gene21700|gene22083|gene22123|gene22439|gene22754|gene22841|gen…	gene10266|gene14736|gene15233|gene15974|gene16329|gene20199|gene204|gene20514|gene21390|gene22083|gene22841|gene26150|gene2636|gene26453|gene27959
GO:0051272	0.000101956	0.00842651	positive regulation of cellular component movement	gene10000|gene10026|gene10268|gene10348|gene10391|gene10633|gene10693|gene10698|gene10743|gene10803|gene10826|gene10828|gene10832|gene10854|gene10856|gene10857|gene10877|gene11113|gene11152|gene11170|gene11172|gene11180|gene11205|gene11236|gene11248|gene11281|gene11489|gene11728|gene11786|gene1181|gene11826|gene11864|gene11918|gene11949|gene11962|gene12040|gene12124|gene12146|gene12182|gene12787|…	gene10348|gene10698|gene11962|gene12787|gene13102|gene1370|gene13860|gene14736|gene15596|gene15761|gene16329|gene16566|gene1701|gene175|gene18153|gene18210|gene18990|gene20514|gene2062|gene21083|gene21350|gene21390|gene22083|gene22496|gene22582|gene22986|gene23580|gene24092|gene25010|gene25443|gene26150|gene3198|gene421|gene4374|gene45|gene4961|gene5033|gene5275|gene5818|gene5863|gene6518|gene670…
GO:0009605	0.000100863	0.00842651	response to external stimulus	gene10029|gene10061|gene101|gene10115|gene10116|gene10141|gene10143|gene10162|gene10257|gene10266|gene10268|gene10289|gene10367|gene10375|gene1038|gene10391|gene10405|gene10431|gene10471|gene10476|gene1048|gene10485|gene10507|gene10527|gene10564|gene10581|gene10620|gene10623|gene10693|gene10696|gene10742|gene10824|gene10828|gene10830|gene10831|gene10832|gene10834|gene10854|gene10856|gene10857|gen…	gene10029|gene10266|gene10623|gene10742|gene10867|gene10929|gene110|gene11962|gene12060|gene12241|gene12290|gene12521|gene12898|gene13102|gene13286|gene13398|gene13515|gene13860|gene13976|gene14071|gene14103|gene14350|gene15088|gene15233|gene15641|gene15646|gene15761|gene15974|gene16269|gene16329|gene16393|gene16803|gene17060|gene17137|gene17196|gene175|gene17689|gene1787|gene18210|gene18414|gene…
GO:0034705	0.000334984	0.00851653	potassium channel complex	gene10530|gene10999|gene12232|gene12573|gene12959|gene13133|gene13336|gene13420|gene13508|gene15106|gene15107|gene15129|gene15569|gene15647|gene15704|gene16050|gene16321|gene16369|gene16370|gene16492|gene1661|gene16993|gene17314|gene17396|gene17423|gene17561|gene18143|gene18313|gene18493|gene18551|gene19209|gene19214|gene19215|gene19646|gene19721|gene20130|gene20131|gene2267|gene2271|gene2405|gen…	gene13133|gene13336|gene16369|gene20130|gene2405|gene24503|gene26700|gene27034|gene4101|gene6117|gene7732|gene8242|gene8532|gene8640|gene907|gene938
GO:0045211	6.82177e-05	0.00852722	postsynaptic membrane	gene10004|gene10029|gene10035|gene10097|gene10099|gene10101|gene10102|gene10115|gene10116|gene10269|gene10351|gene10478|gene10486|gene10620|gene10636|gene10644|gene10645|gene10648|gene10649|gene10976|gene11170|gene11201|gene11593|gene11909|gene12069|gene12131|gene12421|gene12537|gene12579|gene12601|gene12602|gene12772|gene12824|gene12826|gene13051|gene13091|gene1316|gene133|gene1349|gene13659|gen…	gene10035|gene10116|gene10351|gene10486|gene15672|gene15805|gene173|gene18457|gene19179|gene22914|gene23837|gene24505|gene25276|gene2536|gene26536|gene26750|gene26830|gene27118|gene27238|gene27944|gene3124|gene6438|gene7203
GO:0045944	7.17144e-05	0.00859425	positive regulation of transcription from RNA polymerase II promoter	gene10014|gene10041|gene10076|gene10143|gene10166|gene10175|gene10337|gene10367|gene10391|gene10405|gene10412|gene10427|gene10435|gene10443|gene1045|gene10476|gene10507|gene10542|gene10562|gene10581|gene10627|gene10630|gene10635|gene1066|gene10665|gene10701|gene10830|gene10917|gene10918|gene10928|gene10971|gene10977|gene11014|gene11064|gene11108|gene11178|gene11248|gene11254|gene11320|gene11347|g…	gene10175|gene10367|gene10427|gene10542|gene10630|gene11014|gene12290|gene12898|gene13026|gene13476|gene14274|gene15849|gene1602|gene16028|gene1610|gene16132|gene16772|gene17514|gene17545|gene18161|gene19665|gene20307|gene20683|gene21008|gene21234|gene21469|gene21738|gene21892|gene22027|gene22297|gene22336|gene22731|gene23006|gene23046|gene25020|gene25022|gene25270|gene25357|gene25788|gene27019|g…
GO:0019932	7.28224e-05	0.00864063	second-messenger-mediated signaling	gene10032|gene10115|gene10116|gene10201|gene10309|gene10348|gene10351|gene10435|gene10698|gene10742|gene108|gene11089|gene11320|gene11323|gene11694|gene12083|gene12753|gene12920|gene13142|gene13275|gene13454|gene13475|gene13678|gene14306|gene14311|gene14312|gene14313|gene14384|gene14388|gene14835|gene14887|gene1508|gene15459|gene15531|gene15563|gene15897|gene16385|gene1657|gene16586|gene17031|gen…	gene10116|gene10351|gene108|gene14313|gene14384|gene20279|gene20437|gene22614|gene23012|gene25042|gene25693|gene25944|gene26107|gene3124|gene45|gene7455|gene7765
GO:0005509	0.000103381	0.00866203	calcium ion binding	gene10016|gene10024|gene10026|gene1008|gene10112|gene10115|gene10116|gene10153|gene10156|gene10183|gene10187|gene10201|gene1028|gene10304|gene10373|gene10378|gene10405|gene10479|gene10494|gene10495|gene10507|gene10527|gene10530|gene10566|gene10574|gene10736|gene10791|gene10851|gene10882|gene10950|gene10951|gene11051|gene11073|gene11173|gene11205|gene11232|gene11259|gene11269|gene11376|gene11388|g…	gene1008|gene10116|gene10187|gene10574|gene10950|gene11633|gene11696|gene1226|gene1275|gene12869|gene13377|gene13625|gene13935|gene14363|gene15792|gene16065|gene16132|gene16261|gene16482|gene16484|gene16754|gene17024|gene17531|gene17533|gene17544|gene17687|gene19|gene19592|gene20115|gene20130|gene204|gene20449|gene20898|gene2190|gene22635|gene23904|gene25019|gene2536|gene25443|gene26631|gene26740…
GO:0007156	7.49564e-05	0.00874662	homophilic cell adhesion	gene10024|gene10574|gene11310|gene11376|gene13554|gene13643|gene13655|gene13659|gene13661|gene13935|gene1477|gene1498|gene1517|gene1543|gene15552|gene15997|gene17024|gene17026|gene17282|gene17372|gene17544|gene17624|gene17803|gene17806|gene17808|gene17823|gene1783|gene1787|gene1788|gene17895|gene17896|gene17898|gene1798|gene18285|gene18308|gene18329|gene18336|gene19091|gene19116|gene19171|gene191…	gene10574|gene13935|gene17024|gene17282|gene17544|gene1783|gene19116|gene20449|gene24088|gene25292|gene2536|gene26331|gene2636|gene26631|gene26740|gene26880|gene9867|gene9874
GO:0007009	7.51754e-05	0.00874662	plasma membrane organization	gene10351|gene11236|gene11281|gene11335|gene11867|gene12072|gene12220|gene12719|gene12855|gene13125|gene13171|gene1360|gene14287|gene1433|gene14413|gene1460|gene14651|gene14679|gene14730|gene14934|gene15131|gene15344|gene15386|gene1556|gene15897|gene16086|gene16409|gene16636|gene17455|gene17959|gene18209|gene18432|gene19204|gene19361|gene1977|gene19848|gene20192|gene20389|gene20463|gene20744|gene…	gene10351|gene11281|gene20389|gene22027|gene25284|gene26536|gene28027|gene4441|gene5175|gene5758|gene6117|gene6402|gene6534|gene8640
GO:0048584	0.000106602	0.00875014	positive regulation of response to stimulus	gene10000|gene10014|gene10043|gene10062|gene10065|gene10066|gene10084|gene10090|gene10119|gene10143|gene10159|gene10175|gene10185|gene10189|gene10198|gene10200|gene1028|gene10308|gene10313|gene10348|gene10377|gene10400|gene10405|gene10417|gene10432|gene10445|gene10464|gene10476|gene10507|gene10527|gene1054|gene10562|gene10576|gene10581|gene10598|gene10599|gene10600|gene10608|gene10613|gene10665|g…	gene10313|gene10348|gene10432|gene10464|gene10698|gene113|gene11401|gene11974|gene12024|gene12205|gene12290|gene12382|gene12473|gene12595|gene12722|gene12787|gene12816|gene12898|gene13102|gene13206|gene13329|gene13394|gene13860|gene13890|gene14071|gene14110|gene14384|gene14606|gene15233|gene15408|gene15409|gene15458|gene15592|gene15596|gene15675|gene15761|gene15974|gene16497|gene16525|gene16566|g…
GO:0050808	7.69885e-05	0.00887144	synapse organization	gene10495|gene10736|gene11050|gene11170|gene11844|gene11867|gene12069|gene12241|gene12591|gene12772|gene13995|gene14062|gene14117|gene14653|gene14989|gene15552|gene15646|gene15932|gene1612|gene16132|gene16210|gene16514|gene16686|gene18566|gene18582|gene19091|gene19717|gene19845|gene20501|gene20823|gene2107|gene21127|gene22060|gene22171|gene22290|gene22479|gene22515|gene22529|gene22532|gene22642|g…	gene12241|gene14117|gene15932|gene16132|gene16686|gene24088|gene24505|gene26331|gene2636|gene26536|gene27019|gene3124|gene3528|gene424|gene8799
GO:0015085	0.000111351	0.00913541	calcium ion transmembrane transporter activity	gene10016|gene10507|gene10566|gene10620|gene11232|gene11597|gene11891|gene11917|gene12114|gene12143|gene12834|gene13333|gene13789|gene14151|gene14531|gene14532|gene14544|gene14789|gene14870|gene14989|gene15597|gene15599|gene15600|gene15627|gene15706|gene15709|gene15710|gene1620|gene16261|gene16436|gene16686|gene16754|gene16807|gene16942|gene17193|gene17295|gene17531|gene17533|gene17534|gene17564|…	gene12114|gene15709|gene16261|gene16686|gene16754|gene17597|gene20767|gene20942|gene21024|gene21083|gene21826|gene22256|gene22269|gene22396|gene22402|gene22642|gene25746|gene2997|gene5863|gene7107|gene7453|gene8994|gene94
GO:0008022	0.000115325	0.00926833	protein C-terminus binding	gene10151|gene1056|gene10708|gene11081|gene11241|gene1154|gene11848|gene12425|gene12787|gene12832|gene12928|gene12929|gene13103|gene13222|gene13737|gene14108|gene14199|gene14384|gene14535|gene14633|gene14903|gene14916|gene15926|gene16079|gene16325|gene1655|gene16888|gene17075|gene17202|gene17669|gene17911|gene1807|gene18363|gene18367|gene18418|gene18566|gene18914|gene19005|gene19018|gene19058|gen…	gene12787|gene12928|gene13222|gene14384|gene1655|gene18418|gene20954|gene22269|gene22361|gene22642|gene22755|gene23648|gene23837|gene25403|gene25729|gene25742|gene25785|gene27199|gene4862|gene623|gene7628
GO:0032970	0.000114124	0.00930379	regulation of actin filament-based process	gene10004|gene10030|gene10165|gene10184|gene10266|gene10282|gene10320|gene10351|gene10362|gene10463|gene10527|gene10693|gene10704|gene10742|gene10748|gene10999|gene11059|gene11060|gene11168|gene11198|gene11248|gene11281|gene11304|gene11370|gene11601|gene11667|gene11695|gene11728|gene11742|gene11763|gene11786|gene1185|gene11876|gene11877|gene11953|gene12053|gene1220|gene12232|gene12266|gene12274|g…	gene10266|gene10320|gene10351|gene10742|gene11059|gene11168|gene11763|gene12898|gene14437|gene15386|gene15761|gene15974|gene16329|gene18414|gene19042|gene20279|gene20514|gene21101|gene21160|gene21381|gene21382|gene21390|gene21900|gene23580|gene24503|gene25152|gene26272|gene26284|gene26835|gene26974|gene3297|gene3462|gene4837|gene5139|gene5692|gene5758|gene5813|gene5818|gene6709|gene7182|gene7401|…
GO:0060348	0.000115866	0.00938199	bone development	gene10026|gene1006|gene11072|gene11782|gene13318|gene13795|gene14552|gene14817|gene15117|gene15928|gene17039|gene17131|gene17385|gene17627|gene19091|gene1915|gene20147|gene20646|gene20796|gene21381|gene21382|gene24622|gene24793|gene24949|gene25365|gene26038|gene266|gene27132|gene27490|gene5124|gene6344|gene6466|gene7427|gene9772	gene11072|gene19091|gene1915|gene20646|gene21381|gene21382|gene24622|gene24949|gene25365|gene27132
GO:0005856	8.39353e-05	0.00968485	cytoskeleton	gene10004|gene10005|gene10030|gene10051|gene10075|gene10240|gene10268|gene10269|gene10319|gene10320|gene10351|gene10418|gene10478|gene10495|gene10517|gene10588|gene10603|gene10605|gene10630|gene10666|gene10668|gene10679|gene10704|gene10811|gene10844|gene10867|gene10933|gene10937|gene10967|gene11002|gene11034|gene11035|gene11060|gene11067|gene11076|gene11078|gene11089|gene11095|gene11117|gene11124…	gene10268|gene10351|gene10630|gene10867|gene10937|gene11643|gene11800|gene11802|gene11833|gene12040|gene12|gene12859|gene13222|gene13635|gene14274|gene15435|gene15592|gene15781|gene16590|gene16652|gene18160|gene20389|gene204|gene20911|gene21101|gene21810|gene22027|gene22336|gene22389|gene22549|gene22577|gene22840|gene24060|gene25009|gene25284|gene2556|gene26533|gene26536|gene26565|gene26787|gene2…
GO:0006935	8.55972e-05	0.00976949	chemotaxis	gene10061|gene10115|gene10116|gene10143|gene10266|gene10268|gene10391|gene10471|gene10476|gene10485|gene10527|gene10623|gene10693|gene10696|gene10742|gene10824|gene10828|gene10830|gene10831|gene10832|gene10834|gene10854|gene10856|gene10857|gene10877|gene10964|gene11108|gene11180|gene11241|gene11281|gene11306|gene11325|gene11361|gene11695|gene1181|gene11836|gene1188|gene11949|gene11962|gene11976|g…	gene10116|gene10268|gene11241|gene11281|gene11306|gene12241|gene12263|gene12290|gene13625|gene14313|gene17024|gene17388|gene17545|gene1783|gene20115|gene20279|gene21110|gene21892|gene22092|gene22125|gene22297|gene22614|gene22734|gene25292|gene26536|gene26732|gene27019|gene27028|gene2928|gene4854|gene5758|gene6276|gene6402|gene6534|gene8034|gene8345|gene8649|gene9320
GO:0005924	0.000400819	0.0100205	cell-substrate adherens junction	gene10001|gene10016|gene10028|gene10196|gene10239|gene10282|gene10320|gene10337|gene10413|gene10421|gene10445|gene10513|gene10537|gene10540|gene10635|gene10653|gene10717|gene10718|gene10746|gene10808|gene10859|gene10933|gene11034|gene11059|gene11091|gene11189|gene11230|gene11241|gene11263|gene11273|gene11274|gene11275|gene11281|gene11378|gene11381|gene11677|gene11705|gene1173|gene11742|gene11782|…	gene10320|gene10859|gene10933|gene11034|gene11059|gene11802|gene12816|gene12870|gene13102|gene13635|gene13860|gene13967|gene14103|gene14434|gene15032|gene15088|gene15646|gene18153|gene18191|gene19042|gene19767|gene20954|gene21053|gene21083|gene2162|gene21900|gene22050|gene22370|gene22517|gene22755|gene22965|gene23678|gene24503|gene24882|gene24933|gene25602|gene26272|gene26336|gene26932|gene26974|…
GO:0048588	0.000128262	0.0103161	developmental cell growth	gene10061|gene10266|gene10348|gene10478|gene10527|gene11640|gene12295|gene13790|gene13804|gene14765|gene14801|gene15202|gene15238|gene15240|gene15563|gene15887|gene16086|gene16514|gene16594|gene1701|gene17067|gene17208|gene1734|gene17872|gene1904|gene19664|gene19717|gene20115|gene20199|gene2055|gene20637|gene20835|gene21311|gene2145|gene21470|gene21641|gene22083|gene22496|gene22529|gene22532|gene…	gene10266|gene10348|gene10478|gene13804|gene1701|gene17067|gene1734|gene1904|gene20115|gene20199|gene20835|gene22083|gene22496|gene4374|gene7708|gene7709
GO:0065009	9.24605e-05	0.0104533	regulation of molecular function	gene10000|gene10032|gene10041|gene10062|gene10065|gene10066|gene10090|gene10|gene10114|gene10129|gene10135|gene10143|gene10151|gene10159|gene10162|gene10166|gene10175|gene10189|gene10198|gene10266|gene10268|gene10299|gene10312|gene10313|gene10344|gene10348|gene10351|gene10357|gene10367|gene10373|gene1038|gene10391|gene10405|gene10418|gene10421|gene10435|gene10445|gene10466|gene10495|gene10503|gen…	gene10175|gene10268|gene10351|gene10367|gene10542|gene10678|gene10841|gene10960|gene11014|gene11055|gene11241|gene11281|gene115|gene11633|gene11640|gene11966|gene12024|gene12263|gene12290|gene12404|gene12703|gene12736|gene12787|gene12822|gene12898|gene12928|gene13476|gene13569|gene13715|gene13862|gene14274|gene14313|gene14716|gene15596|gene15672|gene15805|gene15849|gene16132|gene16275|gene16540|g…
GO:0042330	9.41493e-05	0.0105447	taxis	gene10061|gene10115|gene10116|gene10143|gene10266|gene10268|gene10391|gene10471|gene10476|gene10485|gene10527|gene10623|gene10693|gene10696|gene10742|gene10824|gene10828|gene10830|gene10831|gene10832|gene10834|gene10854|gene10856|gene10857|gene10877|gene10964|gene11108|gene11180|gene11241|gene11281|gene11306|gene11325|gene11361|gene11695|gene1181|gene11836|gene1188|gene11949|gene11962|gene11976|g…	gene10116|gene10268|gene11241|gene11281|gene11306|gene12241|gene12263|gene12290|gene13625|gene14313|gene17024|gene17388|gene17545|gene1783|gene20115|gene20279|gene21110|gene21892|gene22092|gene22125|gene22297|gene22614|gene22734|gene25292|gene26536|gene26732|gene27019|gene27028|gene2928|gene4854|gene5758|gene6276|gene6402|gene6534|gene8034|gene8345|gene8649|gene9320
GO:0003700	0.000128937	0.0105782	sequence-specific DNA binding transcription factor activity	gene10011|gene10041|gene10046|gene10076|gene10092|gene10143|gene1017|gene10175|gene10194|gene10310|gene10337|gene10367|gene10391|gene10416|gene10427|gene10485|gene10562|gene10581|gene10596|gene10627|gene10630|gene10635|gene10662|gene10665|gene10701|gene10711|gene10721|gene10726|gene10928|gene10944|gene10987|gene10997|gene11044|gene11064|gene11081|gene11108|gene11242|gene11246|gene11248|gene11257|…	gene10175|gene10367|gene10427|gene10630|gene10997|gene12276|gene12634|gene12764|gene12822|gene12898|gene13026|gene13476|gene13569|gene14178|gene14271|gene14892|gene14927|gene15752|gene16015|gene1602|gene16028|gene1610|gene16772|gene17033|gene17276|gene17433|gene17518|gene17545|gene17836|gene17964|gene18000|gene18816|gene19075|gene19256|gene20625|gene20958|gene21004|gene21008|gene21361|gene21537|g…
GO:0001071	0.000132561	0.0106536	nucleic acid binding transcription factor activity	gene10011|gene10041|gene10046|gene10076|gene10092|gene10143|gene1017|gene10175|gene10194|gene10310|gene10337|gene10367|gene10391|gene10416|gene10427|gene10485|gene10562|gene10581|gene10596|gene10627|gene10630|gene10635|gene10662|gene10665|gene10701|gene10711|gene10721|gene10726|gene10928|gene10944|gene10987|gene10997|gene11044|gene11064|gene11081|gene11108|gene11242|gene11246|gene11248|gene11257|…	gene10175|gene10367|gene10427|gene10630|gene10997|gene12276|gene12634|gene12764|gene12822|gene12898|gene13026|gene13476|gene13569|gene14178|gene14271|gene14892|gene14927|gene15752|gene16015|gene1602|gene16028|gene1610|gene16772|gene17033|gene17276|gene17433|gene17518|gene17545|gene17836|gene17964|gene18000|gene18816|gene19075|gene19256|gene20625|gene20958|gene21004|gene21008|gene21361|gene21537|g…
GO:0048731	0.000133585	0.0106725	system development	gene10032|gene10153|gene10155|gene10187|gene10266|gene1028|gene10328|gene10342|gene10397|gene10476|gene10485|gene10509|gene10605|gene10627|gene10648|gene10693|gene10734|gene10951|gene10964|gene10965|gene10966|gene10997|gene11012|gene11074|gene11086|gene11180|gene11193|gene11248|gene11297|gene11304|gene11452|gene11814|gene11864|gene11877|gene11918|gene11962|gene12014|gene12018|gene12019|gene12137|…	gene10187|gene10266|gene11962|gene12137|gene12183|gene12695|gene12850|gene12898|gene13329|gene13398|gene13804|gene1505|gene15646|gene1610|gene16393|gene16497|gene16965|gene17060|gene17601|gene17679|gene17806|gene1787|gene19075|gene19229|gene20514|gene20605|gene21057|gene214|gene21500|gene21520|gene2158|gene22288|gene22681|gene2281|gene23654|gene23837|gene24549|gene24622|gene25729|gene2636|gene266…
GO:0009952	9.71266e-05	0.0107775	anterior/posterior pattern specification	gene10391|gene10562|gene10804|gene11248|gene11814|gene11830|gene11949|gene12143|gene12638|gene12912|gene12943|gene13014|gene13091|gene13240|gene13659|gene13661|gene13909|gene14291|gene14301|gene14336|gene14697|gene14923|gene14924|gene14926|gene14927|gene14929|gene14930|gene14931|gene14969|gene15000|gene15103|gene1515|gene15300|gene15623|gene15996|gene1602|gene1610|gene16393|gene16576|gene16612|ge…	gene14927|gene1602|gene1610|gene16772|gene19075|gene21361|gene3401|gene3583|gene3712|gene3937|gene5570|gene8116|gene8117|gene8118|gene8119|gene8120|gene8649
GO:0043204	0.000440048	0.0108209	perikaryon	gene10004|gene10029|gene10289|gene10374|gene10743|gene10803|gene11175|gene11348|gene11349|gene12067|gene12114|gene12537|gene12909|gene13336|gene13934|gene14184|gene14765|gene16217|gene16275|gene16667|gene17396|gene18161|gene18275|gene18398|gene18426|gene19049|gene19099|gene19597|gene19646|gene20209|gene20210|gene20334|gene20501|gene21311|gene21829|gene2214|gene2235|gene22615|gene22877|gene2405|ge…	gene10029|gene12114|gene12909|gene13336|gene16217|gene18275|gene20501|gene2405|gene25602|gene2661|gene2860|gene4961|gene4986|gene8242|gene8532|gene907
GO:0051093	0.000140882	0.011181	negative regulation of developmental process	gene10000|gene10026|gene10187|gene10266|gene1028|gene10324|gene10333|gene10362|gene10391|gene10435|gene1045|gene10459|gene10509|gene10562|gene10581|gene10627|gene10719|gene10721|gene10726|gene10728|gene10779|gene10803|gene10817|gene10830|gene10837|gene10838|gene10856|gene10928|gene10997|gene11014|gene11074|gene11205|gene11248|gene11254|gene11257|gene113|gene11320|gene11361|gene11384|gene11436|gen…	gene10187|gene10266|gene11014|gene113|gene11809|gene12194|gene12898|gene12978|gene13102|gene13198|gene13476|gene14118|gene15233|gene15592|gene15761|gene16067|gene1610|gene16178|gene16329|gene16497|gene17060|gene17196|gene1737|gene17792|gene17964|gene18153|gene19042|gene19075|gene19183|gene19192|gene19238|gene20514|gene20660|gene21390|gene21566|gene2158|gene22083|gene22297|gene22496|gene2281|gene2…
GO:0023056	0.000141821	0.0111815	positive regulation of signaling	gene10000|gene10062|gene10084|gene10090|gene10119|gene10159|gene10189|gene1028|gene10289|gene10313|gene10348|gene10400|gene10405|gene10417|gene10432|gene10445|gene10464|gene10476|gene10495|gene10507|gene10562|gene10581|gene10608|gene10613|gene10665|gene10691|gene10693|gene10696|gene10698|gene10703|gene10734|gene10748|gene10812|gene10817|gene10830|gene10836|gene10837|gene10854|gene10856|gene10857|…	gene10313|gene10348|gene10432|gene10464|gene10698|gene11974|gene12024|gene12114|gene12205|gene12382|gene12595|gene12722|gene12787|gene12816|gene12898|gene13102|gene13329|gene13860|gene13890|gene14071|gene14384|gene14606|gene15233|gene15408|gene15409|gene15458|gene15592|gene15596|gene15675|gene15761|gene15974|gene15997|gene16497|gene16525|gene1665|gene1701|gene17060|gene17113|gene17416|gene17514|g…
GO:0033267	0.000106491	0.0114098	axon part	gene10289|gene10326|gene10348|gene10703|gene11045|gene11149|gene11175|gene1137|gene11688|gene12537|gene13133|gene13254|gene13382|gene1345|gene13933|gene14633|gene14656|gene14789|gene15129|gene15385|gene15646|gene15647|gene15928|gene15949|gene16050|gene16071|gene16086|gene16321|gene16492|gene16514|gene16590|gene16594|gene16691|gene1683|gene16949|gene16993|gene1701|gene17067|gene1717|gene17238|gene…	gene14789|gene16321|gene16590|gene1701|gene1783|gene18161|gene23837|gene2405|gene25284|gene26536|gene26798|gene26830|gene27019|gene3124|gene5175|gene5758|gene6395|gene7708|gene8799
GO:0044295	0.000471839	0.0114155	axonal growth cone	gene13382|gene14789|gene15385|gene16492|gene16514|gene16590|gene16691|gene1701|gene1968|gene19828|gene21307|gene22107|gene24912|gene26866|gene27909|gene3095|gene4540|gene4986|gene7433|gene7708|gene7709	gene16590|gene1701|gene1968|gene26866|gene4986|gene7708|gene7709
GO:0070482	0.000146138	0.0114465	response to oxygen levels	gene10162|gene10229|gene10276|gene10309|gene10348|gene10547|gene10562|gene11000|gene11077|gene11248|gene11381|gene11459|gene11465|gene11721|gene11809|gene12026|gene12097|gene12114|gene12155|gene12182|gene12205|gene12453|gene12496|gene12515|gene12746|gene1316|gene1346|gene13673|gene1373|gene13771|gene13773|gene13790|gene14380|gene14662|gene14802|gene14807|gene14824|gene14956|gene15131|gene1541|gen…	gene10348|gene11809|gene12114|gene12205|gene15644|gene15761|gene15974|gene17137|gene1718|gene19981|gene21520|gene22083|gene22269|gene22649|gene22655|gene22841|gene22986|gene24092|gene24635|gene25692|gene25905|gene26700|gene27093|gene5033|gene5413|gene5817|gene5818|gene5863|gene7415|gene752|gene8242
GO:0005246	0.000149133	0.0117457	calcium channel regulator activity	gene10381|gene10382|gene10566|gene12241|gene12412|gene12703|gene13555|gene17074|gene17287|gene18739|gene19592|gene19848|gene212|gene22256|gene22269|gene22396|gene22412|gene22462|gene23042|gene24322|gene24455|gene24611|gene25905|gene26208|gene5395|gene5821|gene7453|gene7832|gene7892	gene12241|gene12703|gene22256|gene22269|gene22396|gene24611|gene25905|gene5821|gene7453
GO:0008013	0.000152379	0.0117661	beta-catenin binding	gene10391|gene11113|gene11248|gene11440|gene11994|gene12143|gene12496|gene12642|gene12898|gene12933|gene13235|gene13240|gene13771|gene15592|gene15996|gene16969|gene17282|gene1759|gene17693|gene18407|gene19143|gene19874|gene2012|gene20501|gene21053|gene21162|gene2225|gene2277|gene24552|gene24787|gene24879|gene25364|gene25499|gene26031|gene26565|gene26568|gene26679|gene26703|gene27052|gene27199|gen…	gene12642|gene12898|gene15592|gene15996|gene17282|gene20501|gene21053|gene25364|gene26703|gene27199|gene3462|gene5614|gene9130
GO:0034220	0.000152374	0.0118574	ion transmembrane transport	gene10016|gene10020|gene10099|gene10147|gene10150|gene10274|gene10351|gene1038|gene10420|gene10422|gene10430|gene10633|gene10655|gene11090|gene11307|gene11588|gene11597|gene118|gene11891|gene11917|gene12022|gene12114|gene12386|gene12401|gene12436|gene12437|gene12504|gene12602|gene12750|gene12758|gene1292|gene13019|gene1309|gene1310|gene13108|gene13234|gene13275|gene13333|gene13336|gene13378|gene1…	gene10147|gene10351|gene118|gene12114|gene13336|gene14087|gene14350|gene15|gene15559|gene15709|gene16369|gene16686|gene16754|gene17403|gene17852|gene19707|gene20767|gene21024|gene21083|gene2138|gene22396|gene22402|gene22642|gene23560|gene23827|gene23900|gene24471|gene24498|gene2502|gene26700|gene3228|gene3837|gene4101|gene5159|gene5799|gene5863|gene6038|gene6904|gene7399|gene7400|gene7453|gene773…
GO:0048858	0.000108959	0.0119795	cell projection morphogenesis	gene10256|gene10298|gene10342|gene10385|gene10564|gene10605|gene10627|gene11002|gene11281|gene11601|gene11751|gene11784|gene11993|gene12146|gene12206|gene12401|gene12402|gene12464|gene12479|gene12500|gene12703|gene12711|gene1273|gene12857|gene12868|gene12990|gene13093|gene13102|gene13145|gene1316|gene13315|gene13515|gene13525|gene13559|gene13657|gene13763|gene13804|gene13909|gene1395|gene13976|ge…	gene10385|gene11281|gene12703|gene13145|gene13525|gene13804|gene14746|gene15672|gene16015|gene16590|gene1734|gene18222|gene19116|gene20835|gene22662|gene22914|gene24088|gene25284|gene2636|gene26536|gene28235|gene304|gene4208|gene4416|gene5075|gene5601|gene8345|gene848
GO:0042326	0.000163991	0.0121899	negative regulation of phosphorylation	gene10527|gene10528|gene10678|gene10748|gene10851|gene10886|gene11066|gene11113|gene11160|gene11178|gene11246|gene11602|gene11631|gene11677|gene11922|gene11949|gene11959|gene11966|gene12143|gene12263|gene12307|gene12346|gene12394|gene12404|gene12420|gene12458|gene12486|gene12558|gene12669|gene12803|gene12836|gene12839|gene12886|gene12898|gene12980|gene13141|gene13160|gene1317|gene13209|gene13247|…	gene12486|gene12898|gene13209|gene14486|gene15583|gene15849|gene15974|gene16299|gene16590|gene17050|gene17060|gene17160|gene17416|gene175|gene18674|gene19183|gene19192|gene19792|gene20279|gene21160|gene21330|gene21350|gene21390|gene22336|gene23760|gene2461|gene25364|gene25602|gene27383|gene2778|gene2889|gene3305|gene4585|gene5275|gene5548|gene5692|gene5821|gene7401|gene7628|gene8628|gene9247|gene…
GO:0010563	0.000168123	0.0121899	negative regulation of phosphorus metabolic process	gene10527|gene10528|gene10678|gene10748|gene10851|gene10886|gene11066|gene11113|gene11160|gene11178|gene11246|gene11325|gene11602|gene11631|gene11677|gene11922|gene11949|gene11959|gene11966|gene12143|gene12263|gene12307|gene12346|gene12394|gene12404|gene12420|gene12458|gene12486|gene12558|gene12624|gene12669|gene12803|gene12834|gene12836|gene12839|gene12886|gene12898|gene12980|gene13141|gene13160…	gene12486|gene12898|gene13209|gene14486|gene15583|gene15596|gene15849|gene15974|gene16299|gene16590|gene17050|gene17060|gene17160|gene17416|gene175|gene18674|gene19183|gene19192|gene19792|gene20279|gene21160|gene21330|gene21350|gene21390|gene22256|gene22336|gene23760|gene2461|gene25364|gene25602|gene27383|gene2778|gene2889|gene3283|gene3305|gene4585|gene5275|gene5548|gene5692|gene5821|gene7401|ge…
GO:0043410	0.000165353	0.0121899	positive regulation of MAPK cascade	gene10000|gene10062|gene10084|gene10090|gene10119|gene10313|gene10348|gene10405|gene10432|gene10608|gene10693|gene10696|gene10698|gene10734|gene10836|gene11045|gene11074|gene11170|gene11172|gene11241|gene11254|gene11310|gene11381|gene11633|gene11750|gene11888|gene11949|gene11974|gene12124|gene12129|gene12143|gene12382|gene12515|gene12586|gene12595|gene12670|gene12722|gene12781|gene12787|gene12796…	gene10313|gene10348|gene10432|gene10698|gene11974|gene12382|gene12595|gene12722|gene12787|gene13860|gene13890|gene14071|gene14384|gene14606|gene15408|gene15596|gene15761|gene1701|gene17416|gene175|gene17689|gene19854|gene20428|gene20605|gene21083|gene21381|gene21382|gene21390|gene22065|gene22859|gene23760|gene24635|gene24949|gene25586|gene2587|gene26461|gene3970|gene4600|gene4749|gene4880|gene527…
GO:0031400	0.000172369	0.0121899	negative regulation of protein modification process	gene10312|gene10495|gene10527|gene10528|gene10554|gene1056|gene10678|gene10745|gene10851|gene10886|gene11064|gene11066|gene11081|gene11113|gene11160|gene11178|gene11246|gene11331|gene11602|gene11631|gene11644|gene11645|gene11677|gene11703|gene11922|gene11949|gene11959|gene11966|gene12028|gene12127|gene12143|gene12263|gene12307|gene12346|gene12394|gene12404|gene12420|gene12453|gene12458|gene12464|…	gene11645|gene11703|gene12486|gene12898|gene13209|gene14486|gene15583|gene15709|gene15849|gene15974|gene16299|gene16590|gene17050|gene17060|gene17137|gene17160|gene17416|gene175|gene18674|gene19183|gene19192|gene19792|gene19859|gene20279|gene21160|gene21330|gene21350|gene21390|gene21612|gene22731|gene23654|gene23760|gene2461|gene25364|gene25602|gene27383|gene2778|gene2889|gene3305|gene3321|gene37…
GO:0006942	0.000168464	0.0121899	regulation of striated muscle contraction	gene10084|gene10313|gene10348|gene10351|gene10999|gene11307|gene12083|gene12114|gene12232|gene12573|gene13275|gene1506|gene1508|gene15618|gene15897|gene16047|gene16462|gene175|gene18150|gene18384|gene18498|gene20159|gene20279|gene20937|gene20942|gene20989|gene22140|gene22141|gene22595|gene24441|gene24598|gene24845|gene24846|gene25364|gene26274|gene26499|gene27255|gene27383|gene27857|gene3187|gene…	gene10313|gene10348|gene10351|gene12114|gene175|gene18384|gene20279|gene20942|gene25364|gene27383|gene45|gene5863|gene623
GO:0000902	0.00015961	0.0121899	cell morphogenesis	gene10391|gene10562|gene10605|gene10671|gene10867|gene11059|gene11161|gene11180|gene11281|gene11297|gene11602|gene11687|gene11945|gene11949|gene12379|gene12530|gene12803|gene12933|gene13051|gene13200|gene13201|gene13219|gene13240|gene1330|gene13321|gene1333|gene13375|gene13476|gene1364|gene1370|gene13720|gene13830|gene13846|gene13847|gene13906|gene13909|gene13976|gene13995|gene14184|gene14193|gen…	gene10867|gene11059|gene13476|gene1370|gene13976|gene15233|gene15672|gene15761|gene16283|gene16329|gene17014|gene18136|gene18887|gene19091|gene20891|gene21101|gene21108|gene21892|gene22370|gene22859|gene23864|gene24949|gene26326|gene2769|gene3754|gene4986|gene5033|gene6138|gene752|gene7982|gene9983
GO:0045936	0.000168123	0.0121899	negative regulation of phosphate metabolic process	gene10527|gene10528|gene10678|gene10748|gene10851|gene10886|gene11066|gene11113|gene11160|gene11178|gene11246|gene11325|gene11602|gene11631|gene11677|gene11922|gene11949|gene11959|gene11966|gene12143|gene12263|gene12307|gene12346|gene12394|gene12404|gene12420|gene12458|gene12486|gene12558|gene12624|gene12669|gene12803|gene12834|gene12836|gene12839|gene12886|gene12898|gene12980|gene13141|gene13160…	gene12486|gene12898|gene13209|gene14486|gene15583|gene15596|gene15849|gene15974|gene16299|gene16590|gene17050|gene17060|gene17160|gene17416|gene175|gene18674|gene19183|gene19192|gene19792|gene20279|gene21160|gene21330|gene21350|gene21390|gene22256|gene22336|gene23760|gene2461|gene25364|gene25602|gene27383|gene2778|gene2889|gene3283|gene3305|gene4585|gene5275|gene5548|gene5692|gene5821|gene7401|ge…
GO:0060038	0.000172398	0.0121899	cardiac muscle cell proliferation	gene12980|gene15583|gene15761|gene17589|gene17791|gene20159|gene20646|gene23753|gene23864|gene2500|gene5033|gene5531|gene752	gene15583|gene15761|gene20646|gene23864|gene5033|gene752
GO:0009187	0.000173331	0.0121899	cyclic nucleotide metabolic process	gene10313|gene11179|gene11323|gene11809|gene12302|gene12714|gene1285|gene1286|gene12909|gene13290|gene13750|gene14687|gene15097|gene15131|gene15957|gene15958|gene1645|gene17685|gene19238|gene19275|gene19619|gene19696|gene20279|gene20521|gene2058|gene20804|gene21484|gene22556|gene22642|gene22921|gene25693|gene2661|gene28246|gene3346|gene3917|gene4605|gene4620|gene5407|gene578|gene6475|gene7151|gen…	gene10313|gene11809|gene12909|gene19238|gene19696|gene20279|gene20521|gene21484|gene22642|gene25693|gene2661|gene9116
GO:0003012	0.000165655	0.0121899	muscle system process	gene10029|gene10240|gene10313|gene10348|gene10435|gene10466|gene10864|gene11152|gene11161|gene11201|gene11307|gene11360|gene11365|gene1185|gene11876|gene11877|gene12379|gene12386|gene12453|gene12558|gene12772|gene1316|gene13275|gene13318|gene13555|gene13635|gene13715|gene13979|gene1407|gene14595|gene14659|gene14748|gene14749|gene14753|gene14797|gene14850|gene14886|gene15000|gene15244|gene15282|ge…	gene10029|gene10313|gene10348|gene13635|gene15573|gene15974|gene1701|gene19981|gene20279|gene2062|gene20942|gene21053|gene22731|gene22859|gene24611|gene24675|gene26502|gene26700|gene27320|gene27383|gene3297|gene4025|gene45|gene5821|gene5863|gene7761
GO:0050769	0.000165382	0.0121899	positive regulation of neurogenesis	gene10266|gene10271|gene10527|gene10691|gene10803|gene10928|gene11183|gene11236|gene11241|gene11310|gene11384|gene11670|gene12024|gene12146|gene12237|gene12453|gene12565|gene12834|gene12903|gene13247|gene13250|gene14108|gene14476|gene14483|gene14501|gene14736|gene14789|gene14902|gene15087|gene15155|gene15210|gene15233|gene15238|gene15239|gene15240|gene15974|gene16142|gene16594|gene16771|gene1679|…	gene10266|gene10271|gene12024|gene14736|gene15233|gene15974|gene16142|gene1701|gene1787|gene20199|gene204|gene20514|gene20958|gene20993|gene21390|gene2191|gene23864|gene26165|gene2636|gene26453|gene3528|gene4557|gene5033|gene8419
GO:0014855	0.000172398	0.0121899	striated muscle cell proliferation	gene12980|gene15583|gene15761|gene17589|gene17791|gene20159|gene20646|gene23753|gene23864|gene2500|gene5033|gene5531|gene752	gene15583|gene15761|gene20646|gene23864|gene5033|gene752
GO:0001666	0.000171472	0.0121899	response to hypoxia	gene10162|gene10229|gene10276|gene10309|gene10348|gene10547|gene10562|gene11000|gene11077|gene11248|gene11381|gene11459|gene11465|gene11721|gene11809|gene12026|gene12097|gene12114|gene12155|gene12182|gene12205|gene12496|gene12515|gene12746|gene1316|gene1346|gene13673|gene1373|gene13790|gene14380|gene14802|gene14807|gene14824|gene14956|gene15131|gene1541|gene15454|gene15644|gene15761|gene15943|gen…	gene10348|gene11809|gene12114|gene12205|gene15644|gene15761|gene15974|gene17137|gene1718|gene19981|gene21520|gene22083|gene22269|gene22655|gene22841|gene22986|gene24092|gene25692|gene25905|gene26700|gene27093|gene5033|gene5413|gene5817|gene5818|gene5863|gene7415|gene752|gene8242
GO:0061024	0.000162442	0.0121899	membrane organization	gene1002|gene10051|gene10096|gene10227|gene10275|gene1030|gene10306|gene10351|gene1038|gene10495|gene10591|gene10605|gene10633|gene10655|gene10816|gene10849|gene10904|gene10974|gene11050|gene11090|gene11102|gene11236|gene1125|gene11267|gene11268|gene11281|gene11335|gene11402|gene11677|gene11688|gene11700|gene11703|gene11705|gene11848|gene11867|gene11882|gene11925|gene11945|gene11992|gene12029|gen…	gene10227|gene10351|gene10974|gene11267|gene11703|gene12532|gene13171|gene14426|gene14463|gene15386|gene15646|gene1701|gene17113|gene17427|gene18275|gene18384|gene18428|gene20389|gene20942|gene21221|gene21608|gene2191|gene2203|gene22649|gene22700|gene22712|gene22735|gene2281|gene23831|gene23837|gene24220|gene24675|gene25010|gene25465|gene26284|gene26363|gene26536|gene26560|gene26832|gene2782|gene…
GO:0006937	0.000173938	0.0121899	regulation of muscle contraction	gene10016|gene10084|gene10313|gene10348|gene10351|gene10405|gene10415|gene10703|gene10999|gene11045|gene11170|gene11307|gene11786|gene12083|gene12114|gene12232|gene12573|gene13275|gene14543|gene14797|gene1506|gene1508|gene15459|gene15618|gene15897|gene16047|gene16455|gene16462|gene16463|gene16894|gene17115|gene175|gene18150|gene18384|gene18498|gene18739|gene18740|gene20159|gene20279|gene20805|gen…	gene10313|gene10348|gene10351|gene12114|gene175|gene18384|gene20279|gene20942|gene24503|gene24611|gene25364|gene26502|gene26700|gene27383|gene45|gene5863|gene623|gene8380
GO:0034333	0.000160983	0.0121899	adherens junction assembly	gene11381|gene1188|gene11945|gene12098|gene12642|gene14130|gene15088|gene15131|gene15310|gene17014|gene19169|gene21490|gene22171|gene24338|gene24438|gene24503|gene24698|gene25364|gene25602|gene25983|gene26679|gene26703|gene26974|gene27041|gene27217|gene3184|gene348|gene4924|gene965	gene12642|gene15088|gene15310|gene17014|gene24503|gene25364|gene25602|gene26703|gene26974
GO:0070887	0.000160335	0.0121899	cellular response to chemical stimulus	gene10000|gene10003|gene10006|gene10026|gene10029|gene10062|gene10097|gene10102|gene101|gene10112|gene10143|gene10151|gene1016|gene10162|gene10175|gene10266|gene10276|gene10307|gene10308|gene10309|gene10325|gene10328|gene10391|gene10405|gene10435|gene10443|gene10445|gene10476|gene10495|gene10507|gene10510|gene10527|gene10528|gene10542|gene10546|gene10562|gene10581|gene10596|gene10608|gene10613|ge…	gene10029|gene10097|gene10266|gene10542|gene10698|gene10742|gene11226|gene11703|gene11809|gene11962|gene12060|gene12114|gene12205|gene12290|gene12473|gene12642|gene12722|gene12822|gene12870|gene12898|gene12900|gene12917|gene13102|gene13142|gene13206|gene13286|gene13323|gene13860|gene14071|gene14110|gene14118|gene14486|gene15088|gene15233|gene15386|gene15394|gene15592|gene15644|gene15709|gene15761…
GO:0007169	0.000113058	0.0123172	transmembrane receptor protein tyrosine kinase signaling pathway	gene10003|gene10065|gene10066|gene10266|gene10268|gene10325|gene10608|gene1065|gene10665|gene10666|gene10693|gene10696|gene10698|gene10728|gene10742|gene10748|gene108|gene10837|gene10838|gene10840|gene10892|gene10988|gene10989|gene11074|gene11086|gene11310|gene115|gene11631|gene11685|gene11704|gene117|gene11821|gene11894|gene11904|gene11909|gene12124|gene12131|gene12182|gene12263|gene12290|gene12…	gene10268|gene108|gene10988|gene115|gene12263|gene12290|gene13862|gene14117|gene16482|gene1701|gene17228|gene17282|gene17416|gene18161|gene20180|gene20796|gene21350|gene21390|gene22027|gene24496|gene26163|gene26625|gene26849|gene27019|gene3124|gene3305|gene3640|gene4431|gene4854|gene5009|gene5491|gene5548|gene5810|gene7203|gene8493|gene9916
GO:0009214	0.000178585	0.0124428	cyclic nucleotide catabolic process	gene10313|gene11179|gene12714|gene12909|gene13290|gene15097|gene19238|gene19619|gene20279|gene21484|gene2661|gene3917|gene578|gene7151|gene8071|gene8777|gene8778|gene9116	gene10313|gene12909|gene19238|gene20279|gene21484|gene2661|gene9116
GO:0004714	0.000159224	0.0125405	transmembrane receptor protein tyrosine kinase activity	gene10693|gene10696|gene10698|gene10742|gene11074|gene11086|gene11310|gene11685|gene11687|gene12423|gene12424|gene12579|gene1273|gene1332|gene13860|gene13862|gene1403|gene1404|gene14676|gene15003|gene1598|gene16594|gene1819|gene18254|gene1826|gene183|gene21350|gene21390|gene22065|gene2208|gene22500|gene23193|gene23310|gene24949|gene2578|gene26202|gene26519|gene27062|gene2931|gene294|gene3037|gene…	gene11687|gene13862|gene21350|gene21390|gene3124|gene3640|gene4431|gene4854|gene5491|gene6138|gene8493
GO:0009897	0.000531409	0.0125536	external side of plasma membrane	gene10000|gene1002|gene10029|gene1007|gene10539|gene10742|gene10854|gene10856|gene10889|gene11311|gene11402|gene11962|gene12298|gene12722|gene13076|gene1316|gene14145|gene14486|gene14538|gene14641|gene1482|gene14843|gene14890|gene1493|gene1519|gene15194|gene1524|gene15267|gene15281|gene15547|gene1556|gene15938|gene16024|gene16124|gene16165|gene16217|gene16395|gene16419|gene16474|gene17306|gene173…	gene10029|gene10539|gene10742|gene10889|gene11962|gene12722|gene14145|gene14486|gene16217|gene2095|gene21221|gene22083|gene2281|gene24049|gene24635|gene26700|gene28161|gene4101|gene421|gene752|gene7605|gene94
GO:0048471	0.000535618	0.0125536	perinuclear region of cytoplasm	gene10016|gene10066|gene10073|gene10119|gene10143|gene10167|gene10227|gene10260|gene10312|gene10323|gene10348|gene10383|gene10459|gene10495|gene10503|gene10524|gene10742|gene10743|gene10745|gene10849|gene10864|gene10912|gene11005|gene11025|gene11060|gene11091|gene11108|gene11161|gene11177|gene11203|gene11206|gene11236|gene11266|gene11307|gene11326|gene11452|gene11492|gene11597|gene11625|gene11644…	gene10227|gene10323|gene10348|gene10742|gene11266|gene11645|gene11816|gene12114|gene12382|gene12870|gene12898|gene13102|gene13|gene14110|gene14111|gene14145|gene14244|gene15435|gene15596|gene17067|gene17427|gene18153|gene20605|gene20629|gene2095|gene20993|gene21160|gene21381|gene21382|gene22269|gene23048|gene23827|gene2525|gene25292|gene25361|gene26150|gene26288|gene26354|gene26453|gene2661|gene2…
GO:0010740	0.000183157	0.0126876	positive regulation of intracellular protein kinase cascade	gene10000|gene10062|gene10084|gene10090|gene10119|gene10159|gene10313|gene10348|gene10405|gene10417|gene10432|gene10608|gene10693|gene10696|gene10698|gene10734|gene10817|gene10836|gene11045|gene11074|gene11136|gene11170|gene11172|gene11241|gene11254|gene11310|gene11340|gene11381|gene1154|gene11633|gene11750|gene11888|gene11949|gene11974|gene12011|gene12124|gene12129|gene12143|gene12382|gene12401|…	gene10313|gene10348|gene10432|gene10698|gene11974|gene12382|gene12595|gene12722|gene12787|gene12816|gene12898|gene13102|gene13860|gene13890|gene14071|gene14384|gene14606|gene15408|gene15409|gene15596|gene15675|gene15761|gene15974|gene1665|gene1701|gene17416|gene175|gene17689|gene19854|gene20428|gene20514|gene20605|gene21083|gene21381|gene21382|gene21390|gene22065|gene22859|gene23760|gene24635|gen…
GO:0005543	0.000167899	0.0127151	phospholipid binding	gene10016|gene10056|gene10124|gene10304|gene10446|gene10495|gene10582|gene10666|gene10706|gene10748|gene10808|gene10882|gene10930|gene11050|gene11066|gene11134|gene11136|gene11161|gene11168|gene11348|gene11349|gene1160|gene11633|gene11668|gene11694|gene1171|gene11783|gene11784|gene11805|gene11807|gene11812|gene11821|gene11888|gene11945|gene12029|gene1207|gene12085|gene12140|gene1216|gene12360|gen…	gene11168|gene11821|gene12863|gene13171|gene13181|gene13306|gene13765|gene15318|gene15641|gene16425|gene16590|gene18414|gene18483|gene21019|gene21608|gene22269|gene22361|gene23827|gene23831|gene23868|gene24220|gene24512|gene24675|gene24837|gene25777|gene27065|gene27221|gene27959|gene2814|gene3756|gene4280|gene5275|gene5669|gene5758|gene5959|gene6974|gene7107|gene7159|gene7498|gene7767|gene7809|ge…
GO:0030168	0.000118069	0.0127472	platelet activation	gene108|gene10830|gene11045|gene11170|gene11687|gene12024|gene13247|gene13675|gene14197|gene14543|gene14733|gene15245|gene15590|gene15906|gene16086|gene16165|gene16530|gene17538|gene18254|gene18745|gene18957|gene19843|gene20129|gene20586|gene20588|gene20767|gene21032|gene2132|gene2183|gene2190|gene22027|gene22269|gene22922|gene22966|gene23144|gene2428|gene24872|gene2551|gene25602|gene25944|gene26…	gene108|gene11687|gene12024|gene2190|gene22027|gene25944|gene5009|gene5818|gene6138|gene9335|gene9775
GO:0042127	0.000185203	0.0127556	regulation of cell proliferation	gene10000|gene10026|gene10046|gene10062|gene10065|gene1007|gene10082|gene10|gene10143|gene10175|gene10268|gene1028|gene10289|gene10313|gene10333|gene10348|gene10367|gene10391|gene10479|gene10507|gene10528|gene10562|gene10581|gene10608|gene10627|gene10665|gene10666|gene10693|gene10698|gene10721|gene10726|gene10731|gene10734|gene10826|gene10828|gene10830|gene10832|gene10836|gene10837|gene10838|gene…	gene10313|gene10348|gene10698|gene11107|gene113|gene11962|gene12024|gene12087|gene12205|gene12642|gene12703|gene12917|gene13026|gene13102|gene13171|gene13209|gene13286|gene13329|gene1370|gene13860|gene14071|gene14103|gene14110|gene14111|gene14744|gene15088|gene15583|gene15592|gene15596|gene15644|gene15761|gene15974|gene15996|gene1610|gene16178|gene16283|gene16326|gene16329|gene16369|gene16425|gen…
GO:0051969	0.00018758	0.0128455	regulation of transmission of nerve impulse	gene10029|gene10175|gene10289|gene10435|gene10495|gene10684|gene10703|gene10981|gene11149|gene11152|gene11236|gene11310|gene11320|gene11354|gene11684|gene12098|gene12114|gene12131|gene12143|gene12483|gene12500|gene12537|gene12648|gene12781|gene12898|gene12962|gene13091|gene1316|gene13454|gene1360|gene13655|gene13878|gene13933|gene13934|gene1404|gene14089|gene14380|gene14633|gene14653|gene14760|ge…	gene10029|gene12114|gene12131|gene12898|gene14760|gene15974|gene15997|gene16590|gene17597|gene18275|gene18428|gene19061|gene19981|gene22256|gene22361|gene22642|gene2281|gene22897|gene23864|gene24505|gene25111|gene2536|gene25746|gene27132|gene2797|gene4557|gene4961|gene5818|gene7914|gene8383|gene8419|gene8714|gene8994
GO:0001933	0.000189312	0.0128904	negative regulation of protein phosphorylation	gene10527|gene10528|gene10678|gene10851|gene10886|gene11066|gene11113|gene11160|gene11178|gene11246|gene11602|gene11631|gene11677|gene11922|gene11949|gene11959|gene11966|gene12143|gene12263|gene12307|gene12346|gene12394|gene12404|gene12420|gene12458|gene12486|gene12558|gene12669|gene12803|gene12836|gene12839|gene12886|gene12898|gene12980|gene13141|gene13160|gene1317|gene13209|gene13247|gene13370|…	gene12486|gene12898|gene13209|gene14486|gene15583|gene15849|gene15974|gene16299|gene16590|gene17050|gene17060|gene17160|gene17416|gene175|gene18674|gene19183|gene19192|gene19792|gene20279|gene21160|gene21330|gene21350|gene21390|gene23760|gene2461|gene25364|gene25602|gene27383|gene2778|gene2889|gene3305|gene4585|gene5275|gene5548|gene5692|gene5821|gene7401|gene7628|gene8628|gene9247|gene9763
GO:0031253	0.000576206	0.0130956	cell projection membrane	gene10119|gene10184|gene10298|gene10415|gene10463|gene10507|gene1052|gene10663|gene10965|gene10966|gene10967|gene10981|gene11011|gene11056|gene11058|gene11113|gene11152|gene11281|gene11304|gene11695|gene11699|gene11742|gene1188|gene11945|gene12040|gene12075|gene1218|gene12274|gene12320|gene12772|gene12870|gene12983|gene13|gene13222|gene13334|gene13500|gene13559|gene1364|gene1370|gene13709|gene138…	gene12870|gene13|gene13222|gene1370|gene13883|gene14384|gene15596|gene1701|gene1787|gene18210|gene1987|gene204|gene20551|gene21083|gene21160|gene22684|gene24505|gene26336|gene2661|gene26974|gene27088|gene27383|gene2814|gene3462|gene3779|gene4010|gene5758|gene596|gene7182|gene7761|gene778|gene8343|gene8532|gene907|gene9116
GO:0005654	0.000574013	0.0130956	nucleoplasm	gene10006|gene10014|gene10031|gene10041|gene10043|gene10047|gene1006|gene10068|gene10072|gene10073|gene10076|gene10092|gene10120|gene10129|gene1013|gene1014|gene10143|gene10151|gene10166|gene10167|gene10185|gene10205|gene10208|gene10217|gene10231|gene10277|gene10280|gene1028|gene10300|gene10333|gene10337|gene10344|gene10354|gene10376|gene1038|gene10391|gene10392|gene10435|gene1045|gene10462|gene1…	gene10076|gene10392|gene10916|gene11059|gene11068|gene11072|gene11107|gene11280|gene11809|gene12060|gene12087|gene12290|gene12703|gene12764|gene12824|gene12850|gene12917|gene12928|gene13026|gene13181|gene13198|gene13206|gene13323|gene13329|gene13476|gene13907|gene13953|gene1397|gene14050|gene14111|gene14339|gene14426|gene14826|gene14854|gene15034|gene15373|gene15490|gene15592|gene15644|gene15849|…
GO:0009887	0.00012486	0.0132038	organ morphogenesis	gene10041|gene101|gene1017|gene1028|gene10331|gene10367|gene10391|gene10412|gene10605|gene10693|gene10712|gene10788|gene10797|gene10799|gene10837|gene10880|gene10928|gene10997|gene11157|gene11161|gene11248|gene11280|gene11304|gene11384|gene11601|gene11774|gene11830|gene11867|gene11949|gene12013|gene12014|gene12018|gene12110|gene12143|gene12263|gene12420|gene12453|gene12496|gene12700|gene1273|gene…	gene10367|gene10880|gene10997|gene12263|gene13476|gene13862|gene14271|gene14884|gene14927|gene15592|gene15918|gene1602|gene1610|gene17039|gene17514|gene19116|gene20115|gene20796|gene21004|gene21738|gene21892|gene22083|gene22662|gene23006|gene26625|gene26880|gene3376|gene3937|gene4495|gene5601|gene5824|gene8116|gene8119|gene8120|gene8649|gene896|gene9403
GO:0051965	0.000125604	0.0132038	positive regulation of synapse assembly	gene10266|gene1214|gene12241|gene12263|gene12348|gene12420|gene1273|gene12978|gene13009|gene13093|gene13992|gene13995|gene14000|gene1404|gene14350|gene14653|gene15997|gene16132|gene16514|gene16795|gene17420|gene17676|gene18563|gene19717|gene20958|gene21390|gene2152|gene2208|gene22277|gene22397|gene22512|gene22640|gene2281|gene2347|gene24300|gene25112|gene2536|gene2578|gene25876|gene27702|gene2799…	gene12241|gene12263|gene12978|gene14350|gene16132|gene20958|gene21390|gene2536|gene3124|gene3650
GO:0051962	0.000125604	0.0132038	positive regulation of nervous system development	gene10266|gene1214|gene12241|gene12263|gene12348|gene12420|gene1273|gene12978|gene13009|gene13093|gene13992|gene13995|gene14000|gene1404|gene14350|gene14653|gene15997|gene16132|gene16514|gene16795|gene17420|gene17676|gene18563|gene19717|gene20958|gene21390|gene2152|gene2208|gene22277|gene22397|gene22512|gene22640|gene2281|gene2347|gene24300|gene25112|gene2536|gene2578|gene25876|gene27702|gene2799…	gene12241|gene12263|gene12978|gene14350|gene16132|gene20958|gene21390|gene2536|gene3124|gene3650
GO:0004725	0.000179484	0.013336	protein tyrosine phosphatase activity	gene10937|gene11241|gene11334|gene11951|gene12270|gene12309|gene12607|gene12642|gene12699|gene12777|gene12992|gene13097|gene13329|gene13768|gene13885|gene14236|gene14298|gene14437|gene1492|gene15168|gene15718|gene15778|gene1585|gene16131|gene16326|gene16419|gene16459|gene16460|gene16479|gene16769|gene16902|gene16929|gene17117|gene17282|gene17380|gene17416|gene17739|gene18736|gene18980|gene19192|g…	gene12270|gene12642|gene13329|gene14437|gene16326|gene17282|gene17416|gene19192|gene19863|gene21101|gene21168|gene23760|gene25016|gene25292|gene26688|gene27959|gene304|gene3528|gene6198|gene6571
GO:0042981	0.000127985	0.0133371	regulation of apoptotic process	gene10000|gene10097|gene10|gene10132|gene10143|gene10159|gene10162|gene10165|gene10167|gene10175|gene10276|gene1028|gene10309|gene10312|gene10333|gene10337|gene10348|gene10391|gene10469|gene10471|gene10476|gene10485|gene10486|gene10495|gene10524|gene10527|gene10528|gene10542|gene10581|gene10623|gene10635|gene10698|gene10721|gene10726|gene10743|gene10745|gene10823|gene10896|gene10917|gene10918|gen…	gene10165|gene10175|gene10486|gene10542|gene10960|gene10997|gene11055|gene11266|gene115|gene11643|gene11687|gene12024|gene12703|gene12898|gene12903|gene12917|gene13862|gene14313|gene14350|gene15596|gene1602|gene16566|gene1701|gene17416|gene17486|gene17514|gene18161|gene19075|gene19178|gene19263|gene20629|gene20995|gene21004|gene21008|gene21350|gene21381|gene21390|gene21892|gene21990|gene22009|gen…
GO:0008016	0.000198584	0.0134453	regulation of heart contraction	gene10084|gene10313|gene10348|gene10351|gene10415|gene10719|gene10999|gene11307|gene11360|gene12083|gene12232|gene12379|gene12401|gene12404|gene12573|gene1280|gene13275|gene14273|gene14831|gene14870|gene1506|gene15088|gene15244|gene15396|gene15761|gene1589|gene15897|gene16047|gene16463|gene1661|gene16686|gene16959|gene17031|gene17069|gene17161|gene175|gene17719|gene18143|gene18150|gene18218|gene1…	gene10313|gene10348|gene10351|gene15088|gene15761|gene16686|gene175|gene18384|gene20279|gene20942|gene22396|gene22402|gene25364|gene27383|gene45|gene5817|gene5863|gene623|gene7453|gene7732|gene8380|gene938
GO:0005834	0.000603885	0.0135198	heterotrimeric G-protein complex	gene11764|gene12133|gene14909|gene15590|gene15591|gene15886|gene16094|gene17743|gene18406|gene21256|gene22492|gene22495|gene24254|gene25307|gene25496|gene25533|gene26336|gene26485|gene594|gene676|gene7754|gene7755|gene7912|gene7914|gene882|gene883|gene9024|gene9335	gene11764|gene12133|gene15886|gene17743|gene26336|gene26485|gene594|gene7914
GO:0051093	0.000135458	0.0139942	negative regulation of developmental process	gene10000|gene10026|gene10187|gene10266|gene1028|gene10324|gene10333|gene10362|gene10391|gene10435|gene1045|gene10459|gene10509|gene10562|gene10581|gene10627|gene10719|gene10721|gene10726|gene10728|gene10779|gene10803|gene10817|gene10830|gene10837|gene10838|gene10856|gene10928|gene10997|gene11014|gene11074|gene11205|gene11248|gene11254|gene11257|gene113|gene11320|gene11361|gene11384|gene11436|gen…	gene10187|gene10997|gene11014|gene115|gene11640|gene12898|gene12978|gene13476|gene13569|gene13819|gene14144|gene14313|gene15592|gene15918|gene15932|gene1602|gene16067|gene1610|gene16321|gene17687|gene1783|gene17964|gene18161|gene19075|gene19183|gene21004|gene21008|gene21390|gene21537|gene22083|gene22297|gene22630|gene23592|gene24496|gene25292|gene26849|gene28027|gene3229|gene3305|gene3462|gene364…
GO:0003002	0.000140997	0.014442	regionalization	gene10175|gene10391|gene10476|gene10562|gene10691|gene10804|gene11248|gene11602|gene11814|gene11830|gene11949|gene12143|gene12638|gene12746|gene12912|gene12943|gene13014|gene13091|gene13240|gene13659|gene13661|gene13909|gene14193|gene14291|gene14301|gene14336|gene14635|gene14697|gene14705|gene14923|gene14924|gene14926|gene14927|gene14929|gene14930|gene14931|gene14969|gene15000|gene15103|gene1515|…	gene10175|gene14927|gene15592|gene1602|gene1610|gene16772|gene19075|gene19116|gene21004|gene21361|gene22662|gene3401|gene3583|gene3712|gene3937|gene50|gene5570|gene8116|gene8117|gene8118|gene8119|gene8120|gene8649
GO:1900274	0.000145021	0.0147282	regulation of phospholipase C activity	gene10065|gene10665|gene10693|gene11459|gene11465|gene11649|gene12822|gene13715|gene13860|gene16236|gene20086|gene22269|gene27062|gene27217|gene2928|gene4397|gene4600|gene4605|gene4613|gene5092|gene5818|gene7054|gene7752|gene8728|gene9334|gene9335|gene9994	gene12822|gene13715|gene27217|gene2928|gene4397|gene5818|gene9335
GO:0072509	0.00020384	0.0147794	divalent inorganic cation transmembrane transporter activity	gene10016|gene10068|gene10430|gene10507|gene10566|gene10620|gene10664|gene11232|gene11453|gene11597|gene11891|gene11917|gene11927|gene12114|gene12143|gene12834|gene1292|gene13019|gene13333|gene13402|gene13509|gene13789|gene14151|gene14531|gene14532|gene14544|gene14789|gene14870|gene14989|gene15559|gene15597|gene15599|gene15600|gene15627|gene15664|gene15706|gene15709|gene15710|gene15766|gene1620|g…	gene12114|gene15559|gene15709|gene16261|gene16686|gene16754|gene17597|gene20767|gene20942|gene21024|gene21083|gene21826|gene22256|gene22269|gene22396|gene22402|gene22642|gene25746|gene2997|gene3228|gene3837|gene4816|gene5863|gene7107|gene7453|gene8994|gene94
GO:0046983	0.000206417	0.0147794	protein dimerization activity	gene100|gene10074|gene10082|gene10084|gene10|gene101|gene10115|gene10116|gene10198|gene10276|gene10312|gene10348|gene10367|gene104|gene10423|gene10448|gene10479|gene105|gene10527|gene10581|gene10599|gene10693|gene10801|gene10810|gene108|gene10843|gene10877|gene10897|gene1093|gene11045|gene11059|gene11081|gene11180|gene11209|gene11218|gene11260|gene11366|gene11384|gene11392|gene11436|gene1158|gene…	gene10348|gene108|gene11059|gene12382|gene12722|gene12824|gene13198|gene13336|gene13523|gene13856|gene13976|gene14244|gene15037|gene15088|gene15409|gene15672|gene15761|gene1610|gene1655|gene16578|gene16765|gene17113|gene1737|gene17439|gene17514|gene1798|gene19075|gene19091|gene1940|gene20144|gene20448|gene20521|gene20911|gene21520|gene22256|gene22649|gene22681|gene22724|gene22755|gene2281|gene229…
GO:0045834	0.00014862	0.0148422	positive regulation of lipid metabolic process	gene10090|gene10281|gene10542|gene10693|gene10946|gene11074|gene11281|gene11888|gene11966|gene12487|gene13041|gene13247|gene13261|gene13715|gene13860|gene13862|gene14116|gene14638|gene14831|gene15021|gene15344|gene1557|gene15660|gene15971|gene15974|gene16568|gene17241|gene17302|gene17550|gene17551|gene17681|gene17701|gene18209|gene18251|gene18342|gene18476|gene19100|gene19102|gene19104|gene19105|…	gene10542|gene11281|gene11966|gene13041|gene13715|gene13862|gene22027|gene3640|gene4431|gene4854|gene5009|gene5818|gene7636|gene9916
GO:0050807	0.00014862	0.0148422	regulation of synapse organization	gene10266|gene10478|gene11320|gene11844|gene12014|gene12018|gene1214|gene12241|gene12263|gene12348|gene12420|gene12579|gene1273|gene12978|gene13009|gene13093|gene13102|gene1316|gene13933|gene13992|gene13995|gene14000|gene1404|gene14350|gene14653|gene14724|gene1498|gene14997|gene15212|gene15997|gene16132|gene16492|gene16514|gene16672|gene16795|gene17384|gene17420|gene17676|gene1783|gene18384|gene1…	gene12241|gene12263|gene12978|gene14350|gene16132|gene1783|gene20958|gene21390|gene2536|gene3124|gene3650|gene5601|gene7765|gene8187
GO:0048646	0.000150083	0.0148644	anatomical structure formation involved in morphogenesis	gene10005|gene10041|gene10165|gene10175|gene1018|gene10225|gene10298|gene10309|gene10319|gene10342|gene10351|gene10367|gene10383|gene10391|gene10402|gene10562|gene10581|gene10605|gene10610|gene10693|gene10698|gene10741|gene10832|gene10836|gene10837|gene10867|gene10922|gene10933|gene10997|gene11002|gene11011|gene11177|gene11237|gene11238|gene11241|gene11248|gene11269|gene11304|gene11360|gene11459|…	gene10165|gene10175|gene1018|gene10351|gene10367|gene10867|gene10997|gene11241|gene11588|gene12045|gene12241|gene12978|gene13476|gene14274|gene14884|gene15596|gene15792|gene1602|gene16772|gene17039|gene17545|gene20307|gene2085|gene21004|gene21008|gene22083|gene22662|gene23046|gene23864|gene24055|gene25009|gene25284|gene25292|gene25443|gene25807|gene26331|gene2636|gene26625|gene26732|gene26849|gen…
GO:0042692	0.000151732	0.0149045	muscle cell differentiation	gene10175|gene10367|gene1045|gene10627|gene10721|gene10726|gene11320|gene11809|gene11906|gene11916|gene11949|gene12014|gene12179|gene12191|gene12379|gene12746|gene12764|gene12824|gene12826|gene13720|gene1387|gene13909|gene13948|gene13979|gene14178|gene14209|gene14393|gene14678|gene14767|gene14860|gene15028|gene15103|gene15615|gene15623|gene16083|gene16329|gene16346|gene16497|gene16690|gene17587|g…	gene10175|gene10367|gene12764|gene14178|gene21004|gene21008|gene21381|gene22027|gene22297|gene2405|gene2431|gene25788|gene27019|gene4522|gene6389|gene8649
GO:0043067	0.000153586	0.014964	regulation of programmed cell death	gene10000|gene10097|gene10|gene10132|gene10143|gene10159|gene10162|gene10165|gene10167|gene10175|gene10276|gene1028|gene10309|gene10312|gene10333|gene10337|gene10348|gene10391|gene10469|gene10471|gene10476|gene10485|gene10486|gene10495|gene10524|gene10527|gene10528|gene10542|gene10581|gene10623|gene10635|gene10698|gene10721|gene10726|gene10743|gene10745|gene10823|gene10896|gene10917|gene10918|gen…	gene10165|gene10175|gene10486|gene10542|gene10960|gene10997|gene11055|gene11266|gene115|gene11643|gene11687|gene12024|gene12703|gene12898|gene12903|gene12917|gene13862|gene14313|gene14350|gene15596|gene1602|gene16566|gene1701|gene17416|gene17486|gene17514|gene18161|gene19075|gene19178|gene19263|gene20629|gene20995|gene21004|gene21008|gene21350|gene21381|gene21390|gene21892|gene21990|gene22009|gen…
GO:0019902	0.000217598	0.0150573	phosphatase binding	gene10554|gene1159|gene11631|gene1165|gene11866|gene12051|gene12423|gene12424|gene12722|gene13421|gene13677|gene13771|gene13773|gene1379|gene14202|gene14633|gene14887|gene14934|gene15088|gene15112|gene15359|gene15459|gene15706|gene15709|gene15846|gene16286|gene16361|gene16573|gene16888|gene17193|gene1750|gene17837|gene18218|gene18219|gene18285|gene18313|gene18350|gene18409|gene18734|gene19049|gen…	gene12722|gene15088|gene15709|gene19827|gene19991|gene20954|gene21203|gene21990|gene22269|gene22859|gene23837|gene27115|gene2997|gene359|gene5275|gene7444|gene7918|gene8346|gene9929
GO:0000982	0.000217945	0.0150573	RNA polymerase II core promoter proximal region sequence-specific DNA binding transcription factor activity	gene10041|gene10076|gene1017|gene10175|gene10310|gene10337|gene10367|gene10391|gene10485|gene10562|gene10627|gene10635|gene10662|gene10665|gene10701|gene10721|gene10726|gene10928|gene10997|gene11257|gene11320|gene11347|gene11446|gene11625|gene11835|gene11864|gene11976|gene12014|gene12018|gene12179|gene12191|gene12194|gene12195|gene12259|gene12500|gene12525|gene12620|gene12700|gene12718|gene13026|…	gene10076|gene12179|gene12194|gene13026|gene14178|gene16028|gene1610|gene16329|gene16425|gene1718|gene1737|gene17426|gene17433|gene17884|gene17964|gene19256|gene1982|gene20646|gene20958|gene21520|gene2158|gene21636|gene21892|gene22300|gene24092|gene25020|gene25403|gene25692|gene2880|gene3194|gene3321|gene4248|gene5315|gene5729|gene5817|gene6961|gene7559|gene7780|gene8319|gene8386
GO:0005070	0.000195793	0.0151183	SH3/SH2 adaptor activity	gene10748|gene10988|gene10989|gene11062|gene13128|gene13385|gene1349|gene1402|gene14862|gene14934|gene15129|gene15793|gene16680|gene17225|gene19841|gene21032|gene21275|gene24698|gene24705|gene2567|gene25944|gene26163|gene2630|gene27217|gene28248|gene3305|gene3955|gene4678|gene5170|gene5402|gene5692|gene7182|gene7535|gene8099|gene8126|gene851|gene9224	gene10988|gene13128|gene25944|gene26163|gene27217|gene3305|gene5170|gene8126
GO:0036293	0.000224986	0.0151474	response to decreased oxygen levels	gene10162|gene10229|gene10276|gene10309|gene10348|gene10547|gene10562|gene11000|gene11077|gene11248|gene11381|gene11459|gene11465|gene11721|gene11809|gene12026|gene12097|gene12114|gene12155|gene12182|gene12205|gene12496|gene12515|gene12746|gene1316|gene1346|gene13673|gene1373|gene13790|gene14380|gene14802|gene14807|gene14824|gene14956|gene15131|gene1541|gene15454|gene15644|gene15761|gene15943|gen…	gene10348|gene11809|gene12114|gene12205|gene15644|gene15761|gene15974|gene17137|gene1718|gene19981|gene21520|gene22083|gene22269|gene22655|gene22841|gene22986|gene24092|gene25692|gene25905|gene26700|gene27093|gene5033|gene5413|gene5817|gene5818|gene5863|gene7415|gene752|gene8242
GO:0005622	0.000152105	0.0152105	intracellular	gene10000|gene10014|gene10032|gene10046|gene10115|gene10116|gene10141|gene10227|gene10304|gene10309|gene10351|gene10361|gene10373|gene10403|gene10431|gene10591|gene10608|gene10686|gene10715|gene10836|gene10837|gene10922|gene10969|gene10988|gene10989|gene1|gene11175|gene11219|gene11315|gene11386|gene11594|gene11685|gene1177|gene11909|gene11912|gene11953|gene1203|gene12031|gene12048|gene12069|gene1…	gene10116|gene10351|gene10969|gene10988|gene12328|gene13336|gene13804|gene14066|gene14313|gene14830|gene15596|gene1592|gene15947|gene16813|gene17824|gene18184|gene19329|gene2006|gene20232|gene20437|gene21833|gene22761|gene24743|gene25036|gene25042|gene2555|gene25693|gene25905|gene26732|gene27019|gene2803|gene2872|gene5352|gene5491|gene595|gene6534|gene6904|gene7203|gene779|gene8649|gene9223
GO:0051899	0.00023572	0.0157814	membrane depolarization	gene10351|gene10435|gene10486|gene10495|gene12401|gene12404|gene12537|gene12962|gene1316|gene13454|gene14087|gene14633|gene14653|gene14870|gene15282|gene15395|gene15528|gene15617|gene16019|gene16023|gene16086|gene16261|gene18275|gene18384|gene18510|gene18566|gene19123|gene19134|gene19204|gene20937|gene20938|gene20958|gene21024|gene21209|gene21800|gene22089|gene22140|gene22141|gene22142|gene22402|…	gene10351|gene14087|gene16261|gene18275|gene18384|gene20958|gene21024|gene22402|gene2281|gene25111|gene25147|gene25364|gene25746|gene4025|gene5863|gene8383|gene8994
GO:0007043	0.000245061	0.0161388	cell-cell junction assembly	gene10342|gene10351|gene11113|gene11802|gene12072|gene1295|gene13476|gene13518|gene13914|gene14840|gene15029|gene15088|gene15129|gene15131|gene15310|gene15478|gene15646|gene16590|gene16715|gene17418|gene17860|gene17940|gene17941|gene18153|gene19686|gene20213|gene20214|gene2076|gene21083|gene2120|gene21546|gene2155|gene22171|gene22522|gene2287|gene22966|gene24338|gene24564|gene25284|gene26115|gene…	gene10351|gene11802|gene13476|gene15088|gene15310|gene15646|gene16590|gene17418|gene18153|gene21083|gene26703|gene6518|gene7397
GO:0002028	0.000245061	0.0161388	regulation of sodium ion transport	gene10348|gene11677|gene11844|gene12385|gene12404|gene12703|gene12772|gene12836|gene13278|gene14702|gene14703|gene15133|gene15531|gene17287|gene18029|gene18031|gene18032|gene18210|gene18218|gene18219|gene18384|gene19122|gene19123|gene19204|gene1980|gene20159|gene20551|gene20938|gene20989|gene20991|gene21209|gene2143|gene22027|gene22089|gene22140|gene2425|gene25420|gene26041|gene26523|gene26536|ge…	gene10348|gene12385|gene12703|gene18210|gene18384|gene20551|gene26536|gene27383|gene3065|gene4557|gene5818|gene5863|gene7444
GO:0060249	0.000245099	0.0161388	anatomical structure homeostasis	gene10277|gene10328|gene10376|gene10606|gene10801|gene10971|gene11014|gene11059|gene11152|gene11170|gene11201|gene11281|gene11331|gene11496|gene11497|gene11587|gene11663|gene11687|gene117|gene11771|gene11772|gene12298|gene12323|gene12537|gene12670|gene12898|gene13078|gene13162|gene13321|gene13337|gene13372|gene13581|gene13678|gene13720|gene13828|gene14229|gene14241|gene14338|gene14341|gene14485|g…	gene11014|gene11059|gene117|gene12898|gene14491|gene17689|gene19979|gene19981|gene21330|gene21491|gene22712|gene25785|gene26536|gene26700|gene27344|gene27383|gene27959|gene2877|gene3703|gene4025|gene4441|gene4600|gene519|gene5817|gene6243|gene6984|gene8242|gene8756|gene893|gene9029|gene907
GO:0030111	0.000247979	0.0162392	regulation of Wnt receptor signaling pathway	gene10028|gene10391|gene10400|gene10562|gene10743|gene11107|gene11113|gene11178|gene11320|gene11377|gene11440|gene11602|gene11786|gene11994|gene12127|gene12369|gene12370|gene12496|gene12498|gene12595|gene12634|gene12706|gene12803|gene12898|gene12933|gene13219|gene13235|gene13240|gene13318|gene13436|gene13458|gene13472|gene13506|gene13578|gene13771|gene13773|gene13882|gene13896|gene13906|gene14126…	gene11107|gene12595|gene12898|gene14234|gene15233|gene15592|gene15996|gene1701|gene17514|gene19042|gene19859|gene204|gene20501|gene21330|gene22859|gene23599|gene2461|gene24949|gene26453|gene26526|gene322|gene3376|gene3462|gene398|gene5033|gene5079|gene5275|gene5614|gene596|gene6547|gene6701|gene6709|gene7724|gene7780|gene9135
GO:0072659	0.00017233	0.0166549	protein localization to plasma membrane	gene10351|gene11236|gene11281|gene11867|gene12220|gene12719|gene14287|gene1433|gene14413|gene14679|gene14934|gene15131|gene15344|gene1556|gene15897|gene16086|gene16636|gene17959|gene18209|gene18432|gene19204|gene19361|gene1977|gene20192|gene20389|gene20463|gene20777|gene2120|gene21265|gene2179|gene2296|gene2406|gene24733|gene24736|gene2521|gene25284|gene25748|gene2603|gene26303|gene26536|gene2705…	gene10351|gene11281|gene20389|gene25284|gene26536|gene28027|gene4441|gene5175|gene6117|gene8640
GO:0001077	0.000220462	0.0166958	RNA polymerase II core promoter proximal region sequence-specific DNA binding transcription factor activity involved in positive regulation of transcription	gene10076|gene10175|gene10337|gene10367|gene10391|gene10485|gene10562|gene10627|gene10635|gene10665|gene11347|gene11625|gene11835|gene11864|gene11976|gene12014|gene12018|gene12191|gene12195|gene12259|gene12500|gene12620|gene12700|gene12718|gene13119|gene13250|gene1327|gene13303|gene13665|gene13865|gene1387|gene13948|gene13980|gene14178|gene14209|gene14595|gene14831|gene14891|gene149|gene15112|gen…	gene10175|gene10367|gene14178|gene16028|gene1610|gene17545|gene21537|gene21892|gene23006|gene23046|gene25020|gene25022|gene5545|gene5570|gene5817|gene5824|gene6389|gene6961|gene7636|gene8117|gene8119|gene8386
GO:0031325	0.00025771	0.0167848	positive regulation of cellular metabolic process	gene10000|gene10006|gene10014|gene10041|gene10043|gene10046|gene10066|gene10076|gene10090|gene10141|gene10143|gene10162|gene10166|gene10175|gene10189|gene10198|gene10200|gene10235|gene10236|gene10266|gene10280|gene10281|gene10298|gene10312|gene10313|gene10337|gene10344|gene10367|gene10384|gene10391|gene10405|gene10411|gene10412|gene10417|gene10418|gene10421|gene10427|gene10431|gene10435|gene10443…	gene10076|gene10266|gene10313|gene10542|gene10698|gene11014|gene11072|gene11226|gene11645|gene11703|gene11809|gene11974|gene1209|gene12179|gene12194|gene12205|gene12276|gene12290|gene12382|gene12722|gene12787|gene12816|gene12822|gene12850|gene12898|gene13026|gene13102|gene13142|gene13206|gene13267|gene13323|gene13329|gene13476|gene13756|gene13860|gene13953|gene14233|gene14844|gene15394|gene15592|…
GO:0008093	0.000248935	0.0169018	cytoskeletal adaptor activity	gene10351|gene12124|gene13260|gene14324|gene15386|gene21154|gene2567|gene26284|gene26536|gene26924|gene27088|gene3222|gene4366|gene4397|gene4529|gene4530|gene5692|gene7054|gene7498	gene10351|gene15386|gene26284|gene26536|gene27088|gene5692|gene7498
GO:0019199	0.000228476	0.0169762	transmembrane receptor protein kinase activity	gene10476|gene10693|gene10696|gene10698|gene10742|gene11074|gene11086|gene11310|gene11685|gene11687|gene12423|gene12424|gene12579|gene1273|gene1332|gene13860|gene13862|gene1403|gene1404|gene14676|gene15003|gene1598|gene16594|gene1819|gene18221|gene18254|gene1826|gene183|gene21350|gene21390|gene22065|gene2208|gene22083|gene22138|gene22500|gene23193|gene23310|gene24949|gene2578|gene26202|gene26519|…	gene11687|gene13862|gene21350|gene21390|gene22083|gene3124|gene3640|gene4431|gene4854|gene5491|gene6138|gene8493
GO:0090218	0.000185919	0.0174066	positive regulation of lipid kinase activity	gene10693|gene11074|gene11281|gene11888|gene11966|gene13247|gene13860|gene13862|gene15344|gene17241|gene18251|gene19838|gene26303|gene2772|gene2773|gene3142|gene3143|gene3184|gene3640|gene4431|gene4742|gene4854|gene4858|gene5009|gene712|gene7522|gene851|gene9994	gene11281|gene11966|gene13862|gene3640|gene4431|gene4854|gene5009
GO:0016477	0.000183561	0.0174066	cell migration	gene10000|gene1002|gene10024|gene10119|gene10143|gene10285|gene10309|gene10367|gene10368|gene10391|gene10485|gene10527|gene10564|gene10623|gene10627|gene10693|gene10696|gene10698|gene10736|gene10824|gene10828|gene10830|gene10831|gene10832|gene10834|gene10856|gene10857|gene10877|gene10928|gene11108|gene11113|gene11152|gene11172|gene11205|gene11263|gene11281|gene11304|gene113|gene11325|gene11381|ge…	gene10367|gene11263|gene11281|gene11687|gene12040|gene13525|gene13804|gene13819|gene14313|gene16015|gene1602|gene1701|gene17368|gene17388|gene18173|gene20279|gene21008|gene21361|gene21390|gene22125|gene22630|gene23592|gene24088|gene26625|gene2769|gene28027|gene2928|gene304|gene3124|gene3172|gene3222|gene3460|gene3754|gene3884|gene424|gene4431|gene4854|gene5009|gene504|gene5136|gene5601|gene5824|g…
GO:0043552	0.000185919	0.0174066	positive regulation of phosphatidylinositol 3-kinase activity	gene10693|gene11074|gene11281|gene11888|gene11966|gene13247|gene13860|gene13862|gene15344|gene17241|gene18251|gene19838|gene26303|gene2772|gene2773|gene3142|gene3143|gene3184|gene3640|gene4431|gene4742|gene4854|gene4858|gene5009|gene712|gene7522|gene851|gene9994	gene11281|gene11966|gene13862|gene3640|gene4431|gene4854|gene5009
GO:0018105	0.000183239	0.0174066	peptidyl-serine phosphorylation	gene10280|gene10348|gene10897|gene10969|gene11711|gene11781|gene12024|gene12239|gene12290|gene12703|gene12917|gene13804|gene13906|gene13934|gene14151|gene14359|gene14391|gene14711|gene14811|gene152|gene15254|gene15287|gene15335|gene15596|gene15681|gene15686|gene15869|gene1594|gene15974|gene16086|gene16218|gene16376|gene16530|gene16573|gene17241|gene17287|gene17313|gene18151|gene18206|gene18209|ge…	gene10969|gene12024|gene12290|gene12703|gene12917|gene13804|gene15596|gene20232|gene20618|gene20835|gene22027|gene22083|gene25036|gene25905|gene5136|gene5736|gene5818
GO:0007409	0.000271733	0.0176024	axonogenesis	gene10385|gene10564|gene10627|gene11751|gene12146|gene12500|gene1273|gene12857|gene12990|gene13093|gene13102|gene1316|gene13804|gene13976|gene13992|gene13995|gene14000|gene1404|gene14383|gene14501|gene14656|gene14823|gene15097|gene15390|gene15624|gene16131|gene16166|gene16208|gene16492|gene16590|gene16594|gene1734|gene17418|gene17806|gene18079|gene18181|gene18182|gene18218|gene18219|gene18222|gen…	gene10385|gene13102|gene13804|gene13976|gene16166|gene16590|gene1734|gene17418|gene17806|gene18414|gene23827|gene24949|gene2587|gene26536|gene3548|gene4248|gene4391|gene5033|gene7780|gene8345|gene8847
GO:0008324	0.000267539	0.0178571	cation transmembrane transporter activity	gene10016|gene10019|gene10020|gene10022|gene10068|gene10147|gene10150|gene10376|gene10420|gene10422|gene10430|gene10507|gene10530|gene10555|gene10566|gene10620|gene10630|gene10633|gene10647|gene10663|gene10664|gene10669|gene10721|gene10726|gene10807|gene10940|gene10982|gene11090|gene11122|gene11206|gene11232|gene11269|gene11307|gene11371|gene11453|gene11467|gene11588|gene11597|gene118|gene11891|g…	gene10147|gene10807|gene10940|gene11371|gene118|gene12114|gene12221|gene13133|gene13336|gene13590|gene13854|gene14087|gene14350|gene15559|gene15660|gene15709|gene16261|gene16369|gene16686|gene16754|gene17403|gene17597|gene17729|gene17852|gene19981|gene20130|gene20551|gene20767|gene20942|gene2095|gene21024|gene21083|gene2138|gene21826|gene22256|gene22269|gene22396|gene22402|gene22642|gene2405|gene…
GO:0032956	0.000281508	0.0181029	regulation of actin cytoskeleton organization	gene10004|gene10030|gene10165|gene10184|gene10266|gene10282|gene10320|gene10362|gene10463|gene10527|gene10693|gene10704|gene10742|gene10748|gene11059|gene11060|gene11168|gene11198|gene11248|gene11281|gene11304|gene11370|gene11601|gene11667|gene11695|gene11728|gene11742|gene11786|gene1185|gene11876|gene11877|gene11953|gene12053|gene1220|gene12266|gene12274|gene12479|gene12650|gene12670|gene12803|g…	gene10266|gene10320|gene10742|gene11059|gene11168|gene12898|gene14437|gene15386|gene15761|gene15974|gene16329|gene18414|gene19042|gene20514|gene21101|gene21160|gene21381|gene21382|gene21390|gene21900|gene23580|gene24503|gene25152|gene26272|gene26284|gene26835|gene26974|gene3297|gene3462|gene4837|gene5139|gene5692|gene5758|gene5813|gene5818|gene6709|gene7182|gene7401|gene7498|gene7809|gene8419|gen…
GO:0030154	0.00028248	0.0181029	cell differentiation	gene10001|gene10016|gene10041|gene10065|gene10|gene10165|gene10175|gene1018|gene10214|gene10225|gene10247|gene10268|gene10280|gene1028|gene10298|gene10357|gene10367|gene10391|gene10412|gene1045|gene1046|gene10462|gene10486|gene10504|gene10510|gene10562|gene10621|gene10627|gene1065|gene10665|gene10666|gene10691|gene10696|gene10698|gene10717|gene10718|gene10719|gene10721|gene10726|gene10743|gene107…	gene10698|gene10933|gene11059|gene117|gene11809|gene11821|gene11962|gene12114|gene12179|gene12|gene12253|gene12276|gene12764|gene12824|gene13102|gene13106|gene13171|gene13267|gene13329|gene13460|gene13476|gene13860|gene1392|gene13977|gene14070|gene14071|gene14118|gene14178|gene14335|gene14746|gene15034|gene15233|gene15329|gene15592|gene15761|gene16067|gene16329|gene16425|gene16451|gene16452|gene1…
GO:0044710	0.000285959	0.0182284	single-organism metabolic process	gene10000|gene10003|gene100|gene10018|gene10036|gene10045|gene10088|gene10103|gene10109|gene101|gene10110|gene10120|gene10128|gene10137|gene10150|gene1015|gene10159|gene10162|gene1018|gene1019|gene1020|gene1022|gene10221|gene1023|gene10255|gene10258|gene10289|gene10309|gene10313|gene10329|gene10336|gene10341|gene10342|gene10344|gene10347|gene10371|gene10378|gene1038|gene10385|gene10392|gene10395|…	gene10313|gene10385|gene10392|gene10419|gene10541|gene10542|gene108|gene10929|gene10992|gene11038|gene11157|gene113|gene11585|gene11697|gene11791|gene11809|gene12198|gene12287|gene12486|gene12695|gene12795|gene12896|gene12909|gene13286|gene13323|gene13398|gene13523|gene13607|gene13910|gene14120|gene14121|gene14249|gene14293|gene14721|gene14773|gene15290|gene15449|gene15641|gene15974|gene16013|gen…
GO:0032501	0.000289139	0.0183336	multicellular organismal process	gene10003|gene10029|gene10032|gene10051|gene10061|gene10065|gene10076|gene1008|gene10084|gene10097|gene10102|gene101|gene10156|gene10175|gene10187|gene10189|gene10214|gene10227|gene10240|gene10247|gene10269|gene10271|gene10277|gene10280|gene1028|gene10285|gene10296|gene10298|gene10304|gene10313|gene10317|gene10324|gene10348|gene10351|gene10367|gene10368|gene10374|gene10375|gene10385|gene10391|gen…	gene10029|gene10076|gene10097|gene10187|gene10227|gene10269|gene10271|gene10313|gene10348|gene10351|gene10385|gene10542|gene108|gene10867|gene11014|gene11059|gene11169|gene11267|gene113|gene117|gene11809|gene11821|gene12087|gene12114|gene12205|gene12241|gene12253|gene12870|gene12898|gene12917|gene13026|gene13142|gene13198|gene13315|gene13323|gene13329|gene13398|gene13476|gene13572|gene13590|gene1…
GO:0061035	0.000293398	0.0184073	regulation of cartilage development	gene10476|gene10997|gene11012|gene11248|gene11602|gene11949|gene12670|gene13219|gene13410|gene13532|gene14193|gene14461|gene15028|gene15563|gene15592|gene15761|gene17200|gene17473|gene19075|gene19225|gene19686|gene20140|gene20432|gene20435|gene20646|gene20877|gene21566|gene22171|gene23006|gene23702|gene2393|gene24374|gene26783|gene27132|gene27133|gene3214|gene3232|gene3277|gene3872|gene3943|gene3…	gene15592|gene15761|gene19075|gene20646|gene21566|gene27132|gene27133|gene4248|gene4500|gene5856|gene7124|gene7809|gene9130
GO:0007163	0.00029491	0.0184073	establishment or maintenance of cell polarity	gene10119|gene11742|gene12040|gene12072|gene12719|gene1273|gene12795|gene12870|gene12956|gene13051|gene13156|gene13329|gene13334|gene1373|gene13763|gene13864|gene1407|gene14633|gene14912|gene1515|gene15374|gene15467|gene15478|gene15531|gene15772|gene15854|gene15855|gene15871|gene16076|gene16086|gene16409|gene16590|gene16652|gene16884|gene17088|gene17418|gene17587|gene17706|gene17858|gene18081|gen…	gene12795|gene12870|gene13329|gene16590|gene16652|gene17418|gene18136|gene18414|gene18990|gene20199|gene20238|gene21992|gene22755|gene22965|gene24293|gene26703|gene26932|gene27088|gene5708|gene5962
GO:0032088	0.000293398	0.0184073	negative regulation of NF-kappaB transcription factor activity	gene10062|gene11254|gene11677|gene12565|gene13044|gene13972|gene14244|gene1463|gene1473|gene14940|gene15467|gene17091|gene17136|gene17181|gene17398|gene175|gene17690|gene17751|gene17792|gene18076|gene18674|gene19576|gene19665|gene19767|gene20238|gene20494|gene21110|gene21724|gene21990|gene22026|gene22220|gene23048|gene23166|gene23224|gene24409|gene25687|gene25699|gene25742|gene26575|gene27282|gen…	gene14244|gene17136|gene175|gene17751|gene17792|gene18674|gene19767|gene20238|gene21990|gene23048|gene25742|gene5275|gene5562
GO:0031012	0.000845692	0.018655	extracellular matrix	gene10001|gene10114|gene10153|gene10155|gene10156|gene10239|gene10305|gene10309|gene10328|gene10405|gene10494|gene10509|gene10510|gene10527|gene10547|gene10797|gene10799|gene10800|gene10812|gene10922|gene10950|gene10951|gene10952|gene11043|gene11082|gene11189|gene11205|gene11225|gene11287|gene11295|gene11378|gene11388|gene1154|gene1157|gene11766|gene11882|gene11949|gene11962|gene12145|gene12205|g…	gene11962|gene12205|gene13109|gene13515|gene14118|gene14736|gene15233|gene15411|gene15626|gene15761|gene16283|gene17014|gene17060|gene17196|gene1868|gene19244|gene20115|gene21339|gene21551|gene21566|gene21975|gene22050|gene22329|gene22370|gene22698|gene23114|gene23918|gene23919|gene24958|gene25269|gene25443|gene26150|gene26171|gene4557|gene4862|gene4866|gene5821|gene5923|gene71|gene752|gene7628|g…
GO:0001726	0.000859884	0.0186931	ruffle	gene11742|gene11802|gene11867|gene11891|gene12098|gene12320|gene12645|gene12855|gene13171|gene13709|gene14130|gene14472|gene14473|gene14746|gene14856|gene15386|gene15531|gene16165|gene16739|gene16990|gene17047|gene17275|gene17455|gene17485|gene1776|gene17858|gene17860|gene18014|gene18160|gene18698|gene19030|gene19718|gene20482|gene20484|gene20572|gene20911|gene20971|gene20991|gene21194|gene21397|…	gene11802|gene13171|gene14746|gene15386|gene20911|gene22684|gene24503|gene27959|gene3754|gene4837|gene6284|gene7012|gene7052|gene7708|gene7709|gene7745|gene8343|gene9506
GO:0031644	0.000307803	0.0191125	regulation of neurological system process	gene10029|gene10175|gene10289|gene10435|gene10495|gene10684|gene10703|gene10981|gene11045|gene11149|gene11152|gene11170|gene11236|gene11310|gene11320|gene11354|gene11684|gene12098|gene12114|gene12131|gene12143|gene12483|gene12500|gene12537|gene12648|gene12781|gene12898|gene12962|gene13091|gene1316|gene13454|gene1360|gene13655|gene13878|gene13933|gene13934|gene1404|gene14089|gene14184|gene14306|ge…	gene10029|gene12114|gene12131|gene12898|gene14760|gene15974|gene15997|gene16590|gene17597|gene18275|gene18428|gene19061|gene19981|gene22256|gene22361|gene22642|gene22724|gene2281|gene22897|gene23864|gene24505|gene25111|gene2536|gene25746|gene27132|gene2797|gene4557|gene4961|gene5818|gene7914|gene8383|gene8419|gene8714|gene8994
GO:0060255	0.000315652	0.0194989	regulation of macromolecule metabolic process	gene10000|gene10001|gene10006|gene10011|gene10014|gene10033|gene10041|gene10046|gene1005|gene10062|gene10063|gene10066|gene10070|gene10074|gene10076|gene10090|gene10094|gene10114|gene10115|gene10116|gene10119|gene10124|gene10129|gene10139|gene10141|gene10143|gene10159|gene10162|gene10166|gene10167|gene10175|gene10178|gene10185|gene10189|gene10198|gene10200|gene1021|gene10217|gene10235|gene10236|g…
GO:0009967	0.000320024	0.0196675	positive regulation of signal transduction	gene10000|gene10062|gene10084|gene10090|gene10119|gene10159|gene10189|gene1028|gene10313|gene10348|gene10400|gene10405|gene10417|gene10432|gene10445|gene10464|gene10476|gene10507|gene10562|gene10581|gene10608|gene10613|gene10665|gene10691|gene10693|gene10696|gene10698|gene10734|gene10748|gene10812|gene10817|gene10830|gene10836|gene10837|gene10854|gene10856|gene10857|gene10896|gene10965|gene10966|…	gene10313|gene10348|gene10432|gene10464|gene10698|gene11974|gene12024|gene12205|gene12382|gene12595|gene12722|gene12787|gene12816|gene12898|gene13102|gene13329|gene13860|gene13890|gene14071|gene14384|gene14606|gene15233|gene15408|gene15409|gene15458|gene15592|gene15596|gene15675|gene15761|gene15974|gene16497|gene16525|gene1665|gene1701|gene17060|gene17113|gene17416|gene17514|gene175|gene17679|gen…
GO:0022890	0.000300247	0.0197062	inorganic cation transmembrane transporter activity	gene10016|gene10019|gene10020|gene10022|gene10068|gene10147|gene10150|gene10420|gene10422|gene10430|gene10507|gene10530|gene10555|gene10566|gene10620|gene10647|gene10663|gene10664|gene10669|gene10721|gene10726|gene10807|gene10940|gene11090|gene11122|gene11232|gene11307|gene11453|gene11467|gene11588|gene11597|gene118|gene11891|gene11917|gene11927|gene11933|gene11996|gene11997|gene12031|gene12111|g…	gene10147|gene10807|gene10940|gene118|gene12114|gene13133|gene13336|gene13590|gene14087|gene14350|gene15559|gene15709|gene16261|gene16369|gene16686|gene16754|gene17403|gene17597|gene17729|gene17852|gene20130|gene20551|gene20767|gene20942|gene2095|gene21024|gene21083|gene21826|gene22256|gene22269|gene22396|gene22402|gene22642|gene2405|gene24471|gene2502|gene25746|gene26150|gene26700|gene27034|gene…
GO:0031267	0.000308791	0.0199347	small GTPase binding	gene10215|gene10403|gene10591|gene10706|gene11029|gene11168|gene11281|gene11329|gene11667|gene11786|gene11867|gene11880|gene11978|gene12532|gene12786|gene12928|gene12929|gene12962|gene13440|gene13441|gene1364|gene13907|gene13960|gene13968|gene14061|gene14066|gene14146|gene14147|gene14379|gene14394|gene14413|gene14471|gene14477|gene14495|gene14548|gene14635|gene14823|gene14902|gene15150|gene15219|…	gene11029|gene11168|gene12532|gene12786|gene12928|gene13907|gene15398|gene15672|gene16553|gene19183|gene20835|gene21118|gene21381|gene21382|gene22250|gene22684|gene25504|gene2798|gene5971|gene6284|gene7052|gene7182|gene7448|gene762|gene7649|gene8034|gene8349|gene8847
GO:0051924	0.000335115	0.0204899	regulation of calcium ion transport	gene10348|gene10351|gene10495|gene10507|gene10566|gene10854|gene10856|gene10857|gene10960|gene10999|gene11055|gene11152|gene11170|gene11201|gene11354|gene11703|gene11867|gene11869|gene11962|gene12083|gene12232|gene12386|gene12573|gene13247|gene13270|gene13275|gene13351|gene13555|gene14089|gene14306|gene14310|gene14311|gene14312|gene14313|gene14318|gene14348|gene14473|gene14531|gene14537|gene14543…	gene10348|gene10351|gene11703|gene11962|gene15761|gene16686|gene17538|gene17597|gene19192|gene20279|gene2062|gene20767|gene22269|gene22396|gene22402|gene22642|gene25602|gene26150|gene26675|gene27383|gene5818|gene5821|gene5863|gene7420|gene7453
GO:0050807	0.000338034	0.0205635	regulation of synapse organization	gene10266|gene10478|gene11320|gene11844|gene12014|gene12018|gene1214|gene12241|gene12263|gene12348|gene12420|gene12579|gene1273|gene12978|gene13009|gene13093|gene13102|gene1316|gene13933|gene13992|gene13995|gene14000|gene1404|gene14350|gene14653|gene14724|gene1498|gene14997|gene15212|gene15997|gene16132|gene16492|gene16514|gene16672|gene16795|gene17384|gene17420|gene17676|gene1783|gene18384|gene1…	gene10266|gene10478|gene12241|gene12978|gene13102|gene14350|gene15997|gene18384|gene20958|gene21390|gene2191|gene2281|gene2536|gene26453|gene27221|gene2782|gene3650|gene5275
GO:0030136	0.000981712	0.0210367	clathrin-coated vesicle	gene10073|gene10916|gene11167|gene11216|gene11348|gene11349|gene1137|gene11672|gene11758|gene11821|gene11880|gene12146|gene12188|gene12255|gene12360|gene12390|gene12421|gene12432|gene12498|gene12558|gene12766|gene12786|gene1282|gene12855|gene13108|gene13274|gene13310|gene1360|gene14145|gene14633|gene14635|gene14641|gene14872|gene15087|gene15483|gene15585|gene15743|gene16064|gene16071|gene16217|ge…	gene10916|gene11167|gene11821|gene12421|gene12786|gene14145|gene16217|gene16977|gene19091|gene21378|gene23827|gene24220|gene25410|gene25746|gene26453|gene2860|gene3837|gene6709|gene8224|gene8383|gene8847
GO:0005057	0.000331979	0.0210861	receptor signaling protein activity	gene10476|gene10696|gene10698|gene10935|gene11053|gene11|gene11241|gene11246|gene11248|gene1125|gene11254|gene11322|gene11687|gene11750|gene11873|gene12129|gene12263|gene12420|gene12586|gene12722|gene12843|gene12895|gene13055|gene13247|gene13249|gene13261|gene13506|gene13804|gene13934|gene14064|gene14391|gene14431|gene14606|gene14765|gene14811|gene14850|gene15003|gene15222|gene15271|gene15573|gen…	gene10698|gene12722|gene13804|gene14606|gene15573|gene15675|gene15761|gene1701|gene20144|gene22065|gene22083|gene22859|gene25364|gene25380|gene26461|gene3535|gene3970|gene4749|gene5871|gene6046|gene8419
GO:1901699	0.000350752	0.0212293	cellular response to nitrogen compound	gene10029|gene10097|gene10102|gene10175|gene10276|gene10325|gene10445|gene10527|gene10528|gene10581|gene10596|gene10649|gene10712|gene10740|gene10905|gene10928|gene10981|gene11000|gene11152|gene11175|gene11307|gene11323|gene11597|gene11663|gene11704|gene11714|gene11829|gene11867|gene11922|gene12060|gene12097|gene12110|gene12114|gene12302|gene12325|gene12329|gene12458|gene12494|gene12599|gene12663…	gene10029|gene10097|gene12060|gene12114|gene12722|gene12870|gene13102|gene13142|gene13206|gene15088|gene15386|gene15709|gene17113|gene17228|gene17416|gene17689|gene18210|gene19238|gene20279|gene20448|gene20521|gene21053|gene21101|gene21350|gene22269|gene22731|gene24471|gene25256|gene25602|gene25693|gene26284|gene27766|gene360|gene4723|gene4880|gene4961|gene5079|gene5334|gene5413|gene5813|gene5863…
[truncated: 192 more rows]

## Sheet: mon1 vs. mon48
GO	p	q	Name	Gene_in_background	Gene_in_DM
[truncated: 1,625 more rows]

## Sheet: mon24 vs. mon48
GO	p	q	Name	Gene_in_background	Gene_in_DM
[truncated: 1,736 more rows]
