# Supplementary material for: Dynamic changes of genomic methylation profiles at different growth stages in Chinese Tan sheep
Source: J Anim Sci Biotechnol. 2021 Nov 2;12:118. doi: 10.1186/s40104-021-00632-9 (PMC8561971; doi:10.1186/s40104-021-00632-9)
Supplement: Supplementary file 3 — Additional file 3 Table S3. KEGG pathway analysis for DMR-associated genes. [file 40104_2021_632_MOESM3_ESM.xls]

## Sheet: mon1 vs. mon24
Name	Map	p	q	Gene_in_DM	Hyper_Gene	Hyper_Count	Hypo_Gene	Hypo_Count
Cholinergic synapse	map04725	3.95991e-10	5.68301e-08	gene360|K02649;gene360|K02649;gene360|K02649;gene360|K02649;gene360|K02649;gene594|K04347;gene594|K04347;gene4101|K04997;gene7107|K04959;gene7107|K04959;gene7455|K04850;gene7914|K04630;gene8106|K09047;gene8187|K04515;gene8380|K04130;gene8380|K04130;gene8380|K04130;gene8380|K04130;gene8386|K09048;gene8994|K04344;gene10348|K04515;gene10348|K04515;gene10348|K04515;gene10348|K04515;gene10348|K04515;g…	gene8994|K04344;gene16484|K05858;gene22402|K04851;gene7107|K04959;gene18210|K04456;gene26675|K04515;gene10348|K04515;gene7914|K04630;gene26485|K04541;gene17743|K04534;gene360|K02649;gene15596|K02677;gene25693|K08049;gene4101|K04997;gene26502|K04131;gene13142|K08048;gene22269|K04958;gene20521|K08042;gene13133|K04928;gene8386|K09048;gene8380|K04130;gene594|K04347;gene8106|K09047;gene11764|K07826	24	gene16484|K05858;gene16482|K05858;gene16436|K04857;gene26798|K14636;gene24518|K04926;gene15596|K02677;gene11241|K04368;gene25693|K08049;gene4101|K04997;gene12959|K04930;gene22027|K04456;gene8187|K04515;gene8386|K09048;gene594|K04347;gene7455|K04850	15
Glutamatergic synapse	map04724	3.54315e-10	5.68301e-08	gene173|K05203;gene594|K04347;gene594|K04347;gene2997|K05213;gene2997|K05213;gene3227|K04348;gene3227|K04348;gene3227|K04348;gene3227|K04348;gene3227|K04348;gene3227|K04348;gene3227|K04348;gene3227|K04348;gene3227|K04348;gene3227|K04348;gene3227|K04348;gene4101|K04997;gene7107|K04959;gene7107|K04959;gene7203|K05210;gene7455|K04850;gene7914|K04630;gene8281|K04608;gene8994|K04344;gene10035|K05197;g…	gene8994|K04344;gene16484|K05858;gene22402|K04851;gene7107|K04959;gene16269|K01915;gene25746|K05209;gene21491|K15010;gene7914|K04630;gene26485|K04541;gene19179|K05204;gene17743|K04534;gene22256|K04608;gene10035|K05197;gene24505|K15009;gene15596|K02677;gene25693|K08049;gene4101|K04997;gene2997|K05213;gene13142|K08048;gene22269|K04958;gene25276|K15008;gene18275|K05205;gene20521|K08042;gene11697|K16…	26	gene3227|K04348;gene16484|K05858;gene16482|K05858;gene19179|K05204;gene10035|K05197;gene24505|K15009;gene15596|K02677;gene25693|K08049;gene4101|K04997;gene25276|K15008;gene19777|K05613;gene18457|K05212;gene173|K05203;gene8281|K04608;gene7203|K05210;gene594|K04347;gene7455|K04850	17
MAPK signaling pathway	map04010	5.39527e-10	5.68301e-08	gene594|K04347;gene594|K04347;gene2324|K04462;gene2324|K04462;gene2324|K04462;gene2324|K04462;gene2324|K04462;gene2324|K04462;gene2324|K04462;gene2324|K04462;gene2324|K04462;gene2324|K04462;gene2324|K04462;gene2324|K04462;gene2324|K04462;gene2324|K04462;gene2324|K04462;gene2324|K04462;gene2525|K08053;gene2525|K08053;gene2525|K08053;gene2525|K08053;gene2525|K08053;gene2555|K07831;gene2555|K07831;g…	gene2525|K08053;gene16686|K04863;gene5829|K04461;gene7401|K04356;gene8994|K04344;gene22402|K04851;gene12290|K04445;gene18210|K04456;gene2324|K04462;gene17884|K17333;gene12722|K04426;gene6571|K04458;gene12060|K04453;gene22396|K04860;gene12205|K13377;gene8419|K04365;gene16261|K04852;gene24949|K05093;gene15596|K02677;gene26336|K04346;gene22859|K04441;gene2555|K07831;gene12917|K04373;gene3970|K04424;…	39	gene3227|K04348;gene16686|K04863;gene19665|K04439;gene12290|K04445;gene10175|K04454;gene6389|K04465;gene10427|K02580;gene16436|K04857;gene28027|K04358;gene16261|K04852;gene11281|K04392;gene15596|K02677;gene3124|K04360;gene11241|K04368;gene2555|K07831;gene12917|K04373;gene22027|K04456;gene11633|K04350;gene7395|K03158;gene15271|K04421;gene8306|K04437;gene22083|K04388;gene10165|K04352;gene594|K04347…	28
Focal adhesion	map04510	3.88874e-09	3.07211e-07	gene71|K06238;gene360|K02649;gene360|K02649;gene360|K02649;gene360|K02649;gene360|K02649;gene2062|K00907|.;gene2062|K00907|.;gene2062|K00907|.;gene2062|K00907|.;gene2062|K00907|.;gene2062|K00907|.;gene5009|K05730;gene5079|K06277;gene8306|K04437;gene8419|K04365;gene8419|K04365;gene8419|K04365;gene8419|K04365;gene8419|K04365;gene8419|K04365;gene8419|K04365;gene8419|K04365;gene8419|K04365;gene8419|K…	gene11802|K06271;gene23750|K00907;gene23114|K06252;gene13860|K05096;gene18210|K04456;gene14118|K06237;gene22125|K06585;gene22986|K05448;gene5079|K06277;gene21350|K05087;gene25226|K06240;gene25010|K13708;gene360|K02649;gene8419|K04365;gene15596|K02677;gene18153|K05699;gene71|K06238;gene17014|K06240;gene13102|K05725;gene25273|K12757;gene25602|K06276;gene10698|K05098;gene20954|K06269;gene18414|K0573…	29	gene11802|K06271;gene23750|K00907;gene14884|K06236;gene22938|K10152;gene18173|K05734;gene22125|K06585;gene5009|K05730;gene21350|K05087;gene15792|K03853;gene11281|K04392;gene15596|K02677;gene18741|K17457;gene11241|K04368;gene20796|K05450;gene22027|K04456;gene14117|K06237;gene8306|K04437;gene28235|K05733;gene11263|K06587;gene9223|K05730;gene21509|K04349	21
Proteoglycans in cancer	map05205	1.13762e-08	7.18973e-07	gene46|K09069;gene360|K02649;gene360|K02649;gene360|K02649;gene360|K02649;gene360|K02649;gene1701|K05731;gene2555|K07831;gene2555|K07831;gene2555|K07831;gene4431|K05085;gene4431|K05085;gene4431|K05085;gene4431|K05085;gene4495|K01357;gene4862|K06255;gene6352|K03258;gene6352|K03258;gene6585|K12461;gene6585|K12461;gene6585|K12461;gene6585|K12461;gene6585|K12461;gene7107|K04959;gene7107|K04959;gene81…	gene12822|K08550;gene12870|K08007;gene7107|K04959;gene18210|K04456;gene26675|K04515;gene10348|K04515;gene22986|K05448;gene21350|K05087;gene20448|K03685;gene1701|K05731;gene360|K02649;gene46|K09069;gene8419|K04365;gene24503|K06106;gene15596|K02677;gene22859|K04441;gene2555|K07831;gene17538|K05859;gene15974|K07203;gene6352|K03258;gene10351|K10380;gene22269|K04958;gene24635|K04390;gene13102|K05725;g…	38	gene4431|K05085;gene23719|K02991;gene12822|K08550;gene24743|K07965;gene19178|K07532;gene21350|K05087;gene1701|K05731;gene11281|K04392;gene15596|K02677;gene18741|K17457;gene11241|K04368;gene2555|K07831;gene10351|K10380;gene22027|K04456;gene13525|K16336;gene26536|K10380;gene4495|K01357;gene8187|K04515;gene8306|K04437;gene17368|K01403	20
Endocytosis	map04144	4.96513e-08	2.61497e-06	gene82|K12491;gene2095|K06503;gene2095|K06503;gene2095|K06503;gene2095|K06503;gene2305|K06069;gene2305|K06069;gene3450|K00889;gene3450|K00889;gene3450|K00889;gene3450|K00889;gene3450|K00889;gene3450|K00889;gene3450|K00889;gene3450|K00889;gene4431|K05085;gene4431|K05085;gene4431|K05085;gene4431|K05085;gene4837|K12488;gene5189|K12186;gene5189|K12186;gene5189|K12186;gene5189|K12186;gene5304|K12488;g…	gene17418|K06093;gene14434|K05737;gene13860|K05096;gene15414|K18441;gene82|K12491;gene9826|K12494;gene13765|K12190;gene5304|K12488;gene12205|K13377;gene21350|K05087;gene27118|K12494;gene24949|K05093;gene5189|K12186;gene8714|K07937;gene13145|K12488;gene7597|K12493;gene23135|K03283;gene10698|K05098;gene24933|K08291;gene22065|K04361;gene2095|K06503;gene16590|K04237;gene15761|K13376;gene22083|K04388;…	33	gene14647|K12489;gene4431|K05085;gene19665|K04439;gene15414|K18441;gene6685|K17848;gene21080|K12487;gene21350|K05087;gene27118|K12494;gene26276|K04678;gene13145|K12488;gene9320|K00889;gene25420|K10591;gene24808|K12494;gene2305|K06069;gene24933|K08291;gene22614|K04180;gene14813|K12471;gene7036|K18441;gene16590|K04237;gene22083|K04388;gene11696|K12477;gene8840|K12472;gene15932|K01528;gene11056|K082…	24
Axon guidance	map04360	9.22966e-08	4.0979e-06	gene115|K07525;gene848|K07522;gene848|K07522;gene848|K07522;gene848|K07522;gene848|K07522;gene848|K07522;gene848|K07522;gene1783|K06754|.;gene1783|K06754|.;gene1783|K06754|.;gene1783|K06754|.;gene1783|K06754|.;gene1783|K06754|.;gene1783|K06754|.;gene1783|K06754|.;gene1783|K06754|.;gene1783|K06754|.;gene1783|K06754|.;gene1783|K06754|.;gene1787|K06753;gene1787|K06753;gene1787|K06753;gene1787|K06753…	gene19792|K07523;gene20115|K06850;gene10742|K05106;gene14103|K05463;gene15672|K07526;gene17884|K17333;gene7914|K04630;gene17426|K17332;gene22250|K07526;gene16393|K06820;gene2889|K07524;gene14736|K06843;gene27028|K07521;gene20514|K06841;gene13102|K05725;gene1787|K06753;gene22496|K06840;gene10266|K05462;gene8345|K06820	19	gene3227|K04348;gene6646|K07526;gene8493|K05102;gene20115|K06850;gene18173|K05734;gene15672|K07526;gene115|K07525;gene19178|K07532;gene5075|K16359;gene2889|K07524;gene22734|K06820;gene11281|K04392;gene4854|K05109;gene848|K07522;gene27028|K07521;gene1783|K06754;gene8345|K06820;gene6276|K06572;gene10165|K04352;gene28235|K05733	20
Pathways in cancer	map05200	1.03744e-07	4.0979e-06	gene274|K07299;gene360|K02649;gene360|K02649;gene360|K02649;gene360|K02649;gene360|K02649;gene594|K04347;gene594|K04347;gene1614|K08526;gene1614|K08526;gene1614|K08526;gene1614|K08526;gene2324|K04462;gene2324|K04462;gene2324|K04462;gene2324|K04462;gene2324|K04462;gene2324|K04462;gene2324|K04462;gene2324|K04462;gene2324|K04462;gene2324|K04462;gene2324|K04462;gene2324|K04462;gene2324|K04462;gene232…	gene16484|K05858;gene21990|K03174;gene18210|K04456;gene2324|K04462;gene14118|K06237;gene9806|K05691;gene12060|K04453;gene7914|K04630;gene22986|K05448;gene26485|K04541;gene15088|K10056;gene22841|K04504;gene12205|K13377;gene19075|K10055;gene21350|K05087;gene25226|K06240;gene5614|K04490;gene360|K02649;gene8419|K04365;gene6701|K16797;gene4248|K16798;gene24949|K05093;gene2845|K03172;gene15596|K02677;g…	55	gene11800|K09290;gene16484|K05858;gene16482|K05858;gene8649|K11988;gene13862|K05092;gene21990|K03174;gene13569|K10053;gene10427|K02580;gene19178|K07532;gene5601|K05691;gene28027|K04358;gene19075|K10055;gene21350|K05087;gene11281|K04392;gene15596|K02677;gene11241|K04368;gene25693|K08049;gene7745|K02091;gene26565|K05691;gene22027|K04456;gene11633|K04350;gene5817|K09095;gene15592|K04385;gene14117|K0…	33
Phosphatidylinositol signaling system	map04070	2.02875e-07	7.12316e-06	gene108|K00901;gene113|K03084;gene360|K02649;gene360|K02649;gene360|K02649;gene360|K02649;gene360|K02649;gene2190|K00901;gene2190|K00901;gene2190|K00901;gene2190|K00901;gene2190|K00901;gene2190|K00901;gene2190|K00901;gene2190|K00901;gene2190|K00901;gene3450|K00889;gene3450|K00889;gene3450|K00889;gene3450|K00889;gene3450|K00889;gene3450|K00889;gene3450|K00889;gene3450|K00889;gene7107|K04959;gene71…	gene19616|K15909;gene16484|K05858;gene7107|K04959;gene113|K03084;gene360|K02649;gene27959|K01108;gene15596|K02677;gene108|K00901;gene10929|K00981;gene17538|K05859;gene25042|K01106;gene22269|K04958;gene25310|K01092;gene15641|K00923;gene20660|K01109;gene8383|K00901;gene16614|K00920;gene13675|K00901;gene3450|K00889;gene19835|K00901	20	gene16484|K05858;gene16482|K05858;gene15596|K02677;gene108|K00901;gene9320|K00889;gene25042|K01106;gene19835|K00901;gene21833|K00913;gene2190|K00901	9
Regulation of actin cytoskeleton	map04810	7.66021e-07	2.42063e-05	gene360|K02649;gene360|K02649;gene360|K02649;gene360|K02649;gene360|K02649;gene594|K04347;gene594|K04347;gene1701|K05731;gene2062|K00907|.;gene2062|K00907|.;gene2062|K00907|.;gene2062|K00907|.;gene2062|K00907|.;gene2062|K00907|.;gene2555|K07831;gene2555|K07831;gene2555|K07831;gene3450|K00889;gene3450|K00889;gene3450|K00889;gene3450|K00889;gene3450|K00889;gene3450|K00889;gene3450|K00889;gene3450|K…	gene23750|K00907;gene12870|K08007;gene14437|K05766;gene14434|K05737;gene3779|K05769;gene22125|K06585;gene7809|K05768;gene13649|K05745;gene25010|K13708;gene1701|K05731;gene360|K02649;gene8419|K04365;gene26272|K05757;gene24949|K05093;gene26336|K04346;gene18153|K05699;gene26502|K04131;gene2555|K07831;gene13102|K05725;gene25273|K12757;gene21101|K05766;gene20954|K06269;gene18414|K05732;gene2062|K00907…	33	gene23750|K00907;gene18173|K05734;gene28365|K05741;gene22125|K06585;gene5009|K05730;gene19178|K07532;gene28027|K04358;gene1701|K05731;gene11281|K04392;gene18741|K17457;gene11241|K04368;gene2555|K07831;gene9320|K00889;gene20796|K05450;gene21101|K05766;gene594|K04347;gene28235|K05733;gene9916|K18496;gene11263|K06587;gene24496|K04358;gene9223|K05730	21
Circadian entrainment	map04713	9.49562e-07	2.72783e-05	gene594|K04347;gene594|K04347;gene4101|K04997;gene7203|K05210;gene7455|K04850;gene7914|K04630;gene8187|K04515;gene10035|K05197;gene10035|K05197;gene10035|K05197;gene10035|K05197;gene10035|K05197;gene10348|K04515;gene10348|K04515;gene10348|K04515;gene10348|K04515;gene10348|K04515;gene10348|K04515;gene10348|K04515;gene10348|K04515;gene10348|K04515;gene10348|K04515;gene10348|K04515;gene10348|K04515;…	gene16484|K05858;gene22402|K04851;gene12290|K04445;gene25746|K05209;gene26675|K04515;gene10348|K04515;gene7914|K04630;gene26485|K04541;gene17743|K04534;gene10035|K05197;gene15596|K02677;gene25693|K08049;gene4101|K04997;gene13142|K08048;gene22269|K04958;gene24611|K07376;gene20521|K08042;gene594|K04347;gene11764|K07826	19	gene16484|K05858;gene16482|K05858;gene12290|K04445;gene20805|K12318;gene10035|K05197;gene15596|K02677;gene25693|K08049;gene4101|K04997;gene18457|K05212;gene7203|K05210;gene8187|K04515;gene594|K04347;gene7455|K04850	13
Transcriptional misregulation in cancer	map05202	1.59375e-06	4.19686e-05	gene1610|K09355;gene1614|K08526;gene1614|K08526;gene1614|K08526;gene1614|K08526;gene2191|K15593;gene2191|K15593;gene2191|K15593;gene2191|K15593;gene2191|K15593;gene2191|K15593;gene2736|K08367;gene2769|K09435;gene2845|K03172;gene2845|K03172;gene2845|K03172;gene2845|K03172;gene2845|K03172;gene2845|K03172;gene2845|K03172;gene2845|K03172;gene2845|K03172;gene2845|K03172;gene3321|K09383;gene3321|K09383…	gene2769|K09435;gene21612|K11644;gene11072|K11424;gene13860|K05096;gene12060|K04453;gene7724|K08821;gene13329|K15616;gene15088|K10056;gene15660|K15379;gene19075|K10055;gene21350|K05087;gene9247|K15187;gene20646|K04676;gene2845|K03172;gene21520|K15589;gene2191|K15593;gene13102|K05725;gene6045|K04387;gene3321|K09383;gene27093|K01343;gene1614|K08526;gene2736|K08367;gene22083|K04388;gene27436|K06571;…	27	gene2769|K09435;gene10175|K04454;gene13862|K05092;gene13569|K10053;gene10427|K02580;gene7724|K08821;gene19075|K10055;gene21350|K05087;gene23006|K09278;gene3583|K15187;gene22083|K04388;gene17518|K09035;gene9001|K15604;gene5545|K15613;gene17368|K01403;gene1610|K09355	16
Long-term potentiation	map04720	3.67162e-06	8.92486e-05	gene3227|K04348;gene3227|K04348;gene3227|K04348;gene3227|K04348;gene3227|K04348;gene3227|K04348;gene3227|K04348;gene3227|K04348;gene3227|K04348;gene3227|K04348;gene3227|K04348;gene7107|K04959;gene7107|K04959;gene7203|K05210;gene7455|K04850;gene8187|K04515;gene8419|K04365;gene8419|K04365;gene8419|K04365;gene8419|K04365;gene8419|K04365;gene8419|K04365;gene8419|K04365;gene8419|K04365;gene8419|K04365…	gene16484|K05858;gene7107|K04959;gene25746|K05209;gene26675|K04515;gene10348|K04515;gene10035|K05197;gene8419|K04365;gene15596|K02677;gene25692|K04498;gene13142|K08048;gene12917|K04373;gene22269|K04958;gene20954|K06269	13	gene3227|K04348;gene16484|K05858;gene16482|K05858;gene10035|K05197;gene15596|K02677;gene11241|K04368;gene12917|K04373;gene18457|K05212;gene7203|K05210;gene8187|K04515;gene7455|K04850	11
Gastric acid secretion	map04971	9.59958e-06	0.000216676	gene2062|K00907|.;gene2062|K00907|.;gene2062|K00907|.;gene2062|K00907|.;gene2062|K00907|.;gene2062|K00907|.;gene6038|K13961;gene7107|K04959;gene7107|K04959;gene7914|K04630;gene8187|K04515;gene10348|K04515;gene10348|K04515;gene10348|K04515;gene10348|K04515;gene10348|K04515;gene10348|K04515;gene10348|K04515;gene10348|K04515;gene10348|K04515;gene10348|K04515;gene10348|K04515;gene10348|K04515;gene103…	gene23750|K00907;gene16484|K05858;gene12870|K08007;gene7107|K04959;gene26675|K04515;gene10348|K04515;gene7914|K04630;gene6038|K13961;gene15596|K02677;gene25693|K08049;gene26502|K04131;gene13142|K08048;gene22269|K04958;gene20521|K08042;gene2062|K00907;gene13572|K13962	16	gene23750|K00907;gene16484|K05858;gene16482|K05858;gene24518|K04926;gene15596|K02677;gene25693|K08049;gene16321|K04913;gene8187|K04515	8
Calcium signaling pathway	map04020	1.44406e-05	0.000304215	gene2062|K00907|.;gene2062|K00907|.;gene2062|K00907|.;gene2062|K00907|.;gene2062|K00907|.;gene2062|K00907|.;gene3227|K04348;gene3227|K04348;gene3227|K04348;gene3227|K04348;gene3227|K04348;gene3227|K04348;gene3227|K04348;gene3227|K04348;gene3227|K04348;gene3227|K04348;gene3227|K04348;gene3392|K04636;gene3392|K04636;gene4431|K05085;gene4431|K05085;gene4431|K05085;gene4431|K05085;gene5863|K05849;gen…	gene5863|K05849;gene23750|K00907;gene8994|K04344;gene16484|K05858;gene22402|K04851;gene7107|K04959;gene25746|K05209;gene26675|K04515;gene10348|K04515;gene22642|K05850;gene15709|K05850;gene19981|K05217;gene16261|K04852;gene12114|K05849;gene15596|K02677;gene25693|K08049;gene26502|K04131;gene13142|K08048;gene17538|K05859;gene22269|K04958;gene20521|K08042;gene2062|K00907;gene22065|K04361;gene8380|K04…	25	gene3227|K04348;gene4431|K05085;gene19592|K16059;gene23750|K00907;gene11919|K15041;gene16484|K05858;gene16482|K05858;gene3392|K04636;gene13715|K04157;gene16436|K04857;gene9335|K04637;gene16261|K04852;gene15596|K02677;gene25693|K08049;gene18457|K05212;gene8187|K04515;gene7455|K04850	17
Long-term depression	map04730	1.59639e-05	0.000315288	gene7107|K04959;gene7107|K04959;gene7914|K04630;gene8419|K04365;gene8419|K04365;gene8419|K04365;gene8419|K04365;gene8419|K04365;gene8419|K04365;gene8419|K04365;gene8419|K04365;gene8419|K04365;gene8419|K04365;gene8994|K04344;gene10035|K05197;gene10035|K05197;gene10035|K05197;gene10035|K05197;gene10035|K05197;gene10486|K05207;gene11241|K04368;gene11241|K04368;gene11241|K04368;gene11697|K16342;gene1…	gene8994|K04344;gene16484|K05858;gene7107|K04959;gene7914|K04630;gene17743|K04534;gene21350|K05087;gene10035|K05197;gene8419|K04365;gene15596|K02677;gene26336|K04346;gene22269|K04958;gene24611|K07376;gene11697|K16342	13	gene16484|K05858;gene16482|K05858;gene20805|K12318;gene21350|K05087;gene10035|K05197;gene15596|K02677;gene11241|K04368;gene10486|K05207	8
Dopaminergic synapse	map04728	1.75298e-05	0.000318325	gene594|K04347;gene594|K04347;gene3227|K04348;gene3227|K04348;gene3227|K04348;gene3227|K04348;gene3227|K04348;gene3227|K04348;gene3227|K04348;gene3227|K04348;gene3227|K04348;gene3227|K04348;gene3227|K04348;gene4101|K04997;gene7107|K04959;gene7107|K04959;gene7203|K05210;gene7455|K04850;gene7914|K04630;gene8106|K09047;gene8187|K04515;gene8386|K09048;gene8994|K04344;gene10035|K05197;gene10035|K05197…	gene8994|K04344;gene16484|K05858;gene22402|K04851;gene7107|K04959;gene18210|K04456;gene25746|K05209;gene26675|K04515;gene10348|K04515;gene7914|K04630;gene26485|K04541;gene24915|K08155;gene17743|K04534;gene10035|K05197;gene15596|K02677;gene4101|K04997;gene22859|K04441;gene22269|K04958;gene20954|K06269;gene8386|K09048;gene594|K04347;gene8106|K09047;gene11764|K07826;gene21972|K11584	23	gene3227|K04348;gene16484|K05858;gene16482|K05858;gene10035|K05197;gene15596|K02677;gene4101|K04997;gene22027|K04456;gene7203|K05210;gene8187|K04515;gene8386|K09048;gene594|K04347;gene7455|K04850;gene21972|K11584	13
Morphine addiction	map05032	1.81325e-05	0.000318325	gene594|K04347;gene594|K04347;gene3283|K04615;gene3283|K04615;gene4101|K04997;gene7914|K04630;gene8994|K04344;gene9116|K13293;gene10097|K05181;gene10097|K05181;gene10097|K05181;gene11056|K08291;gene11056|K08291;gene11056|K08291;gene11056|K08291;gene11056|K08291;gene11764|K07826;gene12909|K18438;gene12909|K18438;gene12909|K18438;gene12909|K18438;gene12909|K18438;gene12909|K18438;gene12909|K18438;g…	gene8994|K04344;gene19238|K13296;gene7914|K04630;gene26485|K04541;gene17743|K04534;gene9116|K13293;gene21484|K18437;gene15596|K02677;gene20279|K13293;gene25693|K08049;gene4101|K04997;gene13142|K08048;gene12909|K18438;gene20521|K08042;gene3283|K04615;gene24933|K08291;gene594|K04347;gene10097|K05181;gene11764|K07826	19	gene19665|K04439;gene15596|K02677;gene20279|K13293;gene25693|K08049;gene4101|K04997;gene12909|K18438;gene24933|K08291;gene27944|K05175;gene594|K04347;gene11056|K08291	10
PI3K-Akt signaling pathway	map04151	3.81582e-05	0.000634631	gene71|K06238;gene360|K02649;gene360|K02649;gene360|K02649;gene360|K02649;gene360|K02649;gene594|K04347;gene594|K04347;gene893|K05453;gene2928|K04289;gene2928|K04289;gene2928|K04289;gene2928|K04289;gene2928|K04289;gene3640|K05121;gene3640|K05121;gene5136|K06071;gene6133|K16341;gene6133|K16341;gene6133|K16341;gene6133|K16341;gene6133|K16341;gene6352|K03258;gene6352|K03258;gene6389|K04465;gene7745|…	gene23114|K06252;gene13860|K05096;gene18210|K04456;gene17310|K16197;gene14118|K06237;gene22125|K06585;gene22986|K05448;gene26485|K04541;gene25931|K05071;gene5136|K06071;gene21350|K05087;gene25226|K06240;gene360|K02649;gene24710|K12230;gene24949|K05093;gene20367|K05080;gene9372|K05430;gene7745|K02091;gene15974|K07203;gene6352|K03258;gene71|K06238;gene17014|K06240;gene13102|K05725;gene893|K05453;ge…	42	gene23719|K02991;gene14884|K06236;gene22938|K10152;gene22125|K06585;gene6389|K04465;gene10427|K02580;gene28027|K04358;gene5136|K06071;gene21350|K05087;gene11281|K04392;gene3640|K05121;gene11241|K04368;gene7745|K02091;gene20796|K05450;gene22027|K04456;gene12703|K13302;gene14117|K06237;gene2928|K04289;gene8386|K09048;gene25462|K16340;gene16791|K16197;gene594|K04347;gene26849|K05466;gene9916|K18496;…	27
Retrograde endocannabinoid signaling	map04723	4.28863e-05	0.000677603	gene594|K04347;gene594|K04347;gene4101|K04997;gene7107|K04959;gene7107|K04959;gene7455|K04850;gene7914|K04630;gene8994|K04344;gene10035|K05197;gene10035|K05197;gene10035|K05197;gene10035|K05197;gene10035|K05197;gene10097|K05181;gene10097|K05181;gene10097|K05181;gene11764|K07826;gene13142|K08048;gene15596|K02677;gene16436|K04857;gene16482|K05858;gene16482|K05858;gene16482|K05858;gene16482|K05858;g…	gene8994|K04344;gene16484|K05858;gene22402|K04851;gene7107|K04959;gene7914|K04630;gene26485|K04541;gene17743|K04534;gene10035|K05197;gene15596|K02677;gene25693|K08049;gene4101|K04997;gene22859|K04441;gene13142|K08048;gene22269|K04958;gene20521|K08042;gene22724|K01054;gene594|K04347;gene10097|K05181;gene11764|K07826	19	gene16484|K05858;gene16482|K05858;gene16436|K04857;gene10035|K05197;gene15596|K02677;gene25693|K08049;gene4101|K04997;gene27944|K05175;gene594|K04347;gene7455|K04850	10
Fc gamma R-mediated phagocytosis	map04666	6.43931e-05	0.000968963	gene113|K03084;gene360|K02649;gene360|K02649;gene360|K02649;gene360|K02649;gene360|K02649;gene497|.|K01080;gene497|.|K01080;gene3450|K00889;gene3450|K00889;gene3450|K00889;gene3450|K00889;gene3450|K00889;gene3450|K00889;gene3450|K00889;gene3450|K00889;gene4837|K12488;gene5009|K05730;gene5304|K12488;gene5304|K12488;gene5304|K12488;gene5304|K12488;gene5304|K12488;gene5304|K12488;gene5304|K12488;gen…	gene19616|K15909;gene18210|K04456;gene7809|K05768;gene113|K03084;gene5304|K12488;gene23868|K08091;gene360|K02649;gene26272|K05757;gene15596|K02677;gene13145|K12488;gene17538|K05859;gene5818|K18050;gene8224|K12562;gene3450|K00889;gene4837|K12488	15	gene5009|K05730;gene11281|K04392;gene15596|K02677;gene11241|K04368;gene13145|K12488;gene9320|K00889;gene497|K01080;gene5818|K18050;gene22027|K04456;gene25944|K07362;gene20482|K12559;gene9223|K05730	12
Non-small cell lung cancer	map05223	0.00010142	0.00145676	gene360|K02649;gene360|K02649;gene360|K02649;gene360|K02649;gene360|K02649;gene1614|K08526;gene1614|K08526;gene1614|K08526;gene1614|K08526;gene4836|K09389;gene5491|K05119;gene7745|K02091;gene8419|K04365;gene8419|K04365;gene8419|K04365;gene8419|K04365;gene8419|K04365;gene8419|K04365;gene8419|K04365;gene8419|K04365;gene8419|K04365;gene8419|K04365;gene11241|K04368;gene11241|K04368;gene11241|K04368;g…	gene18210|K04456;gene360|K02649;gene8419|K04365;gene15596|K02677;gene7745|K02091;gene17538|K05859;gene25602|K06276;gene22352|K01522;gene22065|K04361;gene27133|K08528;gene27132|K08528;gene1614|K08526;gene4836|K09389	13	gene5491|K05119;gene15596|K02677;gene11241|K04368;gene7745|K02091;gene22027|K04456;gene22352|K01522	6
ECM-receptor interaction	map04512	0.000126113	0.00173269	gene71|K06238;gene4862|K06255;gene11167|K06258;gene11263|K06587;gene11263|K06587;gene14117|K06237;gene14118|K06237;gene14884|K06236;gene16132|K06254;gene17014|K06240;gene17323|K16338;gene21378|K06258;gene21378|K06258;gene21378|K06258;gene21378|K06258;gene22125|K06585;gene22517|K06265;gene23114|K06252;gene25226|K06240;gene25226|K06240;gene25226|K06240;gene25226|K06240;gene28249|K06237;gene28249|K0…	gene23114|K06252;gene14118|K06237;gene22125|K06585;gene25226|K06240;gene21378|K06258;gene71|K06238;gene17014|K06240;gene11167|K06258;gene22517|K06265;gene4862|K06255;gene28249|K06237;gene17323|K16338	12	gene14884|K06236;gene22125|K06585;gene16132|K06254;gene11167|K06258;gene14117|K06237;gene11263|K06587	6
Arrhythmogenic right ventricular cardiomyopathy (ARVC)	map05412	0.000155896	0.0019307	gene5601|K05691;gene5601|K05691;gene5601|K05691;gene5601|K05691;gene5601|K05691;gene5614|K04490;gene7453|K04861;gene7455|K04850;gene9806|K05691;gene9806|K05691;gene11263|K06587;gene11263|K06587;gene15088|K10056;gene15088|K10056;gene15088|K10056;gene15088|K10056;gene15088|K10056;gene16436|K04857;gene16686|K04863;gene16686|K04863;gene16686|K04863;gene16686|K04863;gene16686|K04863;gene16686|K04863;g…	gene27383|K10366;gene16686|K04863;gene22402|K04851;gene22125|K06585;gene9806|K05691;gene15088|K10056;gene22396|K04860;gene5614|K04490;gene18153|K05699;gene22517|K06265;gene7453|K04861	11	gene16686|K04863;gene22125|K06585;gene5601|K05691;gene16436|K04857;gene26565|K05691;gene11263|K06587;gene7455|K04850	7
Amoebiasis	map05146	0.000152528	0.0019307	gene360|K02649;gene360|K02649;gene360|K02649;gene360|K02649;gene360|K02649;gene3392|K04636;gene3392|K04636;gene6045|K04387;gene6045|K04387;gene6045|K04387;gene6045|K04387;gene6045|K04387;gene9335|K04637;gene10427|K02580;gene10427|K02580;gene12205|K13377;gene12205|K13377;gene13102|K05725;gene14117|K06237;gene14118|K06237;gene14884|K06236;gene15596|K02677;gene15761|K13376;gene15761|K13376;gene15761…	gene16484|K05858;gene14118|K06237;gene12205|K13377;gene25226|K06240;gene360|K02649;gene15596|K02677;gene18153|K05699;gene25473|K13963;gene17014|K06240;gene13102|K05725;gene6045|K04387;gene15761|K13376;gene28249|K06237;gene22712|K07897	14	gene16484|K05858;gene16482|K05858;gene14884|K06236;gene3392|K04636;gene10427|K02580;gene9335|K04637;gene15596|K02677;gene14117|K06237	8
Vascular smooth muscle contraction	map04270	0.000162177	0.0019307	gene2062|K00907|.;gene2062|K00907|.;gene2062|K00907|.;gene2062|K00907|.;gene2062|K00907|.;gene2062|K00907|.;gene5818|K18050;gene5818|K18050;gene5818|K18050;gene5818|K18050;gene5818|K18050;gene7107|K04959;gene7107|K04959;gene7455|K04850;gene8419|K04365;gene8419|K04365;gene8419|K04365;gene8419|K04365;gene8419|K04365;gene8419|K04365;gene8419|K04365;gene8419|K04365;gene8419|K04365;gene8419|K04365;gen…	gene12024|K18051;gene23750|K00907;gene16484|K05858;gene22402|K04851;gene7107|K04959;gene8419|K04365;gene15596|K02677;gene26336|K04346;gene25693|K08049;gene13142|K08048;gene5818|K18050;gene22269|K04958;gene20954|K06269;gene20521|K08042;gene2062|K00907;gene26700|K04936;gene27034|K05274;gene11697|K16342	18	gene12024|K18051;gene23750|K00907;gene16484|K05858;gene16482|K05858;gene20805|K12318;gene19178|K07532;gene16436|K04857;gene15596|K02677;gene18741|K17457;gene11241|K04368;gene25693|K08049;gene5818|K18050;gene7455|K04850	13
Adherens junction	map04520	0.000164965	0.0019307	gene12|K06082;gene12|K06082;gene12|K06082;gene304|K05695;gene1940|K06592;gene1940|K06592;gene1940|K06592;gene1940|K06592;gene5601|K05691;gene5601|K05691;gene5601|K05691;gene5601|K05691;gene5601|K05691;gene5614|K04490;gene9806|K05691;gene9806|K05691;gene11281|K04392;gene12928|K05702;gene13967|K06084;gene13967|K06084;gene13967|K06084;gene13967|K06084;gene13967|K06084;gene13967|K06084;gene13967|K060…	gene17416|K05696;gene9806|K05691;gene21350|K05087;gene5614|K04490;gene25692|K04498;gene18153|K05699;gene1940|K06592;gene25292|K05693;gene12|K06082;gene304|K05695;gene22065|K04361;gene12928|K05702;gene16590|K04237;gene22083|K04388;gene13967|K06084;gene15386|K05627	16	gene17416|K05696;gene5601|K05691;gene21350|K05087;gene11281|K04392;gene25292|K05693;gene26565|K05691;gene12|K06082;gene304|K05695;gene12928|K05702;gene16590|K04237;gene22083|K04388	11
VEGF signaling pathway	map04370	0.000239084	0.00269823	gene360|K02649;gene360|K02649;gene360|K02649;gene360|K02649;gene360|K02649;gene3227|K04348;gene3227|K04348;gene3227|K04348;gene3227|K04348;gene3227|K04348;gene3227|K04348;gene3227|K04348;gene3227|K04348;gene3227|K04348;gene3227|K04348;gene3227|K04348;gene10698|K05098;gene10698|K05098;gene11241|K04368;gene11241|K04368;gene11241|K04368;gene11281|K04392;gene11697|K16342;gene13102|K05725;gene15596|K0…	gene18210|K04456;gene22986|K05448;gene17426|K17332;gene360|K02649;gene15596|K02677;gene22859|K04441;gene17538|K05859;gene13102|K05725;gene10698|K05098;gene11697|K16342;gene21053|K05760	11	gene3227|K04348;gene11281|K04392;gene15596|K02677;gene11241|K04368;gene22027|K04456	5
Serotonergic synapse	map04726	0.000276798	0.00301615	gene594|K04347;gene594|K04347;gene1734|.|K04520;gene1734|.|K04520;gene1734|.|K04520;gene1734|.|K04520;gene1734|.|K04520;gene1734|.|K04520;gene4101|K04997;gene7107|K04959;gene7107|K04959;gene7455|K04850;gene7914|K04630;gene8242|K04892;gene8419|K04365;gene8419|K04365;gene8419|K04365;gene8419|K04365;gene8419|K04365;gene8419|K04365;gene8419|K04365;gene8419|K04365;gene8419|K04365;gene8419|K04365;gene8…	gene8994|K04344;gene16484|K05858;gene1734|K04520;gene22402|K04851;gene7107|K04959;gene7914|K04630;gene26485|K04541;gene24915|K08155;gene17743|K04534;gene8242|K04892;gene8419|K04365;gene15596|K02677;gene4101|K04997;gene22269|K04958;gene11697|K16342;gene594|K04347;gene10097|K05181;gene11764|K07826	18	gene16484|K05858;gene16482|K05858;gene1734|K04520;gene13715|K04157;gene16436|K04857;gene15596|K02677;gene11241|K04368;gene4101|K04997;gene594|K04347;gene7455|K04850	10
Glycerophospholipid metabolism	map00564	0.000354523	0.00373431	gene108|K00901;gene497|.|K01080;gene497|.|K01080;gene2190|K00901;gene2190|K00901;gene2190|K00901;gene2190|K00901;gene2190|K00901;gene2190|K00901;gene2190|K00901;gene2190|K00901;gene2190|K00901;gene2675|K13523;gene2675|K13523;gene2675|K13523;gene2675|K13523;gene4960|K14676;gene5334|K15728;gene5480|K14621;gene5480|K14621;gene7353|K13515;gene8383|K00901;gene10929|K00981;gene11585|K13512;gene11697|K1…	gene25270|K15728;gene4960|K14676;gene5334|K15728;gene18212|K16860;gene24472|K14156;gene11585|K13512;gene108|K00901;gene10929|K00981;gene7353|K13515;gene8383|K00901;gene23107|K13509;gene13675|K00901;gene11697|K16342;gene19835|K00901;gene2675|K13523	15	gene12404|K00006;gene25270|K15728;gene4960|K14676;gene24472|K14156;gene24873|K00629;gene108|K00901;gene15416|K00995;gene497|K01080;gene5480|K14621;gene19835|K00901;gene2190|K00901	11
GnRH signaling pathway	map04912	0.000380757	0.00388126	gene7107|K04959;gene7107|K04959;gene7455|K04850;gene8187|K04515;gene10348|K04515;gene10348|K04515;gene10348|K04515;gene10348|K04515;gene10348|K04515;gene10348|K04515;gene10348|K04515;gene10348|K04515;gene10348|K04515;gene10348|K04515;gene10348|K04515;gene10348|K04515;gene10348|K04515;gene10348|K04515;gene10348|K04515;gene10348|K04515;gene10348|K04515;gene10348|K04515;gene10348|K04515;gene10348|K0…	gene16484|K05858;gene22402|K04851;gene7107|K04959;gene26675|K04515;gene10348|K04515;gene25693|K08049;gene22859|K04441;gene13142|K08048;gene22269|K04958;gene20521|K08042;gene22065|K04361;gene11697|K16342;gene15573|K04433	13	gene16484|K05858;gene16482|K05858;gene16436|K04857;gene11241|K04368;gene25693|K08049;gene8187|K04515;gene15271|K04421;gene7455|K04850	8
Glycosaminoglycan biosynthesis - chondroitin sulfate / dermatan sulfate	map00532	0.000474355	0.00462166	gene6950|K01017;gene12795|K03193;gene16122|K00734;gene21328|K13499;gene24985|K08106;gene24985|K08106;gene25817|K00771;gene26634|K01020;gene26634|K01020;gene26634|K01020;gene26634|K01020;gene26634|K01020;gene27113|K00746	gene6950|K01017;gene26634|K01020;gene25817|K00771;gene21328|K13499;gene12795|K03193;gene27113|K00746;gene24985|K08106;gene16122|K00734	8	gene25817|K00771;gene24985|K08106	2
Fc epsilon RI signaling pathway	map04664	0.000497267	0.00462166	gene113|K03084;gene360|K02649;gene360|K02649;gene360|K02649;gene360|K02649;gene360|K02649;gene5009|K05730;gene9223|K05730;gene9372|K05430;gene11241|K04368;gene11241|K04368;gene11241|K04368;gene11281|K04392;gene11697|K16342;gene15573|K04433;gene15573|K04433;gene17538|K05859;gene18210|K04456;gene18210|K04456;gene18210|K04456;gene18210|K04456;gene18210|K04456;gene22027|K04456;gene22859|K04441;gene22…	gene18210|K04456;gene113|K03084;gene23868|K08091;gene360|K02649;gene22859|K04441;gene9372|K05430;gene17538|K05859;gene25602|K06276;gene11697|K16342;gene15573|K04433	10	gene5009|K05730;gene11281|K04392;gene11241|K04368;gene22027|K04456;gene25944|K07362;gene9223|K05730	6
Amphetamine addiction	map05031	0.000497267	0.00462166	gene2997|K05213;gene2997|K05213;gene3227|K04348;gene3227|K04348;gene3227|K04348;gene3227|K04348;gene3227|K04348;gene3227|K04348;gene3227|K04348;gene3227|K04348;gene3227|K04348;gene3227|K04348;gene3227|K04348;gene7203|K05210;gene7455|K04850;gene8106|K09047;gene8187|K04515;gene8386|K09048;gene10035|K05197;gene10035|K05197;gene10035|K05197;gene10035|K05197;gene10035|K05197;gene10348|K04515;gene10348…	gene22402|K04851;gene25746|K05209;gene26675|K04515;gene10348|K04515;gene24915|K08155;gene10035|K05197;gene15596|K02677;gene2997|K05213;gene20954|K06269;gene8386|K09048;gene8106|K09047	11	gene3227|K04348;gene10035|K05197;gene15596|K02677;gene18457|K05212;gene7203|K05210;gene8187|K04515;gene8386|K09048;gene7455|K04850	8
Tight junction	map04530	0.000524226	0.00473301	gene541|K06092;gene541|K06092;gene541|K06092;gene541|K06092;gene2305|K06069;gene2305|K06069;gene2555|K07831;gene2555|K07831;gene2555|K07831;gene3970|K04424;gene3970|K04424;gene3970|K04424;gene3970|K04424;gene3970|K04424;gene5601|K05691;gene5601|K05691;gene5601|K05691;gene5601|K05691;gene5601|K05691;gene5818|K18050;gene5818|K18050;gene5818|K18050;gene5818|K18050;gene5818|K18050;gene7012|K10352;gen…	gene17418|K06093;gene12024|K18051;gene18210|K04456;gene9806|K05691;gene7918|K05629;gene7914|K04630;gene24503|K06106;gene15596|K02677;gene7012|K10352;gene18153|K05699;gene2555|K07831;gene8349|K06111;gene5818|K18050;gene3970|K04424;gene25273|K12757;gene11359|K17751;gene12928|K05702;gene16590|K04237;gene10867|K18625;gene25071|K06093	20	gene12024|K18051;gene541|K06092;gene7918|K05629;gene5601|K05691;gene18550|K10352;gene25807|K10352;gene15596|K02677;gene7012|K10352;gene2555|K07831;gene5818|K18050;gene26565|K05691;gene2305|K06069;gene22027|K04456;gene25284|K06107;gene12928|K05702;gene16590|K04237;gene10867|K18625	17
Estrogen signaling pathway	map04915	0.000544008	0.00477518	gene360|K02649;gene360|K02649;gene360|K02649;gene360|K02649;gene360|K02649;gene3283|K04615;gene3283|K04615;gene4101|K04997;gene7107|K04959;gene7107|K04959;gene7914|K04630;gene8106|K09047;gene8386|K09048;gene11241|K04368;gene11241|K04368;gene11241|K04368;gene12822|K08550;gene13142|K08048;gene16482|K05858;gene16482|K05858;gene16482|K05858;gene16482|K05858;gene16482|K05858;gene16484|K05858;gene16484…	gene16484|K05858;gene12822|K08550;gene7107|K04959;gene18210|K04456;gene7914|K04630;gene17743|K04534;gene360|K02649;gene25693|K08049;gene4101|K04997;gene13142|K08048;gene22269|K04958;gene23135|K03283;gene20521|K08042;gene3283|K04615;gene22065|K04361;gene8386|K09048;gene8106|K09047	17	gene16484|K05858;gene16482|K05858;gene12822|K08550;gene11241|K04368;gene25693|K08049;gene4101|K04997;gene22027|K04456;gene8386|K09048;gene17368|K01403	9
Hippo signaling pathway	map04390	0.00061328	0.00523774	gene214|K16622;gene541|K06092;gene541|K06092;gene541|K06092;gene541|K06092;gene2305|K06069;gene2305|K06069;gene2461|K16820;gene4248|K16798;gene4495|K01357;gene5601|K05691;gene5601|K05691;gene5601|K05691;gene5601|K05691;gene5601|K05691;gene5614|K04490;gene9806|K05691;gene9806|K05691;gene9916|K18496;gene9916|K18496;gene9916|K18496;gene9916|K18496;gene11763|K16822;gene11763|K16822;gene11763|K16822;g…	gene17418|K06093;gene214|K16622;gene23837|K12075;gene17310|K16197;gene9806|K05691;gene12205|K13377;gene20646|K04676;gene5614|K04490;gene4248|K16798;gene19256|K09448;gene20954|K06269;gene15233|K00312;gene15592|K04385;gene21160|K16684;gene16590|K04237;gene17060|K16621;gene15761|K13376;gene22083|K04388;gene25071|K06093;gene9916|K18496;gene2461|K16820;gene11763|K16822	22	gene22938|K10152;gene541|K06092;gene23837|K12075;gene24787|K03362;gene5601|K05691;gene19256|K09448;gene26565|K05691;gene2305|K06069;gene15592|K04385;gene4495|K01357;gene16590|K04237;gene22630|K16682;gene22083|K04388;gene16791|K16197;gene9916|K18496	15
Insulin secretion	map04911	0.000677274	0.00563207	gene274|K07299;gene7455|K04850;gene8106|K09047;gene8187|K04515;gene8386|K09048;gene10348|K04515;gene10348|K04515;gene10348|K04515;gene10348|K04515;gene10348|K04515;gene10348|K04515;gene10348|K04515;gene10348|K04515;gene10348|K04515;gene10348|K04515;gene10348|K04515;gene10348|K04515;gene10348|K04515;gene10348|K04515;gene10348|K04515;gene10348|K04515;gene10348|K04515;gene10348|K04515;gene10348|K045…	gene16484|K05858;gene22402|K04851;gene26675|K04515;gene10348|K04515;gene15596|K02677;gene25693|K08049;gene26502|K04131;gene13142|K08048;gene274|K07299;gene20521|K08042;gene26700|K04936;gene27034|K05274;gene8386|K09048;gene8106|K09047	14	gene16484|K05858;gene16482|K05858;gene16436|K04857;gene15596|K02677;gene25693|K08049;gene8187|K04515;gene8386|K09048;gene7455|K04850	8
GABAergic synapse	map04727	0.00105874	0.00836404	gene594|K04347;gene594|K04347;gene3283|K04615;gene3283|K04615;gene7455|K04850;gene7914|K04630;gene8994|K04344;gene10097|K05181;gene10097|K05181;gene10097|K05181;gene11764|K07826;gene13142|K08048;gene15596|K02677;gene16269|K01915;gene16436|K04857;gene17743|K04534;gene17743|K04534;gene20521|K08042;gene22402|K04851;gene22402|K04851;gene22402|K04851;gene22402|K04851;gene22402|K04851;gene22402|K04851;…	gene8994|K04344;gene22402|K04851;gene16269|K01915;gene7914|K04630;gene26485|K04541;gene17743|K04534;gene15596|K02677;gene25693|K08049;gene13142|K08048;gene20521|K08042;gene3283|K04615;gene25735|K13524;gene594|K04347;gene10097|K05181;gene11764|K07826	15	gene16436|K04857;gene15596|K02677;gene25693|K08049;gene27944|K05175;gene594|K04347;gene7455|K04850	6
ErbB signaling pathway	map04012	0.00105874	0.00836404	gene360|K02649;gene360|K02649;gene360|K02649;gene360|K02649;gene360|K02649;gene4431|K05085;gene4431|K05085;gene4431|K05085;gene4431|K05085;gene8187|K04515;gene8419|K04365;gene8419|K04365;gene8419|K04365;gene8419|K04365;gene8419|K04365;gene8419|K04365;gene8419|K04365;gene8419|K04365;gene8419|K04365;gene8419|K04365;gene10348|K04515;gene10348|K04515;gene10348|K04515;gene10348|K04515;gene10348|K04515…	gene26732|K05457;gene18210|K04456;gene26675|K04515;gene10348|K04515;gene360|K02649;gene8419|K04365;gene15596|K02677;gene17538|K05859;gene15974|K07203;gene13102|K05725;gene22065|K04361	11	gene4431|K05085;gene26732|K05457;gene18173|K05734;gene15596|K02677;gene11241|K04368;gene27019|K05455;gene22027|K04456;gene8187|K04515;gene28235|K05733	9
Neurotrophin signaling pathway	map04722	0.00136122	0.0104913	gene360|K02649;gene360|K02649;gene360|K02649;gene360|K02649;gene360|K02649;gene3124|K04360;gene3124|K04360;gene3124|K04360;gene3124|K04360;gene3124|K04360;gene3124|K04360;gene3124|K04360;gene5079|K06277;gene6585|K12461;gene6585|K12461;gene6585|K12461;gene6585|K12461;gene6585|K12461;gene7401|K04356;gene8187|K04515;gene8419|K04365;gene8419|K04365;gene8419|K04365;gene8419|K04365;gene8419|K04365;gene…	gene7401|K04356;gene12290|K04445;gene18210|K04456;gene26675|K04515;gene12722|K04426;gene10348|K04515;gene5079|K06277;gene360|K02649;gene8419|K04365;gene22859|K04441;gene12917|K04373;gene17538|K05859;gene25602|K06276;gene21390|K05101;gene6585|K12461	15	gene12290|K04445;gene10427|K02580;gene20961|K12459;gene11281|K04392;gene3124|K04360;gene11241|K04368;gene12917|K04373;gene22027|K04456;gene26163|K07193;gene21390|K05101;gene8187|K04515;gene15271|K04421	12
Dilated cardiomyopathy	map05414	0.0015659	0.0117815	gene7453|K04861;gene7455|K04850;gene11263|K06587;gene11263|K06587;gene11800|K10375|K10373|K09290;gene11800|K10375|K10373|K09290;gene11800|K10375|K10373|K09290;gene11800|K10375|K10373|K09290;gene11800|K10375|K10373|K09290;gene11800|K10375|K10373|K09290;gene11800|K10375|K10373|K09290;gene11800|K10375|K10373|K09290;gene11800|K10375|K10373|K09290;gene11800|K10375|K10373|K09290;gene11800|K10375|K10373…	gene27383|K10366;gene16686|K04863;gene22402|K04851;gene22125|K06585;gene22396|K04860;gene12205|K13377;gene25693|K08049;gene13142|K08048;gene22517|K06265;gene20521|K08042;gene15761|K13376;gene7453|K04861	12	gene11800|K09290;gene16686|K04863;gene22125|K06585;gene16436|K04857;gene25693|K08049;gene11263|K06587;gene7455|K04850	7
Prostate cancer	map05215	0.00160982	0.0118303	gene360|K02649;gene360|K02649;gene360|K02649;gene360|K02649;gene360|K02649;gene4836|K09389;gene5614|K04490;gene8106|K09047;gene8386|K09048;gene8419|K04365;gene8419|K04365;gene8419|K04365;gene8419|K04365;gene8419|K04365;gene8419|K04365;gene8419|K04365;gene8419|K04365;gene8419|K04365;gene8419|K04365;gene10427|K02580;gene10427|K02580;gene11241|K04368;gene11241|K04368;gene11241|K04368;gene15974|K0720…	gene18210|K04456;gene21350|K05087;gene5614|K04490;gene360|K02649;gene8419|K04365;gene24949|K05093;gene25692|K04498;gene15974|K07203;gene25602|K06276;gene22065|K04361;gene8386|K09048;gene8106|K09047;gene4836|K09389	13	gene10427|K02580;gene21350|K05087;gene11241|K04368;gene20796|K05450;gene22027|K04456;gene27669|K08557;gene8386|K09048	7
Acute myeloid leukemia	map05221	0.00165817	0.0119087	gene360|K02649;gene360|K02649;gene360|K02649;gene360|K02649;gene360|K02649;gene2736|K08367;gene5614|K04490;gene8419|K04365;gene8419|K04365;gene8419|K04365;gene8419|K04365;gene8419|K04365;gene8419|K04365;gene8419|K04365;gene8419|K04365;gene8419|K04365;gene8419|K04365;gene10427|K02580;gene10427|K02580;gene11241|K04368;gene11241|K04368;gene11241|K04368;gene13569|K10053;gene13569|K10053;gene13569|K10…	gene18210|K04456;gene15088|K10056;gene22841|K04504;gene19075|K10055;gene5614|K04490;gene360|K02649;gene8419|K04365;gene15974|K07203;gene2736|K08367	9	gene13862|K05092;gene13569|K10053;gene10427|K02580;gene19075|K10055;gene11241|K04368;gene22027|K04456	6
Glioma	map05214	0.00175727	0.01234	gene360|K02649;gene360|K02649;gene360|K02649;gene360|K02649;gene360|K02649;gene4836|K09389;gene7745|K02091;gene8187|K04515;gene8419|K04365;gene8419|K04365;gene8419|K04365;gene8419|K04365;gene8419|K04365;gene8419|K04365;gene8419|K04365;gene8419|K04365;gene8419|K04365;gene8419|K04365;gene10348|K04515;gene10348|K04515;gene10348|K04515;gene10348|K04515;gene10348|K04515;gene10348|K04515;gene10348|K045…	gene18210|K04456;gene26675|K04515;gene10348|K04515;gene21350|K05087;gene360|K02649;gene8419|K04365;gene15596|K02677;gene7745|K02091;gene17538|K05859;gene15974|K07203;gene22065|K04361;gene4836|K09389	12	gene21350|K05087;gene15596|K02677;gene11241|K04368;gene7745|K02091;gene22027|K04456;gene8187|K04515	6
Protein digestion and absorption	map04974	0.0018421	0.0126544	gene71|K06238;gene118|K05006;gene5863|K05849;gene5863|K05849;gene5863|K05849;gene5863|K05849;gene5863|K05849;gene5863|K05849;gene5863|K05849;gene5863|K05849;gene5863|K05849;gene5863|K05849;gene5863|K05849;gene5863|K05849;gene5863|K05849;gene5863|K05849;gene5863|K05849;gene5863|K05849;gene5863|K05849;gene5863|K05849;gene8327|K08779;gene11371|K13781;gene11371|K13781;gene12114|K05849;gene12114|K0584…	gene11371|K13781;gene5863|K05849;gene14118|K06237;gene8327|K08779;gene118|K05006;gene12114|K05849;gene24841|K07603;gene71|K06238;gene13109|K16630;gene24185|K06002;gene28249|K06237;gene20551|K12040	12	gene14884|K06236;gene12470|K08187;gene24518|K04926;gene13109|K16630;gene14117|K06237;gene13632|K08133	6
Inositol phosphate metabolism	map00562	0.00195579	0.0131496	gene113|K03084;gene3450|K00889;gene3450|K00889;gene3450|K00889;gene3450|K00889;gene3450|K00889;gene3450|K00889;gene3450|K00889;gene3450|K00889;gene9320|K00889;gene15641|K00923;gene16482|K05858;gene16482|K05858;gene16482|K05858;gene16482|K05858;gene16482|K05858;gene16484|K05858;gene16484|K05858;gene16484|K05858;gene16484|K05858;gene16484|K05858;gene16484|K05858;gene16484|K05858;gene16484|K05858;ge…	gene19616|K15909;gene16484|K05858;gene113|K03084;gene27959|K01108;gene17538|K05859;gene25042|K01106;gene25310|K01092;gene15641|K00923;gene20660|K01109;gene16614|K00920;gene3450|K00889	11	gene16484|K05858;gene16482|K05858;gene9320|K00889;gene25042|K01106;gene21833|K00913	5
Metabolic pathways	map01100	0.00202363	0.0133222	gene44|K03954;gene61|K01763;gene99|K00699;gene98|K00699;gene97|K00699;gene108|K00901;gene243|K01937;gene243|K01937;gene243|K01937;gene243|K01937;gene243|K01937;gene486|K09828;gene497|.|K01080;gene497|.|K01080;gene561|K01835;gene561|K01835;gene639|K05290;gene1008|K01230;gene1008|K01230;gene2190|K00901;gene2190|K00901;gene2190|K00901;gene2190|K00901;gene2190|K00901;gene2190|K00901;gene2190|K00901;g…	gene44|K03954;gene6022|K00844;gene5565|K00963;gene19107|K16795;gene16442|K13748;gene23751|K01711;gene16484|K05858;gene2537|K06210;gene16381|K15680;gene25270|K15728;gene22401|K00108;gene7785|K01953;gene27344|K02320;gene5334|K15728;gene16269|K01915;gene10541|K05350;gene18212|K16860;gene8408|K01832;gene6228|K13748;gene25817|K00771;gene7768|K01045;gene7767|K01045;gene11886|K07434;gene11887|K07434;gen…	114	gene20827|K00710;gene23751|K01711;gene16484|K05858;gene16482|K05858;gene2537|K06210;gene16381|K15680;gene25270|K15728;gene18361|K00933;gene99|K00699;gene1008|K01230;gene13041|K12352;gene8408|K01832;gene24743|K07965;gene24745|K14454;gene25817|K00771;gene16851|K00850;gene8528|K00949;gene10806|K00893;gene97|K00699;gene17654|K00814;gene25371|K07508;gene24472|K14156;gene27649|K11351;gene24873|K00629;g…	76
B cell receptor signaling pathway	map04662	0.0023815	0.0147833	gene113|K03084;gene360|K02649;gene360|K02649;gene360|K02649;gene360|K02649;gene360|K02649;gene3227|K04348;gene3227|K04348;gene3227|K04348;gene3227|K04348;gene3227|K04348;gene3227|K04348;gene3227|K04348;gene3227|K04348;gene3227|K04348;gene3227|K04348;gene3227|K04348;gene5009|K05730;gene9223|K05730;gene10427|K02580;gene10427|K02580;gene11241|K04368;gene11241|K04368;gene11241|K04368;gene11281|K04392…	gene19616|K15909;gene18210|K04456;gene17884|K17333;gene113|K03084;gene17426|K17332;gene360|K02649;gene24710|K12230;gene17538|K05859	8	gene3227|K04348;gene5009|K05730;gene10427|K02580;gene11281|K04392;gene11241|K04368;gene22027|K04456;gene9223|K05730	7
Gap junction	map04540	0.00238592	0.0147833	gene2928|K04289;gene2928|K04289;gene2928|K04289;gene2928|K04289;gene2928|K04289;gene6455|K07374;gene7107|K04959;gene7107|K04959;gene7914|K04630;gene8693|K07374;gene11241|K04368;gene11241|K04368;gene11241|K04368;gene13142|K08048;gene13715|K04157;gene15596|K02677;gene16482|K05858;gene16482|K05858;gene16482|K05858;gene16482|K05858;gene16482|K05858;gene16484|K05858;gene16484|K05858;gene16484|K05858;g…	gene16484|K05858;gene7107|K04959;gene7914|K04630;gene8693|K07374;gene15596|K02677;gene25693|K08049;gene13142|K08048;gene22269|K04958;gene24611|K07376;gene20521|K08042;gene6455|K07374;gene22065|K04361	12	gene16484|K05858;gene16482|K05858;gene13715|K04157;gene20805|K12318;gene15596|K02677;gene11241|K04368;gene25693|K08049;gene20796|K05450;gene2928|K04289	9
Pancreatic secretion	map04972	0.00233103	0.0147833	gene7107|K04959;gene7107|K04959;gene8327|K08779;gene8847|K07901;gene9404|K10951;gene9404|K10951;gene9404|K10951;gene10807|K13575;gene10807|K13575;gene10807|K13575;gene10807|K13575;gene10807|K13575;gene10807|K13575;gene11281|K04392;gene13142|K08048;gene15596|K02677;gene15709|K05850;gene16482|K05858;gene16482|K05858;gene16482|K05858;gene16482|K05858;gene16482|K05858;gene16484|K05858;gene16484|K0585…	gene16484|K05858;gene7107|K04959;gene8327|K08779;gene10807|K13575;gene22642|K05850;gene15709|K05850;gene9404|K10951;gene15596|K02677;gene25693|K08049;gene26502|K04131;gene13142|K08048;gene22269|K04958;gene20521|K08042;gene26700|K04936;gene8847|K07901;gene20942|K05853	16	gene16484|K05858;gene16482|K05858;gene24518|K04926;gene11281|K04392;gene15596|K02677;gene25693|K08049	6
Renal cell carcinoma	map05211	0.00277725	0.0168771	gene274|K07299;gene360|K02649;gene360|K02649;gene360|K02649;gene360|K02649;gene360|K02649;gene5079|K06277;gene5817|K09095;gene8419|K04365;gene8419|K04365;gene8419|K04365;gene8419|K04365;gene8419|K04365;gene8419|K04365;gene8419|K04365;gene8419|K04365;gene8419|K04365;gene8419|K04365;gene11241|K04368;gene11241|K04368;gene11241|K04368;gene11281|K04392;gene12205|K13377;gene12205|K13377;gene15761|K1337…	gene18210|K04456;gene22986|K05448;gene5079|K06277;gene12205|K13377;gene360|K02649;gene8419|K04365;gene21520|K15589;gene25692|K04498;gene274|K07299;gene5817|K09095;gene15761|K13376	11	gene18173|K05734;gene11281|K04392;gene11241|K04368;gene22027|K04456;gene5817|K09095;gene28235|K05733	6
Glycerolipid metabolism	map00561	0.00312476	0.0186306	gene108|K00901;gene497|.|K01080;gene497|.|K01080;gene2190|K00901;gene2190|K00901;gene2190|K00901;gene2190|K00901;gene2190|K00901;gene2190|K00901;gene2190|K00901;gene2190|K00901;gene2190|K00901;gene2675|K13523;gene2675|K13523;gene2675|K13523;gene2675|K13523;gene4546|K14458;gene5334|K15728;gene8383|K00901;gene8423|K09881;gene8423|K09881;gene8423|K09881;gene13675|K00901;gene13675|K00901;gene13675|K0…	gene25270|K15728;gene5334|K15728;gene108|K00901;gene8423|K09881;gene4546|K14458;gene22724|K01054;gene8383|K00901;gene23107|K13509;gene13675|K00901;gene19835|K00901;gene2675|K13523	11	gene25270|K15728;gene24873|K00629;gene108|K00901;gene497|K01080;gene8423|K09881;gene19835|K00901;gene2190|K00901	7
Small cell lung cancer	map05222	0.00318549	0.018641	gene360|K02649;gene360|K02649;gene360|K02649;gene360|K02649;gene360|K02649;gene1614|K08526;gene1614|K08526;gene1614|K08526;gene1614|K08526;gene2845|K03172;gene2845|K03172;gene2845|K03172;gene2845|K03172;gene2845|K03172;gene2845|K03172;gene2845|K03172;gene2845|K03172;gene2845|K03172;gene2845|K03172;gene4836|K09389;gene7745|K02091;gene10427|K02580;gene10427|K02580;gene12060|K04453;gene12060|K04453;…	gene21990|K03174;gene18210|K04456;gene14118|K06237;gene12060|K04453;gene25226|K06240;gene360|K02649;gene2845|K03172;gene7745|K02091;gene17014|K06240;gene13102|K05725;gene22352|K01522;gene27133|K08528;gene27132|K08528;gene1614|K08526;gene28249|K06237;gene17113|K04570;gene4836|K09389	17	gene21990|K03174;gene10427|K02580;gene7745|K02091;gene22027|K04456;gene22352|K01522;gene14117|K06237	6
HIF-1 signaling pathway	map04066	0.00377545	0.0216917	gene274|K07299;gene360|K02649;gene360|K02649;gene360|K02649;gene360|K02649;gene360|K02649;gene2095|K06503;gene2095|K06503;gene2095|K06503;gene2095|K06503;gene3640|K05121;gene3640|K05121;gene6022|K00844;gene8187|K04515;gene10348|K04515;gene10348|K04515;gene10348|K04515;gene10348|K04515;gene10348|K04515;gene10348|K04515;gene10348|K04515;gene10348|K04515;gene10348|K04515;gene10348|K04515;gene10348|K…	gene6022|K00844;gene13860|K05096;gene18210|K04456;gene26675|K04515;gene10348|K04515;gene22986|K05448;gene21350|K05087;gene360|K02649;gene26602|K00844;gene15596|K02677;gene25692|K04498;gene17538|K05859;gene15974|K07203;gene274|K07299;gene22065|K04361;gene2095|K06503;gene26849|K05466	17	gene23719|K02991;gene16529|K01103;gene10427|K02580;gene21350|K05087;gene3640|K05121;gene15596|K02677;gene11241|K04368;gene22027|K04456;gene8187|K04515;gene26849|K05466	10
Phototransduction - fly	map04745	0.00393601	0.0222103	gene3995|K08834;gene3995|K08834;gene3995|K08834;gene3995|K08834;gene8187|K04515;gene10348|K04515;gene10348|K04515;gene10348|K04515;gene10348|K04515;gene10348|K04515;gene10348|K04515;gene10348|K04515;gene10348|K04515;gene10348|K04515;gene10348|K04515;gene10348|K04515;gene10348|K04515;gene10348|K04515;gene10348|K04515;gene10348|K04515;gene10348|K04515;gene10348|K04515;gene10348|K04515;gene10348|K04…	gene16484|K05858;gene26675|K04515;gene10348|K04515;gene15596|K02677;gene22269|K04958	5	gene16484|K05858;gene16482|K05858;gene15596|K02677;gene3995|K08834;gene8187|K04515	5
Cocaine addiction	map05030	0.00432135	0.0239569	gene2997|K05213;gene2997|K05213;gene5041|K15839;gene7203|K05210;gene7914|K04630;gene8106|K09047;gene8386|K09048;gene10427|K02580;gene10427|K02580;gene15591|K13765;gene18457|K05212;gene24915|K08155;gene25746|K05209	gene25746|K05209;gene7914|K04630;gene24915|K08155;gene2997|K05213;gene8386|K09048;gene8106|K09047;gene5041|K15839	7	gene10427|K02580;gene15591|K13765;gene18457|K05212;gene7203|K05210;gene8386|K09048	5
Hypertrophic cardiomyopathy (HCM)	map05410	0.00477606	0.0260213	gene7453|K04861;gene7455|K04850;gene8628|K07200;gene8628|K07200;gene11263|K06587;gene11263|K06587;gene11800|K10375|K10373|K09290;gene11800|K10375|K10373|K09290;gene11800|K10375|K10373|K09290;gene11800|K10375|K10373|K09290;gene11800|K10375|K10373|K09290;gene11800|K10375|K10373|K09290;gene11800|K10375|K10373|K09290;gene11800|K10375|K10373|K09290;gene11800|K10375|K10373|K09290;gene11800|K10375|K1037…	gene27383|K10366;gene16686|K04863;gene22402|K04851;gene22125|K06585;gene22396|K04860;gene12205|K13377;gene8628|K07200;gene22517|K06265;gene15761|K13376;gene15265|K01283;gene7453|K04861	11	gene11800|K09290;gene16686|K04863;gene22125|K06585;gene16436|K04857;gene11263|K06587;gene7455|K04850	6
Mucin type O-Glycan biosynthesis	map00512	0.00492776	0.0263927	gene3734|K00710;gene3734|K00710;gene3736|K00710;gene4103|K00710;gene4103|K00710;gene4103|K00710;gene4103|K00710;gene4103|K00710;gene6245|K00710;gene7406|K00710;gene7406|K00710;gene10039|K00710;gene11157|K09663;gene11157|K09663;gene11157|K09663;gene20827|K00710;gene26084|K00710	gene7406|K00710;gene6245|K00710;gene26084|K00710;gene4103|K00710;gene3734|K00710;gene3736|K00710;gene11157|K09663	7	gene20827|K00710;gene10039|K00710;gene3734|K00710;gene3736|K00710	4
Melanogenesis	map04916	0.00609529	0.0314894	gene4495|K01357;gene5614|K04490;gene7914|K04630;gene8187|K04515;gene8386|K09048;gene10348|K04515;gene10348|K04515;gene10348|K04515;gene10348|K04515;gene10348|K04515;gene10348|K04515;gene10348|K04515;gene10348|K04515;gene10348|K04515;gene10348|K04515;gene10348|K04515;gene10348|K04515;gene10348|K04515;gene10348|K04515;gene10348|K04515;gene10348|K04515;gene10348|K04515;gene10348|K04515;gene10348|K04…	gene16484|K05858;gene26675|K04515;gene10348|K04515;gene7914|K04630;gene17743|K04534;gene5614|K04490;gene15596|K02677;gene25692|K04498;gene25693|K08049;gene13142|K08048;gene20521|K08042;gene15233|K00312;gene22300|K09455;gene8386|K09048	14	gene16484|K05858;gene16482|K05858;gene15596|K02677;gene11241|K04368;gene25693|K08049;gene4495|K01357;gene8187|K04515;gene8386|K09048	8
TNF signaling pathway	map04668	0.00600241	0.0314894	gene360|K02649;gene360|K02649;gene360|K02649;gene360|K02649;gene360|K02649;gene893|K05453;gene2845|K03172;gene2845|K03172;gene2845|K03172;gene2845|K03172;gene2845|K03172;gene2845|K03172;gene2845|K03172;gene2845|K03172;gene2845|K03172;gene2845|K03172;gene6041|K05173;gene6041|K05173;gene7395|K03158;gene7918|K05629;gene8106|K09047;gene8386|K09048;gene10427|K02580;gene10427|K02580;gene11241|K04368;ge…	gene12290|K04445;gene21990|K03174;gene18210|K04456;gene12722|K04426;gene7918|K05629;gene360|K02649;gene2845|K03172;gene22859|K04441;gene24635|K04390;gene893|K05453;gene17689|K10165;gene8386|K09048;gene8106|K09047;gene15573|K04433	14	gene12290|K04445;gene21990|K03174;gene10427|K02580;gene7918|K05629;gene11241|K04368;gene6041|K05173;gene22027|K04456;gene7395|K03158;gene8386|K09048;gene17368|K01403	10
Endometrial cancer	map05213	0.00627794	0.0314894	gene360|K02649;gene360|K02649;gene360|K02649;gene360|K02649;gene360|K02649;gene5601|K05691;gene5601|K05691;gene5601|K05691;gene5601|K05691;gene5601|K05691;gene5614|K04490;gene8419|K04365;gene8419|K04365;gene8419|K04365;gene8419|K04365;gene8419|K04365;gene8419|K04365;gene8419|K04365;gene8419|K04365;gene8419|K04365;gene8419|K04365;gene9806|K05691;gene9806|K05691;gene11241|K04368;gene11241|K04368;ge…	gene18210|K04456;gene9806|K05691;gene5614|K04490;gene360|K02649;gene8419|K04365;gene25602|K06276;gene15592|K04385;gene22065|K04361	8	gene5601|K05691;gene11241|K04368;gene26565|K05691;gene22027|K04456;gene15592|K04385	5
Cell adhesion molecules (CAMs)	map04514	0.00618963	0.0314894	gene304|K05695;gene616|K06775;gene616|K06775;gene848|K07522;gene848|K07522;gene848|K07522;gene848|K07522;gene848|K07522;gene848|K07522;gene848|K07522;gene1904|K06547;gene1904|K06547;gene1904|K06547;gene1940|K06592;gene1940|K06592;gene1940|K06592;gene1940|K06592;gene2281|K07378;gene2281|K07378;gene2281|K07378;gene2281|K07378;gene2281|K07378;gene2281|K07378;gene5075|K16359;gene6559|K06759;gene6559|…	gene19792|K07523;gene19061|K06491;gene22125|K06585;gene6559|K06759;gene12241|K07377;gene1940|K06592;gene25292|K05693;gene1904|K06547;gene304|K05695;gene19091|K06781;gene13525|K16336;gene15646|K06757;gene17323|K16338;gene2281|K07378;gene8532|K07380	15	gene616|K06775;gene22125|K06585;gene5075|K16359;gene12241|K07377;gene848|K07522;gene11311|K06746;gene25292|K05693;gene11306|K06766;gene304|K05695;gene13525|K16336;gene17024|K06797	11
Salivary secretion	map04970	0.00671232	0.0331421	gene7107|K04959;gene7107|K04959;gene9404|K10951;gene9404|K10951;gene9404|K10951;gene13142|K08048;gene15596|K02677;gene15709|K05850;gene16482|K05858;gene16482|K05858;gene16482|K05858;gene16482|K05858;gene16482|K05858;gene16484|K05858;gene16484|K05858;gene16484|K05858;gene16484|K05858;gene16484|K05858;gene16484|K05858;gene16484|K05858;gene16484|K05858;gene16484|K05858;gene16484|K05858;gene16484|K05…	gene16484|K05858;gene7107|K04959;gene24958|K13912;gene22642|K05850;gene15709|K05850;gene9404|K10951;gene15596|K02677;gene25693|K08049;gene26502|K04131;gene13142|K08048;gene22269|K04958;gene24611|K07376;gene20521|K08042;gene26700|K04936	14	gene16484|K05858;gene16482|K05858;gene20805|K12318;gene15596|K02677;gene25693|K08049	5
Pancreatic cancer	map05212	0.00785864	0.0382051	gene360|K02649;gene360|K02649;gene360|K02649;gene360|K02649;gene360|K02649;gene4836|K09389;gene7745|K02091;gene8419|K04365;gene8419|K04365;gene8419|K04365;gene8419|K04365;gene8419|K04365;gene8419|K04365;gene8419|K04365;gene8419|K04365;gene8419|K04365;gene8419|K04365;gene10427|K02580;gene10427|K02580;gene11241|K04368;gene11241|K04368;gene11241|K04368;gene11281|K04392;gene12205|K13377;gene12205|K13…	gene18210|K04456;gene22986|K05448;gene12205|K13377;gene360|K02649;gene8419|K04365;gene7745|K02091;gene22065|K04361;gene15761|K13376;gene22083|K04388;gene17113|K04570;gene4836|K09389	11	gene10427|K02580;gene11281|K04392;gene11241|K04368;gene7745|K02091;gene22027|K04456;gene22083|K04388	6
Amyotrophic lateral sclerosis (ALS)	map05014	0.00947207	0.0421574	gene3227|K04348;gene3227|K04348;gene3227|K04348;gene3227|K04348;gene3227|K04348;gene3227|K04348;gene3227|K04348;gene3227|K04348;gene3227|K04348;gene3227|K04348;gene3227|K04348;gene7203|K05210;gene7395|K03158;gene10035|K05197;gene10035|K05197;gene10035|K05197;gene10035|K05197;gene10035|K05197;gene11281|K04392;gene12722|K04426;gene15573|K04433;gene15573|K04433;gene17113|K04570;gene17113|K04570;gene…	gene25746|K05209;gene12722|K04426;gene10035|K05197;gene22859|K04441;gene19767|K03781;gene17113|K04570;gene15573|K04433	7	gene3227|K04348;gene10035|K05197;gene11281|K04392;gene19777|K05613;gene18457|K05212;gene7395|K03158;gene7203|K05210	7
Galactose metabolism	map00052	0.00942633	0.0421574	gene561|K01835;gene561|K01835;gene3172|K07966;gene4179|K01229;gene5565|K00963;gene5565|K00963;gene5565|K00963;gene5565|K00963;gene5565|K00963;gene6022|K00844;gene16851|K00850;gene22100|K12309;gene26602|K00844;gene26602|K00844;gene26602|K00844;gene26602|K00844;gene26602|K00844	gene6022|K00844;gene5565|K00963;gene26602|K00844;gene561|K01835;gene22100|K12309;gene4179|K01229	6	gene16851|K00850;gene22100|K12309;gene3172|K07966	3
Purine metabolism	map00230	0.00920803	0.0421574	gene561|K01835;gene561|K01835;gene2661|K13761;gene2661|K13761;gene2661|K13761;gene2661|K13761;gene2661|K13761;gene5067|K00939;gene5067|K00939;gene5067|K00939;gene5067|K00939;gene5638|K02999;gene8191|K02328;gene9116|K13293;gene9685|K03013;gene9685|K03013;gene10313|K13762;gene10313|K13762;gene10313|K13762;gene10806|K00893;gene10806|K00893;gene10806|K00893;gene12909|K18438;gene12909|K18438;gene12909…	gene23650|K00364;gene19238|K13296;gene27344|K02320;gene19696|K12321;gene9116|K13293;gene25878|K14721;gene24501|K01756;gene15409|K12304;gene21484|K18437;gene20279|K13293;gene25693|K08049;gene561|K01835;gene9685|K03013;gene10313|K13762;gene5067|K00939;gene13142|K08048;gene8191|K02328;gene12909|K18438;gene20521|K08042;gene24357|K02321;gene22352|K01522;gene2661|K13761;gene5638|K02999;gene24622|K13811…	25	gene20805|K12318;gene24702|K01510;gene10806|K00893;gene19696|K12321;gene26459|K06928;gene20279|K13293;gene25693|K08049;gene5067|K00939;gene12909|K18438;gene24357|K02321;gene22352|K01522;gene24622|K13811	12
T cell receptor signaling pathway	map04660	0.00923184	0.0421574	gene360|K02649;gene360|K02649;gene360|K02649;gene360|K02649;gene360|K02649;gene3227|K04348;gene3227|K04348;gene3227|K04348;gene3227|K04348;gene3227|K04348;gene3227|K04348;gene3227|K04348;gene3227|K04348;gene3227|K04348;gene3227|K04348;gene3227|K04348;gene5009|K05730;gene7535|K07366;gene7535|K07366;gene7535|K07366;gene9223|K05730;gene9372|K05430;gene10427|K02580;gene10427|K02580;gene11241|K04368;g…	gene18210|K04456;gene17884|K17333;gene17426|K17332;gene360|K02649;gene7535|K07366;gene22859|K04441;gene9372|K05430;gene25602|K06276	8	gene3227|K04348;gene18173|K05734;gene5009|K05730;gene10427|K02580;gene11241|K04368;gene22027|K04456;gene11633|K04350;gene25944|K07362;gene28235|K05733;gene9223|K05730	10
Melanoma	map05218	0.00919397	0.0421574	gene360|K02649;gene360|K02649;gene360|K02649;gene360|K02649;gene360|K02649;gene4836|K09389;gene7745|K02091;gene8419|K04365;gene8419|K04365;gene8419|K04365;gene8419|K04365;gene8419|K04365;gene8419|K04365;gene8419|K04365;gene8419|K04365;gene8419|K04365;gene8419|K04365;gene9916|K18496;gene9916|K18496;gene9916|K18496;gene9916|K18496;gene11241|K04368;gene11241|K04368;gene11241|K04368;gene18210|K04456;…	gene18210|K04456;gene21350|K05087;gene360|K02649;gene8419|K04365;gene7745|K02091;gene22300|K09455;gene22065|K04361;gene9916|K18496;gene4836|K09389	9	gene28027|K04358;gene21350|K05087;gene11241|K04368;gene7745|K02091;gene20796|K05450;gene22027|K04456;gene9916|K18496;gene24496|K04358	8
Chemokine signaling pathway	map04062	0.00937617	0.0421574	gene360|K02649;gene360|K02649;gene360|K02649;gene360|K02649;gene360|K02649;gene594|K04347;gene594|K04347;gene1701|K05731;gene5009|K05730;gene7914|K04630;gene8419|K04365;gene8419|K04365;gene8419|K04365;gene8419|K04365;gene8419|K04365;gene8419|K04365;gene8419|K04365;gene8419|K04365;gene8419|K04365;gene8419|K04365;gene9223|K05730;gene10427|K02580;gene10427|K02580;gene11056|K08291;gene11056|K08291;ge…	gene16484|K05858;gene18210|K04456;gene7914|K04630;gene26485|K04541;gene1701|K05731;gene360|K02649;gene8419|K04365;gene25693|K08049;gene13142|K08048;gene13102|K05725;gene20521|K08042;gene24933|K08291;gene16590|K04237;gene594|K04347;gene21053|K05760;gene11764|K07826	16	gene16484|K05858;gene16482|K05858;gene19665|K04439;gene17388|K12365;gene5009|K05730;gene10427|K02580;gene1701|K05731;gene11281|K04392;gene11241|K04368;gene25693|K08049;gene14313|K05408;gene22027|K04456;gene24933|K08291;gene22614|K04180;gene16590|K04237;gene594|K04347;gene11056|K08291;gene9223|K05730	18
Leukocyte transendothelial migration	map04670	0.0105979	0.046513	gene360|K02649;gene360|K02649;gene360|K02649;gene360|K02649;gene360|K02649;gene5009|K05730;gene5601|K05691;gene5601|K05691;gene5601|K05691;gene5601|K05691;gene5601|K05691;gene7914|K04630;gene9223|K05730;gene9806|K05691;gene9806|K05691;gene10618|K07873;gene10618|K07873;gene10618|K07873;gene10618|K07873;gene10618|K07873;gene11281|K04392;gene12870|K08007;gene12928|K05702;gene13102|K05725;gene15596|K…	gene12870|K08007;gene9806|K05691;gene7914|K04630;gene360|K02649;gene15596|K02677;gene18153|K05699;gene22859|K04441;gene17538|K05859;gene13102|K05725;gene25273|K12757;gene18414|K05732;gene10618|K07873;gene12928|K05702;gene21053|K05760	14	gene5009|K05730;gene5601|K05691;gene11281|K04392;gene15596|K02677;gene26565|K05691;gene12928|K05702;gene9223|K05730;gene17368|K01403	8

## Sheet: mon1 vs. mon48
Name	Map	p	q	Gene_in_DM	Hyper_Gene	Hyper_Count	Hypo_Gene	Hypo_Count
Axon guidance	map04360	7.46e-17	2.36e-14	gene115|K07525;gene848|K07522;gene848|K07522;gene848|K07522;gene848|K07522;gene848|K07522;gene848|K07522;gene848|K07522;gene1783|K06754|.;gene1783|K06754|.;gene1783|K06754|.;gene1783|K06754|.;gene1783|K06754|.;gene1783|K06754|.;gene1783|K06754|.;gene1783|K06754|.;gene1783|K06754|.;gene1783|K06754|.;gene1783|K06754|.;gene1783|K06754|.;gene1787|K06753;gene1787|K06753;gene1787|K06753;gene1787|K06753…	gene9465|K06842;gene11918|K06842;gene20115|K06850;gene24896|K07520;gene15672|K07526;gene7895|K06840;gene7894|K06840;gene7897|K06840;gene26303|K04392;gene17426|K17332;gene16393|K06820;gene2889|K07524;gene24713|K06838;gene11281|K04392;gene3188|K07528;gene14736|K06843;gene848|K07522;gene27028|K07521;gene22563|K06821;gene4946|K05103;gene20514|K06841;gene12464|K05703;gene13102|K05725;gene25392|K06765;…	37	gene19792|K07523;gene2578|K05110;gene9465|K06842;gene26109|K05743;gene6646|K07526;gene23815|K05765;gene8493|K05102;gene16486|K05736;gene8492|K05102;gene20115|K06850;gene10742|K05106;gene18173|K05734;gene14103|K05463;gene24896|K07520;gene15672|K07526;gene1819|K05104;gene7895|K06840;gene7897|K06840;gene4849|K05111;gene26303|K04392;gene7914|K04630;gene115|K07525;gene19178|K07532;gene7672|K06821;gene…	60
Focal adhesion	map04510	5.2e-14	8.21e-12	gene71|K06238;gene851|K05730;gene851|K05730;gene851|K05730;gene851|K05730;gene2012|K03083|.;gene2012|K03083|.;gene2012|K03083|.;gene2012|K03083|.;gene2012|K03083|.;gene2012|K03083|.;gene2012|K03083|.;gene2012|K03083|.;gene2062|K00907|.;gene2062|K00907|.;gene2062|K00907|.;gene2062|K00907|.;gene2062|K00907|.;gene2062|K00907|.;gene2774|K06238;gene2775|K06238;gene2775|K06238;gene2775|K06238;gene2775|…	gene11802|K06271;gene7522|K17386;gene23750|K00907;gene20228|K02649;gene9652|K17447;gene14884|K06236;gene28250|K06237;gene22671|K04366;gene14118|K06237;gene26679|K05700;gene7616|K06275;gene22125|K06585;gene5009|K05730;gene26303|K04392;gene26496|K05699;gene5079|K06277;gene16210|K06252;gene21350|K05087;gene25226|K06240;gene25010|K13708;gene11205|K04659;gene3974|K06485;gene15792|K03853;gene11281|K043…	52	gene11802|K06271;gene7522|K17386;gene15488|K06525;gene23750|K00907;gene20228|K02649;gene9652|K17447;gene16486|K05736;gene8011|K12958;gene23114|K06252;gene28250|K06237;gene22671|K04366;gene13860|K05096;gene7983|K06245;gene18173|K05734;gene14118|K06237;gene22125|K06585;gene5009|K05730;gene15376|K05692;gene26303|K04392;gene28122|K04725;gene2012|K03083;gene15869|K04456;gene5079|K06277;gene16210|K0625…	66
Adherens junction	map04520	8.37e-13	6.61e-11	gene12|K06082;gene12|K06082;gene12|K06082;gene304|K05695;gene3277|K04674;gene3277|K04674;gene4744|K05748;gene4744|K05748;gene4744|K05748;gene4744|K05748;gene4744|K05748;gene4858|K04393;gene4858|K04393;gene5601|K05691;gene5601|K05691;gene5601|K05691;gene5601|K05691;gene5601|K05691;gene5614|K04490;gene7035|K07860;gene9167|K04527;gene9167|K04527;gene9167|K04527;gene9167|K04527;gene9806|K05691;gene98…	gene17416|K05696;gene26679|K05700;gene9806|K05691;gene26303|K04392;gene24879|K04491;gene26496|K05699;gene21350|K05087;gene12479|K05753;gene5614|K04490;gene10391|K04492;gene11281|K04392;gene21470|K16848;gene19874|K05698;gene12464|K05703;gene26565|K05691;gene24421|K05699;gene22065|K04361;gene7035|K07860;gene16590|K04237;gene21546|K05701;gene13967|K06084;gene21263|K04371;gene24698|K06086	23	gene17416|K05696;gene9806|K05691;gene15376|K05692;gene26303|K04392;gene18336|K06531;gene5601|K05691;gene24879|K04491;gene21350|K05087;gene5614|K04490;gene12098|K05699;gene17898|K05689;gene11281|K04392;gene4858|K04393;gene11248|K04500;gene25692|K04498;gene18153|K05699;gene9167|K04527;gene25354|K04500;gene25292|K05693;gene21470|K16848;gene4744|K05748;gene12464|K05703;gene27062|K04362;gene26565|K056…	35
Pathways in cancer	map05200	7.75e-13	6.61e-11	gene171|K05061;gene274|K07299;gene569|K11217;gene594|K04347;gene594|K04347;gene683|K04294;gene683|K04294;gene941|K00182;gene1404|K03176;gene1407|K12331;gene1905|K04707;gene1905|K04707;gene1905|K04707;gene1905|K04707;gene1905|K04707;gene1905|K04707;gene1905|K04707;gene2012|K03083|.;gene2012|K03083|.;gene2012|K03083|.;gene2012|K03083|.;gene2012|K03083|.;gene2012|K03083|.;gene2012|K03083|.;gene2012|…	gene941|K00182;gene7522|K17386;gene20228|K02649;gene16482|K05858;gene28250|K06237;gene8171|K08041;gene20635|K04197;gene22671|K04366;gene13862|K05092;gene21990|K03174;gene15677|K08015;gene14118|K06237;gene9806|K05691;gene12060|K04453;gene26303|K04392;gene24879|K04491;gene22392|K00444;gene2058|K08045;gene19075|K10055;gene21350|K05087;gene25226|K06240;gene27156|K05066;gene5614|K04490;gene19785|K0317…	76	gene11800|K09290;gene7522|K17386;gene7632|K00572;gene23817|K02354;gene20228|K02649;gene3095|K06225;gene16484|K05858;gene16482|K05858;gene28250|K06237;gene8171|K08041;gene22671|K04366;gene13862|K05092;gene21990|K03174;gene7983|K06245;gene2324|K04462;gene17313|K04411;gene14118|K06237;gene9806|K05691;gene26303|K04392;gene7914|K04630;gene26485|K04541;gene28122|K04725;gene19178|K07532;gene5601|K05691;…	119
MAPK signaling pathway	map04010	2.24e-10	1.42e-08	gene594|K04347;gene594|K04347;gene982|K02582;gene982|K02582;gene1404|K03176;gene2324|K04462;gene2324|K04462;gene2324|K04462;gene2324|K04462;gene2324|K04462;gene2324|K04462;gene2324|K04462;gene2324|K04462;gene2324|K04462;gene2324|K04462;gene2324|K04462;gene2324|K04462;gene2324|K04462;gene2324|K04462;gene2324|K04462;gene2324|K04462;gene2525|K08053;gene2525|K08053;gene2525|K08053;gene2525|K08053;gen…	gene2525|K08053;gene7522|K17386;gene16686|K04863;gene4952|K04849;gene19665|K04439;gene3953|K04450;gene22402|K04851;gene12290|K04445;gene22671|K04366;gene10175|K04454;gene14989|K04862;gene7526|K04403;gene14765|K04430;gene12060|K04453;gene26303|K04392;gene4771|K04373;gene22396|K04860;gene7533|K04856;gene26991|K04459;gene19785|K03175;gene20777|K08018;gene7685|K04435;gene15238|K04380;gene11281|K04392…	46	gene2525|K08053;gene7522|K17386;gene20151|K04459;gene5829|K04461;gene15659|K04376;gene7401|K04356;gene4952|K04849;gene19665|K04439;gene11698|K16342;gene24328|K04414;gene22402|K04851;gene12290|K04445;gene22671|K04366;gene10175|K04454;gene20979|K04429;gene2324|K04462;gene17313|K04411;gene14765|K04430;gene19717|K04355;gene12722|K04426;gene6571|K04458;gene26303|K04392;gene7225|K04459;gene15869|K04456…	76
Glutamatergic synapse	map04724	3.63e-10	1.91e-08	gene173|K05203;gene594|K04347;gene594|K04347;gene1717|K05201;gene1717|K05201;gene1717|K05201;gene1717|K05201;gene2058|K08045;gene2058|K08045;gene2295|K01115;gene2295|K01115;gene2295|K01115;gene2295|K01115;gene2295|K01115;gene2510|K04964;gene2510|K04964;gene2510|K04964;gene2510|K04964;gene2510|K04964;gene2510|K04964;gene3389|K04634;gene4273|K01425;gene5407|K08043;gene6901|K12302;gene7107|K04959;ge…	gene16482|K05858;gene22402|K04851;gene8171|K08041;gene7107|K04959;gene25746|K05209;gene17743|K04534;gene2058|K08045;gene2295|K01115;gene24505|K15009;gene15596|K02677;gene4273|K01425;gene2510|K04964;gene22269|K04958;gene19777|K05613;gene173|K05203;gene24441|K00910;gene20521|K08042;gene8281|K04608;gene6901|K12302;gene5407|K08043;gene12537|K05202;gene23806|K04604;gene3389|K04634;gene7754|K04548;gene…	27	gene16484|K05858;gene16482|K05858;gene11698|K16342;gene22402|K04851;gene8171|K08041;gene7107|K04959;gene25746|K05209;gene7892|K04605;gene21491|K15010;gene7914|K04630;gene26485|K04541;gene19179|K05204;gene17743|K04534;gene22256|K04608;gene2295|K01115;gene10035|K05197;gene11201|K15010;gene24505|K15009;gene15596|K02677;gene25693|K08049;gene22462|K04605;gene20407|K05614;gene13142|K08048;gene1717|K052…	40
Calcium signaling pathway	map04020	9.32e-10	4.21e-08	gene2062|K00907|.;gene2062|K00907|.;gene2062|K00907|.;gene2062|K00907|.;gene2062|K00907|.;gene2062|K00907|.;gene3187|K04135;gene3187|K04135;gene3187|K04135;gene3389|K04634;gene3876|K13755;gene3876|K13755;gene3876|K13755;gene3876|K13755;gene3876|K13755;gene3876|K13755;gene4431|K05085;gene4431|K05085;gene4431|K05085;gene4431|K05085;gene4952|K04849;gene5407|K08043;gene5863|K05849;gene5863|K05849;gen…	gene4431|K05085;gene19592|K16059;gene5863|K05849;gene23750|K00907;gene4952|K04849;gene16482|K05858;gene22402|K04851;gene8171|K08041;gene20635|K04197;gene7107|K04959;gene25746|K05209;gene10280|K05869;gene27923|K05850;gene9322|K04264;gene3876|K13755;gene22642|K05850;gene7533|K04856;gene11170|K03914;gene26603|K04223;gene26604|K04223;gene17275|K01116;gene15596|K02677;gene14543|K05215;gene15834|K00911…	41	gene4431|K05085;gene21280|K05221;gene6025|K04222;gene5863|K05849;gene11597|K04963;gene23750|K00907;gene4952|K04849;gene16484|K05858;gene16482|K05858;gene28219|K04157;gene8643|K04161;gene22402|K04851;gene8171|K08041;gene7107|K04959;gene26066|K00871;gene25746|K05209;gene26675|K04515;gene8605|K13242;gene10280|K05869;gene9335|K04637;gene26499|K04962;gene6247|K05850;gene27158|K05863;gene22642|K05850;g…	56
Endocytosis	map04144	1.98e-09	7.81e-08	gene82|K12491;gene419|K12472;gene419|K12472;gene419|K12472;gene419|K12472;gene419|K12472;gene435|K04679;gene435|K04679;gene435|K04679;gene435|K04679;gene435|K04679;gene575|K09526;gene575|K09526;gene575|K09526;gene575|K09526;gene575|K09526;gene1404|K03176;gene1905|K04707;gene1905|K04707;gene1905|K04707;gene1905|K04707;gene1905|K04707;gene1905|K04707;gene1905|K04707;gene2295|K01115;gene2295|K01115;…	gene13593|K05633;gene4431|K05085;gene17418|K06093;gene14379|K12485;gene19665|K04439;gene27308|K12470;gene15414|K18441;gene82|K12491;gene3568|K11247;gene21080|K12487;gene13765|K12190;gene10582|K18440;gene575|K09526;gene5304|K12488;gene18707|K12471;gene21350|K05087;gene2295|K01115;gene19785|K03175;gene27118|K12494;gene11170|K03914;gene19620|K18439;gene26276|K04678;gene11894|K11839;gene25300|K07891;…	49	gene4431|K05085;gene9127|K01528;gene17418|K06093;gene5125|K11248;gene14379|K12485;gene19665|K04439;gene27308|K12470;gene8011|K12958;gene14434|K05737;gene13860|K05096;gene82|K12491;gene13765|K12190;gene5163|K13712;gene10582|K18440;gene5304|K12488;gene2806|K07887;gene15296|K04678;gene21350|K05087;gene2522|K00909;gene2295|K01115;gene27118|K12494;gene11170|K03914;gene1404|K03176;gene7030|K05069;gene2…	66
Phosphatidylinositol signaling system	map04070	4.68e-09	1.64e-07	gene113|K03084;gene188|K01099;gene2190|K00901;gene2190|K00901;gene2190|K00901;gene2190|K00901;gene2190|K00901;gene2190|K00901;gene2190|K00901;gene2190|K00901;gene2190|K00901;gene3450|K00889;gene3450|K00889;gene3450|K00889;gene3450|K00889;gene3450|K00889;gene3450|K00889;gene3450|K00889;gene3450|K00889;gene4411|K00921;gene4411|K00921;gene4411|K00921;gene4411|K00921;gene4411|K00921;gene4411|K00921;g…	gene20228|K02649;gene16482|K05858;gene7107|K04959;gene113|K03084;gene188|K01099;gene4411|K00921;gene27959|K01108;gene17275|K01116;gene15596|K02677;gene9320|K00889;gene16871|K00981;gene15834|K00911;gene17538|K05859;gene25042|K01106;gene19218|K00923;gene22269|K04958;gene13624|K01092;gene7167|K00923;gene11259|K02183;gene6084|K01109;gene15641|K00923;gene20660|K01109;gene16614|K00920;gene24625|K01110;…	30	gene7815|K00901;gene14473|K01106;gene19616|K15909;gene20228|K02649;gene16484|K05858;gene16482|K05858;gene7107|K04959;gene113|K03084;gene12284|K02183;gene4411|K00921;gene17275|K01116;gene15596|K02677;gene9320|K00889;gene16871|K00981;gene15834|K00911;gene17538|K05859;gene25042|K01106;gene22269|K04958;gene21273|K00888;gene6770|K00901;gene20660|K01109;gene8383|K00901;gene16614|K00920;gene3450|K00889;…	27
Morphine addiction	map05032	1.07e-08	3.39e-07	gene578|K13293;gene578|K13293;gene578|K13293;gene578|K13293;gene578|K13293;gene578|K13293;gene594|K04347;gene594|K04347;gene2058|K08045;gene2058|K08045;gene2765|K05000;gene3283|K04615;gene3283|K04615;gene3876|K13755;gene3876|K13755;gene3876|K13755;gene3876|K13755;gene3876|K13755;gene3876|K13755;gene3917|K13298;gene4952|K04849;gene5407|K08043;gene6295|K13755;gene6295|K13755;gene6295|K13755;gene629…	gene21325|K05175;gene2765|K05000;gene4952|K04849;gene19665|K04439;gene8171|K08041;gene578|K13293;gene17743|K04534;gene2058|K08045;gene3876|K13755;gene11179|K18437;gene15596|K02677;gene20279|K13293;gene7151|K19021;gene6295|K13755;gene12909|K18438;gene24441|K00910;gene20521|K08042;gene24933|K08291;gene5407|K08043;gene10644|K05186;gene7754|K04548;gene8071|K13755;gene594|K04347;gene12714|K18436	24	gene2765|K05000;gene4952|K04849;gene19665|K04439;gene19238|K13296;gene8171|K08041;gene19619|K18283;gene21324|K05181;gene7914|K04630;gene26485|K04541;gene17743|K04534;gene21326|K05186;gene11179|K18437;gene21484|K18437;gene15596|K02677;gene20279|K13293;gene7151|K19021;gene25693|K08049;gene13142|K08048;gene12909|K18438;gene20521|K08042;gene11869|K04539;gene3283|K04615;gene24933|K08291;gene11323|K080…	32
Arrhythmogenic right ventricular cardiomyopathy (ARVC)	map05412	1.73e-08	4.97e-07	gene1373|K12641;gene3974|K06485;gene3974|K06485;gene5601|K05691;gene5601|K05691;gene5601|K05691;gene5601|K05691;gene5601|K05691;gene5614|K04490;gene7046|K12642;gene7046|K12642;gene7453|K04861;gene7455|K04850;gene7901|K04858;gene9806|K05691;gene9806|K05691;gene10051|K12563;gene10051|K12563;gene10051|K12563;gene10051|K12563;gene10051|K12563;gene10391|K04492;gene10391|K04492;gene10391|K04492;gene103…	gene27383|K10366;gene16686|K04863;gene22402|K04851;gene14989|K04862;gene22125|K06585;gene9806|K05691;gene24879|K04491;gene26496|K05699;gene22396|K04860;gene5614|K04490;gene10391|K04492;gene3974|K06485;gene7046|K12642;gene26565|K05691;gene24421|K05699;gene10051|K12563	16	gene27383|K10366;gene12401|K07372;gene15488|K06525;gene22402|K04851;gene22125|K06585;gene9806|K05691;gene15376|K05692;gene5601|K05691;gene15088|K10056;gene24879|K04491;gene26499|K04962;gene22396|K04860;gene5614|K04490;gene12098|K05699;gene3974|K06485;gene18153|K05699;gene1373|K12641;gene16667|K06584;gene25909|K04868;gene26565|K05691;gene22517|K06265;gene10051|K12563;gene11263|K06587;gene7455|K048…	26
Tight junction	map04530	4.62e-08	1.22e-06	gene541|K06092;gene541|K06092;gene541|K06092;gene541|K06092;gene955|K06112;gene955|K06112;gene1295|K06109;gene1295|K06109;gene1538|K06089;gene1922|K10352;gene2154|K06087;gene2561|K06087;gene2561|K06087;gene2749|K06087;gene3446|K06098;gene3446|K06098;gene3446|K06098;gene3446|K06098;gene3446|K06098;gene3446|K06098;gene4707|K06107;gene4707|K06107;gene4707|K06107;gene4707|K06107;gene4707|K06107;gene4…	gene17418|K06093;gene12024|K18051;gene9806|K05691;gene18631|K03456;gene22324|K05631;gene26496|K05699;gene27459|K06103;gene2561|K06087;gene16530|K18052;gene25807|K10352;gene15596|K02677;gene14730|K10352;gene5818|K18050;gene2749|K06087;gene26565|K05691;gene22027|K04456;gene9940|K04354;gene24421|K05699;gene20956|K10351;gene17219|K06107;gene16590|K04237;gene10867|K18625;gene24625|K01110;gene25071|K06…	26	gene14640|K06087;gene10958|K04354;gene17418|K06093;gene12024|K18051;gene1922|K10352;gene1295|K06109;gene541|K06092;gene12846|K06087;gene9806|K05691;gene15376|K05692;gene22324|K05631;gene2154|K06087;gene7918|K05629;gene7914|K04630;gene5601|K05691;gene1538|K06089;gene15869|K04456;gene15495|K06094;gene19242|K07830;gene27562|K18625;gene18550|K10352;gene12098|K05699;gene16530|K18052;gene3446|K06098;ge…	48
Circadian entrainment	map04713	5.32e-08	1.29e-06	gene594|K04347;gene594|K04347;gene1589|K16513|.;gene1589|K16513|.;gene1589|K16513|.;gene1589|K16513|.;gene1589|K16513|.;gene1589|K16513|.;gene1589|K16513|.;gene2058|K08045;gene2058|K08045;gene2765|K05000;gene3389|K04634;gene5407|K08043;gene7455|K04850;gene7533|K04856;gene7754|K04548;gene7754|K04548;gene7754|K04548;gene7914|K04630;gene8075|K04587;gene8171|K08041;gene8171|K08041;gene8187|K04515;gen…	gene2765|K05000;gene16482|K05858;gene22402|K04851;gene8171|K08041;gene12290|K04445;gene25746|K05209;gene17743|K04534;gene2058|K08045;gene7533|K04856;gene15596|K02677;gene22269|K04958;gene24611|K07376;gene20521|K08042;gene11259|K02183;gene5407|K08043;gene8187|K04515;gene20989|K13240;gene3389|K04634;gene7754|K04548;gene18921|K05200;gene594|K04347;gene21263|K04371	22	gene2765|K05000;gene18997|K12318;gene11597|K04963;gene16484|K05858;gene16482|K05858;gene22402|K04851;gene8171|K08041;gene12290|K04445;gene25746|K05209;gene26675|K04515;gene7914|K04630;gene26485|K04541;gene17743|K04534;gene26499|K04962;gene12284|K02183;gene7533|K04856;gene10035|K05197;gene15596|K02677;gene25693|K08049;gene13142|K08048;gene22269|K04958;gene24611|K07376;gene20521|K08042;gene11869|K0…	35
Retrograde endocannabinoid signaling	map04723	2.07e-07	4.25e-06	gene594|K04347;gene594|K04347;gene2058|K08045;gene2058|K08045;gene2765|K05000;gene3389|K04634;gene4952|K04849;gene5407|K08043;gene6901|K12302;gene7107|K04959;gene7107|K04959;gene7455|K04850;gene7754|K04548;gene7754|K04548;gene7754|K04548;gene7914|K04630;gene7939|K13985;gene7939|K13985;gene7939|K13985;gene7939|K13985;gene7939|K13985;gene7939|K13985;gene7939|K13985;gene7939|K13985;gene7939|K13985;g…	gene21325|K05175;gene2765|K05000;gene22365|K13700;gene4952|K04849;gene16482|K05858;gene22402|K04851;gene8171|K08041;gene7107|K04959;gene26304|K13806;gene17743|K04534;gene2058|K08045;gene15596|K02677;gene22859|K04441;gene24221|K13806;gene22269|K04958;gene20521|K08042;gene6901|K12302;gene10935|K04440;gene5407|K08043;gene23806|K04604;gene12962|K15291;gene10644|K05186;gene3389|K04634;gene7754|K04548;…	27	gene2765|K05000;gene22365|K13700;gene4952|K04849;gene16484|K05858;gene16482|K05858;gene22402|K04851;gene8171|K08041;gene7107|K04959;gene26304|K13806;gene21324|K05181;gene7914|K04630;gene26485|K04541;gene17743|K04534;gene21326|K05186;gene10035|K05197;gene15596|K02677;gene25693|K08049;gene13142|K08048;gene22269|K04958;gene12781|K04603;gene20521|K08042;gene11869|K04539;gene7939|K13985;gene11323|K080…	32
Insulin secretion	map04911	2.26e-07	4.25e-06	gene274|K07299;gene1319|K04944;gene1506|K01539;gene1507|K01539;gene1507|K01539;gene1507|K01539;gene2058|K08045;gene2058|K08045;gene2271|K04938;gene2521|K01540;gene3389|K04634;gene3953|K04450;gene3971|K04351;gene3971|K04351;gene3971|K04351;gene3971|K04351;gene3971|K04351;gene3971|K04351;gene3971|K04351;gene3971|K04351;gene3971|K04351;gene3971|K04351;gene3971|K04351;gene3971|K04351;gene3971|K04351;…	gene1319|K04944;gene16482|K05858;gene3953|K04450;gene22402|K04851;gene8171|K08041;gene2058|K08045;gene15596|K02677;gene11122|K04943;gene1507|K01539;gene20521|K08042;gene5407|K08043;gene27034|K05274;gene8187|K04515;gene3389|K04634;gene18313|K04945;gene8106|K09047	16	gene1319|K04944;gene2521|K01540;gene16484|K05858;gene16482|K05858;gene25264|K05262;gene22402|K04851;gene8171|K08041;gene26675|K04515;gene18499|K04979;gene26499|K04962;gene3971|K04351;gene15596|K02677;gene25693|K08049;gene11122|K04943;gene13142|K08048;gene2271|K04938;gene274|K07299;gene20521|K08042;gene14704|K13504;gene1506|K01539;gene11323|K08044;gene26700|K04936;gene27034|K05274;gene8189|K12407;…	31
Hippo signaling pathway	map04390	2.29e-07	4.25e-06	gene541|K06092;gene541|K06092;gene541|K06092;gene541|K06092;gene941|K00182;gene2012|K03083|.;gene2012|K03083|.;gene2012|K03083|.;gene2012|K03083|.;gene2012|K03083|.;gene2012|K03083|.;gene2012|K03083|.;gene2012|K03083|.;gene2461|K16820;gene3277|K04674;gene3277|K04674;gene4495|K01357;gene4856|K00408;gene5601|K05691;gene5601|K05691;gene5601|K05691;gene5601|K05691;gene5601|K05691;gene5614|K04490;gene…	gene10819|K16144;gene941|K00182;gene17418|K06093;gene9806|K05691;gene18631|K03456;gene20142|K03362;gene24879|K04491;gene22392|K00444;gene20646|K04676;gene5614|K04490;gene10805|K06685;gene10391|K04492;gene26565|K05691;gene9940|K04354;gene11113|K02085;gene16590|K04237;gene25071|K06093;gene17111|K04680;gene9916|K18496	19	gene10958|K04354;gene16409|K16681;gene17418|K06093;gene7632|K00572;gene15335|K08959;gene23817|K02354;gene21209|K16198;gene541|K06092;gene18952|K16687;gene23837|K12075;gene9806|K05691;gene15376|K05692;gene24787|K03362;gene12931|K16821;gene26189|K03982;gene5601|K05691;gene2012|K03083;gene24879|K04491;gene22847|K09448;gene15495|K06094;gene24766|K00714;gene28221|K16819;gene20646|K04676;gene5614|K0449…	55
Regulation of actin cytoskeleton	map04810	2.09e-07	4.25e-06	gene594|K04347;gene594|K04347;gene851|K05730;gene851|K05730;gene851|K05730;gene851|K05730;gene1701|K05731;gene2062|K00907|.;gene2062|K00907|.;gene2062|K00907|.;gene2062|K00907|.;gene2062|K00907|.;gene2062|K00907|.;gene3450|K00889;gene3450|K00889;gene3450|K00889;gene3450|K00889;gene3450|K00889;gene3450|K00889;gene3450|K00889;gene3450|K00889;gene3779|K05769;gene3779|K05769;gene3779|K05769;gene3779|…	gene7522|K17386;gene23750|K00907;gene20228|K02649;gene22671|K04366;gene26679|K05700;gene22125|K06585;gene5009|K05730;gene26303|K04392;gene13649|K05745;gene26496|K05699;gene25010|K13708;gene1701|K05731;gene12479|K05753;gene11170|K03914;gene4411|K00921;gene3974|K06485;gene26272|K05757;gene11281|K04392;gene26336|K04346;gene11241|K04368;gene13887|K05769;gene21470|K16848;gene9320|K00889;gene6296|K0575…	41	gene7522|K17386;gene26109|K05743;gene15488|K06525;gene23815|K05765;gene23750|K00907;gene20228|K02649;gene16486|K05736;gene12870|K08007;gene22671|K04366;gene14437|K05766;gene14434|K05737;gene18173|K05734;gene28365|K05741;gene3779|K05769;gene22125|K06585;gene5009|K05730;gene15376|K05692;gene26303|K04392;gene13649|K05745;gene19178|K07532;gene25010|K13708;gene19242|K07830;gene1701|K05731;gene11170|K0…	66
Melanogenesis	map04916	2.9e-07	5.1e-06	gene941|K00182;gene2012|K03083|.;gene2012|K03083|.;gene2012|K03083|.;gene2012|K03083|.;gene2012|K03083|.;gene2012|K03083|.;gene2012|K03083|.;gene2012|K03083|.;gene2058|K08045;gene2058|K08045;gene3389|K04634;gene4495|K01357;gene4856|K00408;gene5407|K08043;gene5614|K04490;gene6236|K05461|.;gene6236|K05461|.;gene6236|K05461|.;gene6236|K05461|.;gene6236|K05461|.;gene6236|K05461|.;gene7632|K00572;gene…	gene941|K00182;gene16482|K05858;gene8171|K08041;gene22671|K04366;gene17743|K04534;gene24879|K04491;gene22392|K00444;gene2058|K08045;gene5614|K04490;gene10391|K04492;gene17179|K08725;gene15596|K02677;gene11241|K04368;gene13979|K04198;gene20521|K08042;gene22300|K09455;gene11259|K02183;gene5407|K08043;gene8187|K04515;gene3389|K04634;gene21263|K04371	21	gene7632|K00572;gene23817|K02354;gene16484|K05858;gene16482|K05858;gene8171|K08041;gene22671|K04366;gene26675|K04515;gene7914|K04630;gene17743|K04534;gene2012|K03083;gene24879|K04491;gene6236|K05461;gene24766|K00714;gene12284|K02183;gene5614|K04490;gene15596|K02677;gene4856|K00408;gene11241|K04368;gene25692|K04498;gene25693|K08049;gene13142|K08048;gene23671|K16366;gene13979|K04198;gene20521|K0804…	33
Leukocyte transendothelial migration	map04670	3.62e-07	6.02e-06	gene851|K05730;gene851|K05730;gene851|K05730;gene851|K05730;gene1538|K06089;gene2154|K06087;gene2561|K06087;gene2561|K06087;gene2749|K06087;gene3971|K04351;gene3971|K04351;gene3971|K04351;gene3971|K04351;gene3971|K04351;gene3971|K04351;gene3971|K04351;gene3971|K04351;gene3971|K04351;gene3971|K04351;gene3971|K04351;gene3971|K04351;gene3971|K04351;gene4858|K04393;gene4858|K04393;gene5009|K05730;gen…	gene26102|K08011;gene7023|K08012;gene20228|K02649;gene12847|K08008;gene15677|K08015;gene26679|K05700;gene9806|K05691;gene5009|K05730;gene26303|K04392;gene26496|K05699;gene10665|K08016;gene2561|K06087;gene17275|K01116;gene11281|K04392;gene15596|K02677;gene22859|K04441;gene6607|K07836;gene17538|K05859;gene2749|K06087;gene13102|K05725;gene26565|K05691;gene24421|K05699;gene20956|K10351;gene18414|K057…	28	gene14640|K06087;gene9105|K06490;gene20228|K02649;gene12870|K08007;gene12846|K06087;gene9806|K05691;gene5009|K05730;gene15376|K05692;gene26303|K04392;gene2154|K06087;gene7914|K04630;gene5601|K05691;gene1538|K06089;gene10665|K08016;gene12098|K05699;gene3971|K04351;gene17275|K01116;gene11281|K04392;gene15596|K02677;gene4858|K04393;gene18153|K05699;gene17538|K05859;gene27166|K06520;gene13102|K05725;…	32
Phototransduction - fly	map04745	4.2e-07	6.64e-06	gene3389|K04634;gene3995|K08834;gene3995|K08834;gene3995|K08834;gene3995|K08834;gene8187|K04515;gene9997|K04515;gene9997|K04515;gene9997|K04515;gene11259|K02183;gene11259|K02183;gene11259|K02183;gene12284|K02183;gene15376|K05692;gene15596|K02677;gene16482|K05858;gene16482|K05858;gene16482|K05858;gene16482|K05858;gene16482|K05858;gene16484|K05858;gene16484|K05858;gene16484|K05858;gene16484|K05858;…	gene16482|K05858;gene26304|K13806;gene16637|K08834;gene15596|K02677;gene24221|K13806;gene22269|K04958;gene24441|K00910;gene3995|K08834;gene11259|K02183;gene8187|K04515;gene3389|K04634	11	gene16484|K05858;gene16482|K05858;gene26675|K04515;gene15376|K05692;gene26304|K13806;gene12284|K02183;gene15596|K02677;gene22269|K04958;gene3995|K08834;gene21123|K00910;gene3389|K04634;gene18404|K02183;gene9997|K04515	13
Cholinergic synapse	map04725	6.82e-07	1.03e-05	gene594|K04347;gene594|K04347;gene2058|K08045;gene2058|K08045;gene2765|K05000;gene3389|K04634;gene4952|K04849;gene5407|K08043;gene7107|K04959;gene7107|K04959;gene7455|K04850;gene7754|K04548;gene7754|K04548;gene7754|K04548;gene7914|K04630;gene8106|K09047;gene8171|K08041;gene8171|K08041;gene8187|K04515;gene8380|K04130;gene8380|K04130;gene8380|K04130;gene8380|K04130;gene8386|K09048;gene8782|K02649;g…	gene2765|K05000;gene20228|K02649;gene4952|K04849;gene16482|K05858;gene22402|K04851;gene8171|K08041;gene7107|K04959;gene10280|K05869;gene17743|K04534;gene2058|K08045;gene15596|K02677;gene11241|K04368;gene12959|K04930;gene12464|K05703;gene22269|K04958;gene22027|K04456;gene20521|K08042;gene5407|K08043;gene21584|K04815;gene8187|K04515;gene21559|K04809;gene3389|K04634;gene7754|K04548;gene594|K04347;ge…	27	gene2765|K05000;gene20228|K02649;gene4952|K04849;gene16484|K05858;gene16482|K05858;gene22402|K04851;gene8171|K08041;gene7107|K04959;gene26675|K04515;gene10280|K05869;gene7914|K04630;gene26485|K04541;gene17743|K04534;gene15869|K04456;gene24518|K04926;gene15596|K02677;gene11241|K04368;gene25693|K08049;gene12959|K04930;gene13142|K08048;gene12464|K05703;gene22269|K04958;gene22027|K04456;gene20521|K08…	37
ECM-receptor interaction	map04512	7.82e-07	1.12e-05	gene71|K06238;gene2774|K06238;gene2775|K06238;gene2775|K06238;gene2775|K06238;gene2775|K06238;gene2869|K06252;gene2869|K06252;gene3974|K06485;gene3974|K06485;gene4445|K05717|.;gene4445|K05717|.;gene4445|K05717|.;gene4445|K05717|.;gene4445|K05717|.;gene4445|K05717|.;gene4445|K05717|.;gene4445|K05717|.;gene4445|K05717|.;gene4445|K05717|.;gene4445|K05717|.;gene4862|K06255;gene5370|K06257;gene7909|K0…	gene14884|K06236;gene28250|K06237;gene14118|K06237;gene22125|K06585;gene16132|K06254;gene16210|K06252;gene25226|K06240;gene11205|K04659;gene3974|K06485;gene71|K06238;gene11167|K06258;gene2775|K06238;gene14117|K06237;gene7944|K06249	14	gene15488|K06525;gene5370|K06257;gene23114|K06252;gene28250|K06237;gene7983|K06245;gene14118|K06237;gene22125|K06585;gene16132|K06254;gene16210|K06252;gene25226|K06240;gene3974|K06485;gene18745|K06264;gene16667|K06584;gene25290|K05637;gene71|K06238;gene17014|K06240;gene22517|K06265;gene4862|K06255;gene2775|K06238;gene2774|K06238;gene14117|K06237;gene4445|K05717;gene7944|K06249;gene11263|K06587;ge…	26
Fc gamma R-mediated phagocytosis	map04666	1.26e-06	1.72e-05	gene113|K03084;gene497|K01080|.;gene497|K01080|.;gene851|K05730;gene851|K05730;gene851|K05730;gene851|K05730;gene2295|K01115;gene2295|K01115;gene2295|K01115;gene2295|K01115;gene2295|K01115;gene3040|K05855;gene3040|K05855;gene3040|K05855;gene3040|K05855;gene3040|K05855;gene3450|K00889;gene3450|K00889;gene3450|K00889;gene3450|K00889;gene3450|K00889;gene3450|K00889;gene3450|K00889;gene3450|K00889;ge…	gene26102|K08011;gene20228|K02649;gene22671|K04366;gene5009|K05730;gene26303|K04392;gene113|K03084;gene5304|K12488;gene3040|K05855;gene23868|K08091;gene2295|K01115;gene12479|K05753;gene26272|K05757;gene17275|K01116;gene11281|K04392;gene15596|K02677;gene13247|K05854;gene11241|K04368;gene13145|K12488;gene9320|K00889;gene17538|K05859;gene5818|K18050;gene22027|K04456;gene17126|K08893;gene16419|K06478…	32	gene26109|K05743;gene23815|K05765;gene19616|K15909;gene20228|K02649;gene22671|K04366;gene5009|K05730;gene26303|K04392;gene113|K03084;gene5304|K12488;gene15869|K04456;gene3040|K05855;gene2295|K01115;gene17275|K01116;gene11281|K04392;gene15596|K02677;gene4858|K04393;gene11241|K04368;gene13145|K12488;gene9320|K00889;gene17538|K05859;gene497|K01080;gene4744|K05748;gene5818|K18050;gene21197|K05744;gen…	32
Bacterial invasion of epithelial cells	map05100	1.84e-06	2.42e-05	gene13|K16942;gene1905|K04707;gene1905|K04707;gene1905|K04707;gene1905|K04707;gene1905|K04707;gene1905|K04707;gene1905|K04707;gene2422|K13744;gene2422|K13744;gene3022|K17448;gene4445|K05717|.;gene4445|K05717|.;gene4445|K05717|.;gene4445|K05717|.;gene4445|K05717|.;gene4445|K05717|.;gene4445|K05717|.;gene4445|K05717|.;gene4445|K05717|.;gene4445|K05717|.;gene4445|K05717|.;gene4472|K05758;gene4744|K0…	gene20228|K02649;gene9652|K17447;gene8044|K12366;gene26679|K05700;gene9806|K05691;gene26303|K04392;gene25010|K13708;gene10871|K16939;gene12479|K05753;gene26272|K05757;gene11281|K04392;gene19594|K07863;gene1905|K04707;gene20658|K09593;gene13102|K05725;gene26565|K05691;gene11909|K17449;gene3022|K17448;gene20629|K13736;gene28176|K16939;gene4472|K05758;gene8782|K02649;gene16288|K05754;gene15435|K16938	24	gene9127|K01528;gene20228|K02649;gene9652|K17447;gene8011|K12958;gene8044|K12366;gene9806|K05691;gene15376|K05692;gene17841|K19241;gene26303|K04392;gene5601|K05691;gene9369|K16939;gene13|K16942;gene25010|K13708;gene24503|K06106;gene17898|K05689;gene11281|K04392;gene4858|K04393;gene1905|K04707;gene4744|K05748;gene13102|K05725;gene26565|K05691;gene11909|K17449;gene17374|K18985;gene3022|K17448;gene4…	30
GnRH signaling pathway	map04912	2.13e-06	2.58e-05	gene2058|K08045;gene2058|K08045;gene2295|K01115;gene2295|K01115;gene2295|K01115;gene2295|K01115;gene2295|K01115;gene3389|K04634;gene3812|K04420;gene4858|K04393;gene4858|K04393;gene5407|K08043;gene7107|K04959;gene7107|K04959;gene7455|K04850;gene8171|K08041;gene8171|K08041;gene8187|K04515;gene9997|K04515;gene9997|K04515;gene9997|K04515;gene10935|K04440;gene10935|K04440;gene10935|K04440;gene10935|K0…	gene16482|K05858;gene22402|K04851;gene8171|K08041;gene22671|K04366;gene7107|K04959;gene14765|K04430;gene2058|K08045;gene2295|K01115;gene11241|K04368;gene22859|K04441;gene22269|K04958;gene15500|K04364;gene20521|K08042;gene11259|K02183;gene10935|K04440;gene5407|K08043;gene22065|K04361;gene8187|K04515;gene3389|K04634;gene21263|K04371;gene15573|K04433	21	gene16484|K05858;gene16482|K05858;gene11698|K16342;gene22402|K04851;gene8171|K08041;gene22671|K04366;gene7107|K04959;gene11388|K07763;gene26675|K04515;gene14765|K04430;gene12284|K02183;gene2295|K01115;gene4858|K04393;gene11241|K04368;gene25693|K08049;gene13142|K08048;gene22269|K04958;gene20521|K08042;gene3812|K04420;gene22065|K04361;gene11323|K08044;gene3389|K04634;gene12895|K04428;gene21263|K043…	29
ErbB signaling pathway	map04012	2.13e-06	2.58e-05	gene1905|K04707;gene1905|K04707;gene1905|K04707;gene1905|K04707;gene1905|K04707;gene1905|K04707;gene1905|K04707;gene2012|K03083|.;gene2012|K03083|.;gene2012|K03083|.;gene2012|K03083|.;gene2012|K03083|.;gene2012|K03083|.;gene2012|K03083|.;gene2012|K03083|.;gene2567|K07365;gene2567|K07365;gene2567|K07365;gene2567|K07365;gene3022|K17448;gene4431|K05085;gene4431|K05085;gene4431|K05085;gene4431|K05085…	gene4431|K05085;gene26732|K05457;gene20228|K02649;gene9652|K17447;gene22671|K04366;gene14765|K04430;gene17275|K01116;gene15596|K02677;gene11241|K04368;gene1905|K04707;gene17538|K05859;gene20658|K09593;gene13102|K05725;gene15500|K04364;gene22027|K04456;gene11909|K17449;gene10935|K04440;gene22065|K04361;gene3022|K17448;gene8187|K04515;gene21263|K04371;gene8782|K02649	22	gene4431|K05085;gene26732|K05457;gene20228|K02649;gene9652|K17447;gene16486|K05736;gene22671|K04366;gene18173|K05734;gene26675|K04515;gene14765|K04430;gene2012|K03083;gene15869|K04456;gene2567|K07365;gene17275|K01116;gene15596|K02677;gene11241|K04368;gene10838|K09782;gene1905|K04707;gene17538|K05859;gene15974|K07203;gene11646|K05735;gene13102|K05725;gene5092|K06619;gene27019|K05455;gene22027|K044…	31
Gastric acid secretion	map04971	2.21e-06	2.59e-05	gene1502|K05003;gene1506|K01539;gene1507|K01539;gene1507|K01539;gene1507|K01539;gene2058|K08045;gene2058|K08045;gene2062|K00907|.;gene2062|K00907|.;gene2062|K00907|.;gene2062|K00907|.;gene2062|K00907|.;gene2062|K00907|.;gene2521|K01540;gene2768|K05008;gene2768|K05008;gene2768|K05008;gene2768|K05008;gene2768|K05008;gene2768|K05008;gene2768|K05008;gene2768|K05008;gene2768|K05008;gene2768|K05008;gen…	gene23750|K00907;gene16482|K05858;gene8171|K08041;gene7107|K04959;gene2058|K08045;gene15596|K02677;gene22269|K04958;gene1507|K01539;gene20521|K08042;gene11259|K02183;gene5407|K08043;gene8187|K04515;gene3389|K04634;gene12268|K04920	14	gene2521|K01540;gene2768|K05008;gene23750|K00907;gene16484|K05858;gene16482|K05858;gene12870|K08007;gene8171|K08041;gene7107|K04959;gene26675|K04515;gene7914|K04630;gene12284|K02183;gene24518|K04926;gene15596|K02677;gene25693|K08049;gene16321|K04913;gene13142|K08048;gene22269|K04958;gene1502|K05003;gene20521|K08042;gene8000|K05031;gene2062|K00907;gene1506|K01539;gene11323|K08044;gene3389|K04634;g…	26
Vascular smooth muscle contraction	map04270	2.58e-06	2.91e-05	gene64|K08447;gene1407|K12331;gene2058|K08045;gene2058|K08045;gene2062|K00907|.;gene2062|K00907|.;gene2062|K00907|.;gene2062|K00907|.;gene2062|K00907|.;gene2062|K00907|.;gene2271|K04938;gene3187|K04135;gene3187|K04135;gene3187|K04135;gene3389|K04634;gene3848|K04577;gene3848|K04577;gene3848|K04577;gene3848|K04577;gene3848|K04577;gene3848|K04577;gene4884|K01047;gene5407|K08043;gene5818|K18050;gene5…	gene12024|K18051;gene23750|K00907;gene16482|K05858;gene22402|K04851;gene8171|K08041;gene20635|K04197;gene22671|K04366;gene7107|K04959;gene2058|K08045;gene1407|K12331;gene16530|K18052;gene15596|K02677;gene26336|K04346;gene11241|K04368;gene5818|K18050;gene22269|K04958;gene20521|K08042;gene11259|K02183;gene5407|K08043;gene3848|K04577;gene3187|K04135;gene27034|K05274;gene3389|K04634;gene14797|K04267;…	27	gene18997|K12318;gene7499|K16343;gene12024|K18051;gene4884|K01047;gene8361|K12327;gene23750|K00907;gene16484|K05858;gene16482|K05858;gene18138|K12328;gene11698|K16342;gene22402|K04851;gene8171|K08041;gene22671|K04366;gene7107|K04959;gene19178|K07532;gene12284|K02183;gene1407|K12331;gene16530|K18052;gene15596|K02677;gene26336|K04346;gene11241|K04368;gene25693|K08049;gene13142|K08048;gene2271|K0493…	39
Dopaminergic synapse	map04728	3.61e-06	3.93e-05	gene594|K04347;gene594|K04347;gene2012|K03083|.;gene2012|K03083|.;gene2012|K03083|.;gene2012|K03083|.;gene2012|K03083|.;gene2012|K03083|.;gene2012|K03083|.;gene2012|K03083|.;gene2058|K08045;gene2058|K08045;gene2575|K11583;gene2575|K11583;gene2575|K11583;gene2575|K11583;gene2575|K11583;gene2765|K05000;gene3389|K04634;gene3953|K04450;gene4028|K04833;gene4028|K04833;gene4028|K04833;gene4028|K04833;g…	gene2575|K11583;gene2765|K05000;gene4952|K04849;gene16482|K05858;gene3953|K04450;gene22402|K04851;gene7107|K04959;gene25746|K05209;gene18631|K03456;gene17743|K04534;gene2058|K08045;gene6694|K10396;gene10701|K02223;gene15596|K02677;gene22859|K04441;gene22269|K04958;gene4136|K10396;gene22027|K04456;gene9940|K04354;gene11259|K02183;gene10935|K04440;gene16691|K10396;gene8187|K04515;gene3389|K04634;ge…	28	gene2765|K05000;gene10958|K04354;gene4952|K04849;gene16484|K05858;gene16482|K05858;gene4028|K04833;gene22402|K04851;gene7107|K04959;gene25746|K05209;gene26675|K04515;gene7914|K04630;gene26485|K04541;gene24915|K08155;gene17743|K04534;gene2012|K03083;gene15869|K04456;gene12284|K02183;gene10035|K05197;gene15596|K02677;gene25307|K04633;gene22269|K04958;gene22027|K04456;gene9940|K04354;gene11869|K0453…	36
Dilated cardiomyopathy	map05414	4.54e-06	4.69e-05	gene1373|K12641;gene2058|K08045;gene2058|K08045;gene3352|K10374;gene3352|K10374;gene3352|K10374;gene3352|K10374;gene3352|K10374;gene3903|K12567;gene3903|K12567;gene3903|K12567;gene3903|K12567;gene3903|K12567;gene3974|K06485;gene3974|K06485;gene5407|K08043;gene7453|K04861;gene7455|K04850;gene7901|K04858;gene8171|K08041;gene8171|K08041;gene10051|K12563;gene10051|K12563;gene10051|K12563;gene10051|K1…	gene27383|K10366;gene16686|K04863;gene22402|K04851;gene8171|K08041;gene14989|K04862;gene22125|K06585;gene22396|K04860;gene2058|K08045;gene3974|K06485;gene3352|K10374;gene20956|K10351;gene20521|K08042;gene5407|K08043;gene10051|K12563;gene3903|K12567	15	gene11800|K09290;gene27383|K10366;gene15488|K06525;gene22402|K04851;gene8171|K08041;gene18739|K12044;gene22125|K06585;gene15376|K05692;gene26499|K04962;gene22396|K04860;gene3974|K06485;gene25693|K08049;gene1373|K12641;gene16667|K06584;gene13142|K08048;gene25909|K04868;gene22517|K06265;gene20521|K08042;gene11323|K08044;gene15761|K13376;gene10051|K12563;gene11263|K06587;gene7455|K04850;gene7453|K04…	25
PI3K-Akt signaling pathway	map04151	4.6e-06	4.69e-05	gene71|K06238;gene171|K05061;gene569|K11217;gene594|K04347;gene594|K04347;gene683|K04294;gene683|K04294;gene723|K06071;gene723|K06071;gene723|K06071;gene893|K05453;gene982|K02582;gene982|K02582;gene1311|K05055;gene1677|K05131;gene2012|K03083|.;gene2012|K03083|.;gene2012|K03083|.;gene2012|K03083|.;gene2012|K03083|.;gene2012|K03083|.;gene2012|K03083|.;gene2012|K03083|.;gene2575|K11583;gene2575|K115…	gene1311|K05055;gene2575|K11583;gene23719|K02991;gene7522|K17386;gene20228|K02649;gene14884|K06236;gene3953|K04450;gene28250|K06237;gene22671|K04366;gene14118|K06237;gene22125|K06585;gene18631|K03456;gene26303|K04392;gene3040|K05855;gene8793|K11218;gene16210|K06252;gene21350|K05087;gene25226|K06240;gene11170|K03914;gene11205|K04659;gene3974|K06485;gene9688|K07298;gene24710|K12230;gene11281|K04392…	55	gene1311|K05055;gene10958|K04354;gene7522|K17386;gene15488|K06525;gene20228|K02649;gene21209|K16198;gene23114|K06252;gene28250|K06237;gene22671|K04366;gene13860|K05096;gene7983|K06245;gene10546|K02991;gene14118|K06237;gene22125|K06585;gene8605|K13242;gene26303|K04392;gene26485|K04541;gene25931|K05071;gene2012|K03083;gene6236|K05461;gene15869|K04456;gene3040|K05855;gene8793|K11218;gene10459|K03259…	87
Gap junction	map04540	4.94e-06	4.73e-05	gene2058|K08045;gene2058|K08045;gene2928|K04289;gene2928|K04289;gene2928|K04289;gene2928|K04289;gene2928|K04289;gene3389|K04634;gene3812|K04420;gene4512|K07374;gene5407|K08043;gene7107|K04959;gene7107|K04959;gene7472|K07374;gene7522|K17386;gene7522|K17386;gene7914|K04630;gene8171|K08041;gene8171|K08041;gene9994|K05089;gene9994|K05089;gene9994|K05089;gene9994|K05089;gene11241|K04368;gene11241|K043…	gene7522|K17386;gene16482|K05858;gene8171|K08041;gene22671|K04366;gene7107|K04959;gene2058|K08045;gene4512|K07374;gene15596|K02677;gene11241|K04368;gene7472|K07374;gene22269|K04958;gene24611|K07376;gene15500|K04364;gene20521|K08042;gene5407|K08043;gene22065|K04361;gene23806|K04604;gene3389|K04634;gene21546|K05701;gene21263|K04371	20	gene18997|K12318;gene7522|K17386;gene12401|K07372;gene23197|K07375;gene15335|K08959;gene16484|K05858;gene16482|K05858;gene28219|K04157;gene8171|K08041;gene22671|K04366;gene7107|K04959;gene7914|K04630;gene15596|K02677;gene11241|K04368;gene25693|K08049;gene7472|K07374;gene13142|K08048;gene20796|K05450;gene22269|K04958;gene24611|K07376;gene12781|K04603;gene20521|K08042;gene12239|K02087;gene11254|K04…	31
Osteoclast differentiation	map04380	4.87e-06	4.73e-05	gene569|K11217;gene893|K05453;gene1677|K05131;gene3040|K05855;gene3040|K05855;gene3040|K05855;gene3040|K05855;gene3040|K05855;gene3277|K04674;gene3277|K04674;gene4666|K05856;gene4666|K05856;gene4970|K03173;gene6027|K14380;gene6027|K14380;gene6027|K14380;gene6027|K14380;gene6027|K14380;gene6027|K14380;gene6044|K04386;gene6044|K04386;gene6044|K04386;gene6044|K04386;gene6044|K04386;gene6044|K04386;g…	gene26102|K08011;gene7023|K08012;gene20228|K02649;gene7526|K04403;gene12847|K08008;gene26303|K04392;gene10280|K05869;gene17426|K17332;gene3040|K05855;gene23868|K08091;gene19785|K03175;gene11281|K04392;gene11241|K04368;gene22859|K04441;gene17538|K05859;gene12464|K05703;gene6044|K04386;gene15500|K04364;gene22027|K04456;gene22675|K08530;gene22300|K09455;gene10935|K04440;gene1677|K05131;gene20129|K07…	29	gene20228|K02649;gene16951|K06551;gene26303|K04392;gene10280|K05869;gene18771|K06512;gene18772|K06512;gene17426|K17332;gene15869|K04456;gene3040|K05855;gene10666|K07364;gene11281|K04392;gene11241|K04368;gene569|K11217;gene17538|K05859;gene12464|K05703;gene6044|K04386;gene893|K05453;gene22027|K04456;gene22675|K08530;gene3277|K04674;gene15761|K13376;gene6027|K14380;gene22083|K04388;gene25460|K05147…	32
Glycerophospholipid metabolism	map00564	5.15e-06	4.78e-05	gene497|K01080|.;gene497|K01080|.;gene2190|K00901;gene2190|K00901;gene2190|K00901;gene2190|K00901;gene2190|K00901;gene2190|K00901;gene2190|K00901;gene2190|K00901;gene2190|K00901;gene2295|K01115;gene2295|K01115;gene2295|K01115;gene2295|K01115;gene2295|K01115;gene2675|K13523;gene2675|K13523;gene2675|K13523;gene2675|K13523;gene4097|K00111;gene4097|K00111;gene4097|K00111;gene4097|K00111;gene4097|K001…	gene25270|K15728;gene4960|K14676;gene17886|K06129;gene24472|K14156;gene2295|K01115;gene10926|K13506;gene16871|K00981;gene4097|K00111;gene13675|K00901;gene19835|K00901;gene21056|K01047;gene27086|K13506;gene2675|K13523;gene2190|K00901	14	gene7815|K00901;gene7499|K16343;gene4884|K01047;gene11698|K16342;gene25270|K15728;gene4960|K14676;gene5334|K15728;gene24286|K16817;gene18212|K16860;gene26444|K00649;gene18775|K13516;gene24472|K14156;gene24873|K00629;gene14834|K00551;gene2295|K01115;gene5497|K13513;gene15416|K00995;gene16871|K00981;gene5029|K13509;gene23631|K13517;gene497|K01080;gene20564|K13510;gene14907|K06124;gene10221|K00993;g…	33
Estrogen signaling pathway	map04915	1.2e-05	0.000108479	gene2058|K08045;gene2058|K08045;gene2765|K05000;gene3022|K17448;gene3283|K04615;gene3283|K04615;gene3389|K04634;gene3953|K04450;gene5407|K08043;gene7107|K04959;gene7107|K04959;gene7914|K04630;gene8106|K09047;gene8171|K08041;gene8171|K08041;gene8386|K09048;gene8605|K13242;gene8605|K13242;gene8605|K13242;gene8605|K13242;gene8605|K13242;gene8782|K02649;gene9652|K17447;gene11241|K04368;gene11241|K043…	gene2765|K05000;gene20228|K02649;gene9652|K17447;gene16482|K05858;gene3953|K04450;gene12822|K08550;gene8171|K08041;gene22671|K04366;gene7107|K04959;gene17743|K04534;gene2058|K08045;gene11241|K04368;gene22850|K09571;gene22269|K04958;gene15500|K04364;gene22027|K04456;gene20521|K08042;gene11909|K17449;gene11259|K02183;gene5407|K08043;gene22065|K04361;gene3022|K17448;gene3389|K04634;gene21263|K04371;…	26	gene2765|K05000;gene20228|K02649;gene9652|K17447;gene16484|K05858;gene16482|K05858;gene12822|K08550;gene8171|K08041;gene22671|K04366;gene7107|K04959;gene8605|K13242;gene7914|K04630;gene17743|K04534;gene15869|K04456;gene12284|K02183;gene11241|K04368;gene25693|K08049;gene13142|K08048;gene22269|K04958;gene22027|K04456;gene12781|K04603;gene20521|K08042;gene11909|K17449;gene3283|K04615;gene22065|K0436…	32
Proteoglycans in cancer	map05205	1.25e-05	0.000109705	gene46|K09069;gene941|K00182;gene1701|K05731;gene1905|K04707;gene1905|K04707;gene1905|K04707;gene1905|K04707;gene1905|K04707;gene1905|K04707;gene1905|K04707;gene3095|K06225;gene4431|K05085;gene4431|K05085;gene4431|K05085;gene4431|K05085;gene4445|K05717|.;gene4445|K05717|.;gene4445|K05717|.;gene4445|K05717|.;gene4445|K05717|.;gene4445|K05717|.;gene4445|K05717|.;gene4445|K05717|.;gene4445|K05717|.;…	gene941|K00182;gene4431|K05085;gene23719|K02991;gene20228|K02649;gene12822|K08550;gene22671|K04366;gene7107|K04959;gene26303|K04392;gene22392|K00444;gene21350|K05087;gene7849|K09069;gene1701|K05731;gene17275|K01116;gene11281|K04392;gene15596|K02677;gene11241|K04368;gene22859|K04441;gene1905|K04707;gene21470|K16848;gene17538|K05859;gene20658|K09593;gene28074|K08109;gene10351|K10380;gene22269|K0495…	35	gene4431|K05085;gene7632|K00572;gene23817|K02354;gene20228|K02649;gene3095|K06225;gene8011|K12958;gene5370|K06257;gene12822|K08550;gene12870|K08007;gene22671|K04366;gene7107|K04959;gene10546|K02991;gene24743|K07965;gene26675|K04515;gene15376|K05692;gene26303|K04392;gene19178|K07532;gene15869|K04456;gene24766|K00714;gene21350|K05087;gene19242|K07830;gene20448|K03685;gene1701|K05731;gene46|K09069;g…	62
Neurotrophin signaling pathway	map04722	1.29e-05	0.000109842	gene982|K02582;gene982|K02582;gene1404|K03176;gene2012|K03083|.;gene2012|K03083|.;gene2012|K03083|.;gene2012|K03083|.;gene2012|K03083|.;gene2012|K03083|.;gene2012|K03083|.;gene2012|K03083|.;gene3022|K17448;gene3124|K04360;gene3124|K04360;gene3124|K04360;gene3124|K04360;gene3124|K04360;gene3124|K04360;gene3124|K04360;gene4771|K04373;gene4858|K04393;gene4858|K04393;gene5079|K06277;gene5092|K06619;g…	gene20228|K02649;gene9652|K17447;gene12290|K04445;gene22671|K04366;gene12143|K04505;gene26303|K04392;gene10280|K05869;gene4771|K04373;gene5079|K06277;gene19785|K03175;gene20961|K12459;gene17275|K01116;gene11281|K04392;gene11241|K04368;gene22859|K04441;gene6607|K07836;gene17538|K05859;gene20658|K09593;gene15500|K04364;gene22027|K04456;gene11909|K17449;gene11259|K02183;gene10935|K04440;gene3022|K17…	28	gene7401|K04356;gene20228|K02649;gene9652|K17447;gene12290|K04445;gene22671|K04366;gene12143|K04505;gene26675|K04515;gene19717|K04355;gene12722|K04426;gene26303|K04392;gene10280|K05869;gene2012|K03083;gene15869|K04456;gene5079|K06277;gene12284|K02183;gene1404|K03176;gene20961|K12459;gene17275|K01116;gene11281|K04392;gene4858|K04393;gene3124|K04360;gene11241|K04368;gene12917|K04373;gene17538|K0585…	36
Chemokine signaling pathway	map04062	1.42e-05	0.000118109	gene594|K04347;gene594|K04347;gene851|K05730;gene851|K05730;gene851|K05730;gene851|K05730;gene1701|K05731;gene2012|K03083|.;gene2012|K03083|.;gene2012|K03083|.;gene2012|K03083|.;gene2012|K03083|.;gene2012|K03083|.;gene2012|K03083|.;gene2012|K03083|.;gene2058|K08045;gene2058|K08045;gene2522|K00909;gene3022|K17448;gene4858|K04393;gene4858|K04393;gene5009|K05730;gene5407|K08043;gene6607|K07836;gene6…	gene26102|K08011;gene20228|K02649;gene9652|K17447;gene16482|K05858;gene19665|K04439;gene17388|K12365;gene8171|K08041;gene22671|K04366;gene8044|K12366;gene5009|K05730;gene26303|K04392;gene8793|K11218;gene2058|K08045;gene1701|K05731;gene11281|K04392;gene13247|K05854;gene11241|K04368;gene14311|K05408;gene6607|K07836;gene10834|K05505;gene13102|K05725;gene15500|K04364;gene22027|K04456;gene17126|K08893…	39	gene20228|K02649;gene9652|K17447;gene16484|K05858;gene16482|K05858;gene19665|K04439;gene17388|K12365;gene22099|K04179;gene8171|K08041;gene22671|K04366;gene8044|K12366;gene5009|K05730;gene26303|K04392;gene7914|K04630;gene17762|K05508;gene26485|K04541;gene2012|K03083;gene15869|K04456;gene8793|K11218;gene2522|K00909;gene1701|K05731;gene11281|K04392;gene26136|K05514;gene4858|K04393;gene11241|K04368;g…	46
Glioma	map05214	1.75e-05	0.000141412	gene3022|K17448;gene7522|K17386;gene7522|K17386;gene7745|K02091;gene8187|K04515;gene8782|K02649;gene9652|K17447;gene9994|K05089;gene9994|K05089;gene9994|K05089;gene9994|K05089;gene9997|K04515;gene9997|K04515;gene9997|K04515;gene11241|K04368;gene11241|K04368;gene11241|K04368;gene11259|K02183;gene11259|K02183;gene11259|K02183;gene11909|K17449;gene11909|K17449;gene11909|K17449;gene11909|K17449;gene1…	gene7522|K17386;gene20228|K02649;gene9652|K17447;gene22671|K04366;gene21350|K05087;gene17275|K01116;gene15596|K02677;gene11241|K04368;gene7745|K02091;gene17538|K05859;gene15500|K04364;gene22027|K04456;gene11909|K17449;gene11259|K02183;gene17168|K17454;gene22065|K04361;gene3022|K17448;gene8187|K04515;gene24625|K01110;gene21263|K04371;gene8782|K02649	21	gene7522|K17386;gene20228|K02649;gene9652|K17447;gene22671|K04366;gene26675|K04515;gene15869|K04456;gene21350|K05087;gene12284|K02183;gene17275|K01116;gene15596|K02677;gene11241|K04368;gene7745|K02091;gene23630|K06620;gene17538|K05859;gene15974|K07203;gene22027|K04456;gene11909|K17449;gene22065|K04361;gene3022|K17448;gene21263|K04371;gene18404|K02183;gene9997|K04515;gene9994|K05089	23
Inositol phosphate metabolism	map00562	2.14e-05	0.000169095	gene113|K03084;gene188|K01099;gene2414|K19006;gene2414|K19006;gene2414|K19006;gene2414|K19006;gene3450|K00889;gene3450|K00889;gene3450|K00889;gene3450|K00889;gene3450|K00889;gene3450|K00889;gene3450|K00889;gene3450|K00889;gene4411|K00921;gene4411|K00921;gene4411|K00921;gene4411|K00921;gene4411|K00921;gene4411|K00921;gene4411|K00921;gene4411|K00921;gene4411|K00921;gene4411|K00921;gene4411|K00921;g…	gene16482|K05858;gene113|K03084;gene188|K01099;gene4411|K00921;gene27959|K01108;gene17275|K01116;gene9320|K00889;gene15834|K00911;gene17538|K05859;gene25042|K01106;gene19218|K00923;gene13624|K01092;gene7167|K00923;gene6084|K01109;gene15641|K00923;gene20660|K01109;gene16614|K00920;gene24625|K01110;gene3450|K00889;gene21833|K00913	20	gene14473|K01106;gene19616|K15909;gene16484|K05858;gene16482|K05858;gene5163|K13712;gene113|K03084;gene16078|K19006;gene4411|K00921;gene17275|K01116;gene9320|K00889;gene15834|K00911;gene17538|K05859;gene25042|K01106;gene21273|K00888;gene2414|K19006;gene20660|K01109;gene16614|K00920;gene3450|K00889;gene21833|K00913	19
Cell adhesion molecules (CAMs)	map04514	2.58e-05	0.000198969	gene2|K06744;gene304|K05695;gene616|K06775;gene616|K06775;gene848|K07522;gene848|K07522;gene848|K07522;gene848|K07522;gene848|K07522;gene848|K07522;gene848|K07522;gene999|K06492;gene999|K06492;gene999|K06492;gene999|K06492;gene999|K06492;gene999|K06492;gene1538|K06089;gene1904|K06547;gene1904|K06547;gene1904|K06547;gene2154|K06087;gene2281|K07378;gene2281|K07378;gene2281|K07378;gene2281|K07378;ge…	gene616|K06775;gene19061|K06491;gene22125|K06585;gene2|K06744;gene2561|K06087;gene3974|K06485;gene27187|K07378;gene21104|K06544;gene3504|K06745;gene12241|K07377;gene848|K07522;gene3506|K06708;gene2749|K06087;gene19091|K06781;gene16419|K06478;gene15646|K06757;gene22784|K06752;gene4368|K06470;gene2281|K07378;gene8532|K07380;gene25998|K06477	21	gene19792|K07523;gene14640|K06087;gene18329|K06539;gene9105|K06490;gene5370|K06257;gene616|K06775;gene12846|K06087;gene19061|K06491;gene22125|K06585;gene999|K06492;gene2154|K06087;gene18336|K06531;gene1538|K06089;gene5075|K16359;gene9112|K06486;gene6559|K06759;gene3974|K06485;gene17898|K05689;gene27187|K07378;gene12241|K07377;gene848|K07522;gene16667|K06584;gene25292|K05693;gene1904|K06547;gene35…	35
T cell receptor signaling pathway	map04660	5.1e-05	0.000383515	gene2|K06744;gene851|K05730;gene851|K05730;gene851|K05730;gene851|K05730;gene1905|K04707;gene1905|K04707;gene1905|K04707;gene1905|K04707;gene1905|K04707;gene1905|K04707;gene1905|K04707;gene2012|K03083|.;gene2012|K03083|.;gene2012|K03083|.;gene2012|K03083|.;gene2012|K03083|.;gene2012|K03083|.;gene2012|K03083|.;gene2012|K03083|.;gene2567|K07365;gene2567|K07365;gene2567|K07365;gene2567|K07365;gene43…	gene20228|K02649;gene22671|K04366;gene5009|K05730;gene2|K06744;gene17426|K17332;gene16530|K18052;gene7535|K07366;gene17275|K01116;gene11241|K04368;gene22859|K04441;gene19129|K06450;gene19128|K06451;gene1905|K04707;gene12464|K05703;gene15500|K04364;gene22027|K04456;gene11633|K04350;gene16419|K06478;gene20129|K07361;gene4368|K06470;gene4666|K05856;gene21263|K04371;gene15222|K04466;gene8782|K02649;g…	25	gene20228|K02649;gene16486|K05736;gene22671|K04366;gene18173|K05734;gene5009|K05730;gene2012|K03083;gene17426|K17332;gene15869|K04456;gene10666|K07364;gene2567|K07365;gene16530|K18052;gene7535|K07366;gene17275|K01116;gene4858|K04393;gene26335|K07367;gene11241|K04368;gene1905|K04707;gene11646|K05735;gene15682|K05443;gene12464|K05703;gene22027|K04456;gene851|K05730;gene16419|K06478;gene21263|K04371…	26
Long-term potentiation	map04720	5.24e-05	0.000385045	gene3389|K04634;gene4771|K04373;gene6607|K07836;gene6607|K07836;gene7107|K04959;gene7107|K04959;gene7455|K04850;gene8171|K08041;gene8171|K08041;gene8187|K04515;gene9997|K04515;gene9997|K04515;gene9997|K04515;gene10035|K05197;gene10035|K05197;gene10035|K05197;gene10035|K05197;gene10035|K05197;gene10280|K05869;gene10435|K04348;gene10435|K04348;gene11241|K04368;gene11241|K04368;gene11241|K04368;gene…	gene16482|K05858;gene8171|K08041;gene22671|K04366;gene7107|K04959;gene25746|K05209;gene10280|K05869;gene4771|K04373;gene15596|K02677;gene11241|K04368;gene6607|K07836;gene22269|K04958;gene11259|K02183;gene23806|K04604;gene8187|K04515;gene3389|K04634;gene21263|K04371	16	gene16484|K05858;gene16482|K05858;gene8171|K08041;gene22671|K04366;gene7107|K04959;gene25746|K05209;gene26675|K04515;gene10280|K05869;gene12284|K02183;gene10035|K05197;gene15596|K02677;gene11241|K04368;gene25692|K04498;gene13142|K08048;gene12917|K04373;gene22269|K04958;gene12781|K04603;gene3389|K04634;gene21263|K04371;gene18404|K02183;gene10435|K04348;gene7455|K04850;gene9997|K04515	23
Pancreatic secretion	map04972	8.83e-05	0.000634199	gene1506|K01539;gene1507|K01539;gene1507|K01539;gene1507|K01539;gene2058|K08045;gene2058|K08045;gene2510|K04964;gene2510|K04964;gene2510|K04964;gene2510|K04964;gene2510|K04964;gene2510|K04964;gene2521|K01540;gene3389|K04634;gene4884|K01047;gene5407|K08043;gene6130|K14077;gene6247|K05850;gene6247|K05850;gene6247|K05850;gene6607|K07836;gene6607|K07836;gene7107|K04959;gene7107|K04959;gene7980|K14078…	gene16482|K05858;gene8171|K08041;gene7107|K04959;gene10807|K13575;gene26303|K04392;gene27923|K05850;gene2058|K08045;gene22642|K05850;gene25401|K07886;gene11281|K04392;gene15596|K02677;gene6607|K07836;gene6130|K14077;gene2510|K04964;gene22269|K04958;gene1507|K01539;gene7980|K14078;gene20521|K08042;gene5407|K08043;gene3389|K04634;gene21056|K01047	21	gene2521|K01540;gene4884|K01047;gene16484|K05858;gene16482|K05858;gene8171|K08041;gene7107|K04959;gene10807|K13575;gene26303|K04392;gene26499|K04962;gene6247|K05850;gene22642|K05850;gene13708|K01300;gene24518|K04926;gene11281|K04392;gene15596|K02677;gene25693|K08049;gene13142|K08048;gene6130|K14077;gene22269|K04958;gene7980|K14078;gene26650|K01047;gene20521|K08042;gene8000|K05031;gene24489|K14077…	28
B cell receptor signaling pathway	map04662	9.67e-05	0.000678843	gene113|K03084;gene851|K05730;gene851|K05730;gene851|K05730;gene851|K05730;gene2012|K03083|.;gene2012|K03083|.;gene2012|K03083|.;gene2012|K03083|.;gene2012|K03083|.;gene2012|K03083|.;gene2012|K03083|.;gene2012|K03083|.;gene3040|K05855;gene3040|K05855;gene3040|K05855;gene3040|K05855;gene3040|K05855;gene3358|K06504;gene3358|K06504;gene5009|K05730;gene5921|K12362;gene5921|K12362;gene5921|K12362;gene…	gene20228|K02649;gene22671|K04366;gene5009|K05730;gene26303|K04392;gene113|K03084;gene17426|K17332;gene3040|K05855;gene24710|K12230;gene11281|K04392;gene13247|K05854;gene11241|K04368;gene10446|K12229;gene17538|K05859;gene15500|K04364;gene22027|K04456;gene7035|K07860;gene24520|K06508;gene21263|K04371;gene8782|K02649;gene9223|K05730	20	gene19616|K15909;gene20228|K02649;gene22671|K04366;gene5009|K05730;gene26303|K04392;gene113|K03084;gene2012|K03083;gene17426|K17332;gene15869|K04456;gene3040|K05855;gene5921|K12362;gene11281|K04392;gene26335|K07367;gene3358|K06504;gene11241|K04368;gene17538|K05859;gene22027|K04456;gene851|K05730;gene21263|K04371;gene10435|K04348	20
Bile secretion	map04976	0.000108209	0.000741669	gene274|K07299;gene1506|K01539;gene1507|K01539;gene1507|K01539;gene1507|K01539;gene2058|K08045;gene2058|K08045;gene2521|K01540;gene4012|K05664;gene4012|K05664;gene4012|K05664;gene4012|K05664;gene4012|K05664;gene4012|K05664;gene5407|K08043;gene5835|K05683;gene5995|K13857;gene5995|K13857;gene5995|K13857;gene6902|K08537;gene6902|K08537;gene6902|K08537;gene6902|K08537;gene7145|K03460;gene7145|K03460;…	gene8171|K08041;gene10807|K13575;gene7145|K03460;gene2058|K08045;gene7882|K05659;gene11122|K04943;gene1507|K01539;gene20521|K08042;gene6902|K08537;gene5407|K08043;gene4012|K05664;gene21210|K14158;gene12890|K08198;gene14041|K05673	14	gene2521|K01540;gene8171|K08041;gene14037|K05673;gene10807|K13575;gene7148|K05043;gene14025|K05673;gene14028|K05673;gene7882|K05659;gene7880|K05658;gene7881|K05658;gene25693|K08049;gene14869|K05667;gene11122|K04943;gene13142|K08048;gene274|K07299;gene18884|K08748;gene20521|K08042;gene8000|K05031;gene1506|K01539;gene11323|K08044;gene20874|K13885;gene21210|K14158;gene5835|K05683;gene5995|K13857;gen…	26
Fc epsilon RI signaling pathway	map04664	0.000110312	0.000741669	gene113|K03084;gene851|K05730;gene851|K05730;gene851|K05730;gene851|K05730;gene3040|K05855;gene3040|K05855;gene3040|K05855;gene3040|K05855;gene3040|K05855;gene5009|K05730;gene7035|K07860;gene8782|K02649;gene9223|K05730;gene10935|K04440;gene10935|K04440;gene10935|K04440;gene10935|K04440;gene10935|K04440;gene10935|K04440;gene10935|K04440;gene10935|K04440;gene10935|K04440;gene10935|K04440;gene10935|…	gene20228|K02649;gene22671|K04366;gene14765|K04430;gene5009|K05730;gene26303|K04392;gene113|K03084;gene3040|K05855;gene23868|K08091;gene17275|K01116;gene11281|K04392;gene13247|K05854;gene11241|K04368;gene22859|K04441;gene17538|K05859;gene12464|K05703;gene15500|K04364;gene22027|K04456;gene10935|K04440;gene7035|K07860;gene20129|K07361;gene21263|K04371;gene15573|K04433;gene8782|K02649;gene9223|K05730	24	gene20228|K02649;gene11698|K16342;gene22671|K04366;gene14765|K04430;gene5009|K05730;gene26303|K04392;gene113|K03084;gene15869|K04456;gene3040|K05855;gene17275|K01116;gene11281|K04392;gene11241|K04368;gene17538|K05859;gene12464|K05703;gene22027|K04456;gene851|K05730;gene21263|K04371;gene15573|K04433	18
Wnt signaling pathway	map04310	0.000119899	0.000789335	gene941|K00182;gene985|K04510;gene985|K04510;gene985|K04510;gene2012|K03083|.;gene2012|K03083|.;gene2012|K03083|.;gene2012|K03083|.;gene2012|K03083|.;gene2012|K03083|.;gene2012|K03083|.;gene2012|K03083|.;gene2277|K04508;gene2277|K04508;gene2277|K04508;gene2277|K04508;gene2277|K04508;gene2277|K04508;gene2277|K04508;gene2277|K04508;gene2277|K04508;gene3552|K01645;gene4495|K01357;gene4856|K00408;gen…	gene941|K00182;gene16482|K05858;gene12143|K04505;gene26303|K04392;gene20142|K03362;gene24879|K04491;gene17426|K17332;gene22392|K00444;gene5614|K04490;gene10391|K04492;gene11281|K04392;gene15596|K02677;gene24476|K03068;gene2277|K04508;gene27199|K04508;gene11320|K17334;gene10935|K04440;gene22333|K04511;gene7035|K07860;gene8187|K04515;gene11113|K02085	21	gene7632|K00572;gene23817|K02354;gene16484|K05858;gene16482|K05858;gene12143|K04505;gene26675|K04515;gene24787|K03362;gene26303|K04392;gene2012|K03083;gene24879|K04491;gene17426|K17332;gene22841|K04504;gene20189|K03094;gene24766|K00714;gene5614|K04490;gene11281|K04392;gene15596|K02677;gene17669|K04506;gene4856|K00408;gene25692|K04498;gene11998|K04512;gene7229|K03068;gene24476|K03068;gene2277|K045…	41
Salivary secretion	map04970	0.000125593	0.000809945	gene1506|K01539;gene1507|K01539;gene1507|K01539;gene1507|K01539;gene2058|K08045;gene2058|K08045;gene2521|K01540;gene3187|K04135;gene3187|K04135;gene3187|K04135;gene3389|K04634;gene5407|K08043;gene6247|K05850;gene6247|K05850;gene6247|K05850;gene7107|K04959;gene7107|K04959;gene7339|K13912;gene7339|K13912;gene8171|K08041;gene8171|K08041;gene11259|K02183;gene11259|K02183;gene11259|K02183;gene11323|K0…	gene16482|K05858;gene8171|K08041;gene7107|K04959;gene27923|K05850;gene2058|K08045;gene22642|K05850;gene15596|K02677;gene22269|K04958;gene24611|K07376;gene1507|K01539;gene20521|K08042;gene11259|K02183;gene5407|K08043;gene3187|K04135;gene20989|K13240;gene3389|K04634;gene18313|K04945	17	gene2521|K01540;gene18997|K12318;gene11597|K04963;gene16484|K05858;gene16482|K05858;gene8171|K08041;gene7107|K04959;gene7339|K13912;gene24958|K13912;gene6247|K05850;gene22642|K05850;gene12284|K02183;gene15596|K02677;gene25693|K08049;gene13142|K08048;gene22269|K04958;gene24611|K07376;gene20521|K08042;gene14704|K13504;gene1506|K01539;gene11323|K08044;gene26700|K04936;gene3389|K04634;gene18404|K02183	24
GABAergic synapse	map04727	0.000309258	0.00195451	gene594|K04347;gene594|K04347;gene2058|K08045;gene2058|K08045;gene2765|K05000;gene3283|K04615;gene3283|K04615;gene3991|K01580;gene4273|K01425;gene4305|K15375;gene4952|K04849;gene5407|K08043;gene7455|K04850;gene7754|K04548;gene7754|K04548;gene7754|K04548;gene7914|K04630;gene8171|K08041;gene8171|K08041;gene10644|K05186;gene11323|K08044;gene11764|K07826;gene11869|K04539;gene12069|K15376;gene12069|K1…	gene21325|K05175;gene12069|K15376;gene2765|K05000;gene4952|K04849;gene22402|K04851;gene8171|K08041;gene17743|K04534;gene2058|K08045;gene15596|K02677;gene4273|K01425;gene20521|K08042;gene5407|K08043;gene10644|K05186;gene7754|K04548;gene594|K04347	15	gene12069|K15376;gene2765|K05000;gene4952|K04849;gene22402|K04851;gene8171|K08041;gene21324|K05181;gene7914|K04630;gene26485|K04541;gene17743|K04534;gene4305|K15375;gene21326|K05186;gene16638|K01580;gene15234|K06027;gene15596|K02677;gene25693|K08049;gene13142|K08048;gene3991|K01580;gene20521|K08042;gene11869|K04539;gene3283|K04615;gene11323|K08044;gene27944|K05175;gene594|K04347;gene7455|K04850;g…	25
VEGF signaling pathway	map04370	0.000341722	0.00211733	gene4858|K04393;gene4858|K04393;gene7035|K07860;gene8605|K13242;gene8605|K13242;gene8605|K13242;gene8605|K13242;gene8605|K13242;gene8782|K02649;gene9652|K17447;gene10435|K04348;gene10435|K04348;gene11241|K04368;gene11241|K04368;gene11241|K04368;gene11281|K04392;gene11698|K16342;gene13102|K05725;gene15596|K02677;gene15869|K04456;gene15869|K04456;gene15869|K04456;gene15869|K04456;gene17275|K01116;g…	gene20228|K02649;gene9652|K17447;gene22671|K04366;gene26303|K04392;gene17426|K17332;gene17275|K01116;gene11281|K04392;gene15596|K02677;gene11241|K04368;gene22859|K04441;gene17538|K05859;gene13102|K05725;gene22027|K04456;gene7035|K07860;gene21263|K04371;gene8782|K02649	16	gene20228|K02649;gene9652|K17447;gene11698|K16342;gene22671|K04366;gene8605|K13242;gene26303|K04392;gene17426|K17332;gene15869|K04456;gene17275|K01116;gene11281|K04392;gene15596|K02677;gene4858|K04393;gene11241|K04368;gene17538|K05859;gene13102|K05725;gene22027|K04456;gene22475|K04444;gene21263|K04371;gene21053|K05760;gene10435|K04348	20
Amoebiasis	map05146	0.000392183	0.00238327	gene501|K03997;gene2806|K07887;gene2806|K07887;gene2806|K07887;gene2806|K07887;gene3389|K04634;gene4445|K05717|.;gene4445|K05717|.;gene4445|K05717|.;gene4445|K05717|.;gene4445|K05717|.;gene4445|K05717|.;gene4445|K05717|.;gene4445|K05717|.;gene4445|K05717|.;gene4445|K05717|.;gene4445|K05717|.;gene6044|K04386;gene6044|K04386;gene6044|K04386;gene6044|K04386;gene6044|K04386;gene6044|K04386;gene6044|K…	gene20228|K02649;gene16482|K05858;gene14884|K06236;gene28250|K06237;gene8171|K08041;gene14118|K06237;gene26679|K05700;gene26496|K05699;gene25226|K06240;gene15596|K02677;gene13102|K05725;gene6044|K04386;gene24421|K05699;gene14117|K06237;gene3389|K04634;gene8782|K02649	16	gene501|K03997;gene20228|K02649;gene16484|K05858;gene16482|K05858;gene28250|K06237;gene8171|K08041;gene7983|K06245;gene14118|K06237;gene9335|K04637;gene2806|K07887;gene25226|K06240;gene12098|K05699;gene15596|K02677;gene25307|K04633;gene18153|K05699;gene25290|K05637;gene26905|K02187;gene15682|K05443;gene17014|K06240;gene13102|K05725;gene6044|K04386;gene12080|K01476;gene14117|K06237;gene4445|K05717…	26
ABC transporters	map02010	0.000517116	0.00308318	gene778|K05644;gene778|K05644;gene778|K05644;gene778|K05644;gene778|K05644;gene778|K05644;gene2230|K05668;gene2230|K05668;gene2230|K05668;gene2230|K05668;gene2230|K05668;gene2230|K05668;gene2653|K05679;gene2653|K05679;gene2653|K05679;gene2653|K05679;gene2653|K05679;gene2653|K05679;gene2977|K05641;gene2977|K05641;gene2977|K05641;gene2977|K05641;gene2977|K05641;gene4012|K05664;gene4012|K05664;gene4…	gene25595|K05643;gene25810|K05665;gene25811|K05669;gene7882|K05659;gene2230|K05668;gene17667|K05671;gene19158|K05680;gene15576|K05652;gene4012|K05664;gene15577|K05649;gene14041|K05673	11	gene14037|K05673;gene2977|K05641;gene14025|K05673;gene14028|K05673;gene22974|K05674;gene7882|K05659;gene7880|K05658;gene7881|K05658;gene2653|K05679;gene14869|K05667;gene8000|K05031;gene778|K05644;gene4441|K05646;gene5835|K05683;gene15578|K05651;gene15577|K05649;gene7136|K05033	17
Transcriptional misregulation in cancer	map05202	0.00065537	0.00383513	gene1404|K03176;gene1610|K09355;gene2169|K15618;gene2169|K15618;gene2191|K15593;gene2191|K15593;gene2191|K15593;gene2191|K15593;gene2191|K15593;gene2191|K15593;gene2645|K09633;gene2736|K08367;gene2769|K09435;gene3321|K09383;gene3321|K09383;gene3321|K09383;gene3583|K15187;gene3583|K15187;gene3723|K00069;gene6476|K15188;gene6476|K15188;gene6628|K09283;gene7030|K05069;gene7030|K05069;gene7030|K05069…	gene2769|K09435;gene7233|K03211;gene10175|K04454;gene13862|K05092;gene6476|K15188;gene12060|K04453;gene21517|K02162;gene7724|K08821;gene15660|K15379;gene19075|K10055;gene21350|K05087;gene26558|K11449;gene20646|K04676;gene23006|K09278;gene21649|K10054;gene21520|K15589;gene2191|K15593;gene6628|K09283;gene13102|K05725;gene24095|K09436;gene3321|K09383;gene22675|K08530;gene3583|K15187;gene15347|K15627…	26	gene2769|K09435;gene7233|K03211;gene21612|K11644;gene15659|K04376;gene11072|K11424;gene24329|K14970;gene10175|K04454;gene13860|K05096;gene13862|K05092;gene2169|K15618;gene21517|K02162;gene2645|K09633;gene7724|K08821;gene13329|K15616;gene15088|K10056;gene9360|K11427;gene19075|K10055;gene21350|K05087;gene26558|K11449;gene20646|K04676;gene1404|K03176;gene23003|K11313;gene7030|K05069;gene3723|K00069;…	45
Hypertrophic cardiomyopathy (HCM)	map05410	0.00092984	0.0052839	gene1373|K12641;gene3352|K10374;gene3352|K10374;gene3352|K10374;gene3352|K10374;gene3352|K10374;gene3903|K12567;gene3903|K12567;gene3903|K12567;gene3903|K12567;gene3903|K12567;gene3974|K06485;gene3974|K06485;gene7453|K04861;gene7455|K04850;gene7901|K04858;gene8627|K07200;gene8627|K07200;gene8627|K07200;gene8628|K07200;gene8628|K07200;gene10051|K12563;gene10051|K12563;gene10051|K12563;gene10051|K1…	gene27383|K10366;gene16686|K04863;gene22402|K04851;gene14989|K04862;gene22125|K06585;gene22396|K04860;gene3974|K06485;gene3352|K10374;gene8627|K07200;gene8628|K07200;gene20956|K10351;gene10051|K12563;gene3903|K12567	13	gene11800|K09290;gene27383|K10366;gene15488|K06525;gene22402|K04851;gene18739|K12044;gene22125|K06585;gene15376|K05692;gene26499|K04962;gene22396|K04860;gene3974|K06485;gene1373|K12641;gene16667|K06584;gene25909|K04868;gene8628|K07200;gene22517|K06265;gene15761|K13376;gene10051|K12563;gene11263|K06587;gene7455|K04850;gene7453|K04861;gene7901|K04858	21
Long-term depression	map04730	0.000936388	0.0052839	gene3389|K04634;gene7107|K04959;gene7107|K04959;gene7914|K04630;gene10035|K05197;gene10035|K05197;gene10035|K05197;gene10035|K05197;gene10035|K05197;gene10486|K05207;gene11241|K04368;gene11241|K04368;gene11241|K04368;gene11698|K16342;gene12781|K04603;gene13247|K05854;gene13247|K05854;gene13247|K05854;gene13247|K05854;gene13247|K05854;gene15596|K02677;gene16482|K05858;gene16482|K05858;gene16482|K0…	gene16482|K05858;gene22671|K04366;gene7107|K04959;gene18631|K03456;gene17743|K04534;gene21350|K05087;gene15596|K02677;gene26336|K04346;gene13247|K05854;gene11241|K04368;gene22269|K04958;gene24611|K07376;gene10486|K05207;gene20989|K13240;gene3389|K04634;gene21263|K04371	16	gene18997|K12318;gene16484|K05858;gene16482|K05858;gene11698|K16342;gene22671|K04366;gene7107|K04959;gene7914|K04630;gene17743|K04534;gene21350|K05087;gene10035|K05197;gene15596|K02677;gene26336|K04346;gene11241|K04368;gene22269|K04958;gene24611|K07376;gene10486|K05207;gene12781|K04603;gene3389|K04634;gene21263|K04371	19
Serotonergic synapse	map04726	0.00113466	0.0062904	gene389|K07428;gene523|K07418;gene523|K07418;gene524|K07418;gene524|K07418;gene594|K04347;gene594|K04347;gene1734|K04520|.;gene1734|K04520|.;gene1734|K04520|.;gene1734|K04520|.;gene1734|K04520|.;gene1734|K04520|.;gene2058|K08045;gene2058|K08045;gene2510|K04964;gene2510|K04964;gene2510|K04964;gene2510|K04964;gene2510|K04964;gene2510|K04964;gene2765|K05000;gene3389|K04634;gene4952|K04849;gene6158|K…	gene2765|K05000;gene4952|K04849;gene16482|K05858;gene1734|K04520;gene22402|K04851;gene22671|K04366;gene7107|K04959;gene17743|K04534;gene2058|K08045;gene8242|K04892;gene26811|K00461;gene15596|K02677;gene11241|K04368;gene6158|K00502;gene11122|K04943;gene523|K07418;gene2510|K04964;gene22269|K04958;gene3389|K04634;gene7754|K04548;gene594|K04347;gene21263|K04371	22	gene2765|K05000;gene4952|K04849;gene16484|K05858;gene16482|K05858;gene28219|K04157;gene1734|K04520;gene11698|K16342;gene8643|K04161;gene22402|K04851;gene22671|K04366;gene7107|K04959;gene21324|K05181;gene7914|K04630;gene26485|K04541;gene24915|K08155;gene17743|K04534;gene15596|K02677;gene11241|K04368;gene6158|K00502;gene11122|K04943;gene524|K07418;gene26905|K02187;gene22269|K04958;gene389|K07428;ge…	30
Non-small cell lung cancer	map05223	0.00159253	0.00867656	gene5491|K05119;gene5853|K15420;gene5853|K15420;gene5853|K15420;gene5853|K15420;gene5853|K15420;gene5853|K15420;gene5853|K15420;gene5853|K15420;gene7745|K02091;gene8782|K02649;gene11241|K04368;gene11241|K04368;gene11241|K04368;gene15500|K04364;gene15596|K02677;gene15677|K08015;gene15869|K04456;gene15869|K04456;gene15869|K04456;gene15869|K04456;gene17168|K17454;gene17275|K01116;gene17313|K04411;ge…	gene20228|K02649;gene5491|K05119;gene22671|K04366;gene15677|K08015;gene17275|K01116;gene15596|K02677;gene11241|K04368;gene7745|K02091;gene17538|K05859;gene15500|K04364;gene22027|K04456;gene22352|K01522;gene17168|K17454;gene22065|K04361;gene27132|K08528;gene21263|K04371;gene8782|K02649	17	gene20228|K02649;gene5491|K05119;gene22671|K04366;gene17313|K04411;gene15869|K04456;gene17275|K01116;gene15596|K02677;gene11241|K04368;gene7745|K02091;gene23630|K06620;gene17538|K05859;gene22027|K04456;gene22352|K01522;gene22065|K04361;gene27133|K08528;gene27132|K08528;gene5853|K15420;gene21263|K04371	18
Mucin type O-Glycan biosynthesis	map00512	0.0017644	0.00945001	gene2789|K00710;gene3734|K00710;gene3734|K00710;gene3736|K00710;gene4103|K00710;gene4103|K00710;gene4103|K00710;gene4103|K00710;gene4103|K00710;gene4209|K00731;gene5499|K00710;gene5499|K00710;gene6245|K00710;gene10039|K00710;gene13123|K00780;gene13123|K00780;gene13123|K00780;gene13123|K00780;gene13123|K00780;gene13123|K00780;gene13123|K00780;gene19265|K00710;gene19266|K00710;gene20827|K00710;gene…	gene13123|K00780;gene5499|K00710;gene10039|K00710;gene25166|K00710	4	gene26388|K00710;gene20827|K00710;gene5499|K00710;gene6245|K00710;gene26084|K00710;gene10039|K00710;gene4209|K00731;gene4103|K00710;gene25166|K00710;gene3734|K00710;gene3736|K00710;gene19265|K00710;gene19266|K00710;gene2789|K00710	14
Protein digestion and absorption	map04974	0.0019099	0.0100588	gene71|K06238;gene1506|K01539;gene1507|K01539;gene1507|K01539;gene1507|K01539;gene2521|K01540;gene2711|K06823;gene2774|K06238;gene2775|K06238;gene2775|K06238;gene2775|K06238;gene2775|K06238;gene3279|K08135;gene3279|K08135;gene4052|K01278;gene4052|K01278;gene5863|K05849;gene5863|K05849;gene5863|K05849;gene5863|K05849;gene5863|K05849;gene5863|K05849;gene5863|K05849;gene5863|K05849;gene5863|K05849;g…	gene5863|K05849;gene14884|K06236;gene28250|K06237;gene12313|K08132;gene14118|K06237;gene71|K06238;gene13109|K16630;gene1507|K01539;gene24156|K06002;gene2775|K06238;gene14117|K06237;gene18313|K04945;gene13632|K08133	13	gene2521|K01540;gene12973|K08131;gene5863|K05849;gene28250|K06237;gene12313|K08132;gene14118|K06237;gene2711|K06823;gene13708|K01300;gene17004|K08131;gene24518|K04926;gene24841|K07603;gene24266|K06519;gene71|K06238;gene13109|K16630;gene22555|K16628;gene1506|K01539;gene2775|K06238;gene2774|K06238;gene14117|K06237;gene3279|K08135;gene22904|K04916;gene20551|K12040;gene4052|K01278;gene13632|K08133	24
Purine metabolism	map00230	0.00220465	0.0114208	gene293|K00760;gene293|K00760;gene293|K00760;gene293|K00760;gene293|K00760;gene293|K00760;gene572|K00939;gene572|K00939;gene578|K13293;gene578|K13293;gene578|K13293;gene578|K13293;gene578|K13293;gene578|K13293;gene640|K00939;gene1064|K03024;gene1064|K03024;gene1064|K03024;gene1064|K03024;gene1064|K03024;gene2058|K08045;gene2058|K08045;gene2661|K13761;gene2661|K13761;gene2661|K13761;gene2661|K1376…	gene11101|K13756;gene23650|K00364;gene8171|K08041;gene27344|K02320;gene24702|K01510;gene23010|K18424;gene578|K13293;gene572|K00939;gene2058|K08045;gene3876|K13755;gene17306|K01488;gene11179|K18437;gene26681|K00856;gene20279|K13293;gene7151|K19021;gene8064|K01081;gene5067|K00939;gene640|K00939;gene6295|K13755;gene12909|K18438;gene20521|K08042;gene11738|K02325;gene22352|K01522;gene2661|K13761;gene5…	31	gene18997|K12318;gene18087|K03017;gene12484|K18533;gene19238|K13296;gene8171|K08041;gene27344|K02320;gene24702|K01510;gene3157|K01518;gene23010|K18424;gene19619|K18283;gene1064|K03024;gene293|K00760;gene3213|K12305;gene10948|K13988;gene11179|K18437;gene10397|K13811;gene15369|K13759;gene26681|K00856;gene21484|K18437;gene20279|K13293;gene7151|K19021;gene25693|K08049;gene22566|K00940;gene10313|K1376…	41
Drug metabolism - other enzymes	map00983	0.00256616	0.0130791	gene101|K00699;gene100|K00699;gene99|K00699;gene98|K00699;gene97|K00699;gene105|K00699;gene293|K00760;gene293|K00760;gene293|K00760;gene293|K00760;gene293|K00760;gene293|K00760;gene792|K00207;gene792|K00207;gene792|K00207;gene792|K00207;gene2071|K13421;gene4086|K00757;gene4086|K00757;gene4086|K00757;gene4877|K01489;gene5080|K00876;gene5080|K00876;gene5080|K00876;gene10780|K00699|.;gene10780|K0069…	gene99|K00699;gene97|K00699;gene105|K00699;gene792|K00207;gene4877|K01489;gene21250|K01431;gene98|K00699	7	gene5080|K00876;gene99|K00699;gene17730|K01044;gene97|K00699;gene293|K00760;gene27119|K00622;gene10780|K00699;gene23637|K00569;gene101|K00699;gene100|K00699;gene4086|K00757;gene792|K00207;gene21250|K01431;gene2071|K13421;gene98|K00699	15
Glycerolipid metabolism	map00561	0.00279607	0.0140247	gene497|K01080|.;gene497|K01080|.;gene2190|K00901;gene2190|K00901;gene2190|K00901;gene2190|K00901;gene2190|K00901;gene2190|K00901;gene2190|K00901;gene2190|K00901;gene2190|K00901;gene2675|K13523;gene2675|K13523;gene2675|K13523;gene2675|K13523;gene5029|K13509;gene5334|K15728;gene5497|K13513;gene5497|K13513;gene6770|K00901;gene6770|K00901;gene6770|K00901;gene6770|K00901;gene6770|K00901;gene6770|K009…	gene25270|K15728;gene10926|K13506;gene11827|K01046;gene13675|K00901;gene19835|K00901;gene27086|K13506;gene2675|K13523;gene2190|K00901	8	gene7815|K00901;gene14804|K00128;gene25270|K15728;gene5334|K15728;gene9419|K14085;gene21045|K00128;gene25370|K01046;gene24873|K00629;gene5497|K13513;gene11827|K01046;gene5029|K13509;gene23631|K13517;gene497|K01080;gene8423|K09881;gene6770|K00901;gene8383|K00901;gene2675|K13523;gene2190|K00901;gene27379|K00864	19
Endometrial cancer	map05213	0.00455123	0.0224717	gene2012|K03083|.;gene2012|K03083|.;gene2012|K03083|.;gene2012|K03083|.;gene2012|K03083|.;gene2012|K03083|.;gene2012|K03083|.;gene2012|K03083|.;gene5601|K05691;gene5601|K05691;gene5601|K05691;gene5601|K05691;gene5601|K05691;gene5614|K04490;gene8782|K02649;gene9702|K02085;gene9806|K05691;gene9806|K05691;gene10391|K04492;gene10391|K04492;gene10391|K04492;gene10391|K04492;gene10391|K04492;gene10391|…	gene20228|K02649;gene22671|K04366;gene9806|K05691;gene24879|K04491;gene5614|K04490;gene10391|K04492;gene11241|K04368;gene15500|K04364;gene26565|K05691;gene22027|K04456;gene22065|K04361;gene11113|K02085;gene24625|K01110;gene21263|K04371;gene8782|K02649	15	gene20228|K02649;gene22671|K04366;gene9806|K05691;gene5601|K05691;gene2012|K03083;gene24879|K04491;gene15869|K04456;gene5614|K04490;gene17898|K05689;gene11241|K04368;gene9702|K02085;gene26565|K05691;gene22027|K04456;gene22065|K04361;gene21263|K04371	15
Hippo signaling pathway - fly	map04391	0.00588496	0.02861	gene2162|K16676;gene2162|K16676;gene2162|K16676;gene2162|K16676;gene2162|K16676;gene2162|K16676;gene2162|K16676;gene2162|K16676;gene2162|K16676;gene2162|K16676;gene2162|K16676;gene2162|K16676;gene2162|K16676;gene2162|K16676;gene4766|K16675;gene9940|K04354;gene9940|K04354;gene9940|K04354;gene9940|K04354;gene9940|K04354;gene9940|K04354;gene9940|K04354;gene9940|K04354;gene9940|K04354;gene9940|K04354…	gene17418|K06093;gene2162|K16676;gene18631|K03456;gene20744|K16669;gene20646|K04676;gene10805|K06685;gene4766|K16675;gene17433|K09236;gene16015|K05628;gene12853|K16675;gene9940|K04354;gene10935|K04440;gene16866|K09851;gene16590|K04237;gene25071|K06093;gene20590|K16507	16	gene10958|K04354;gene16409|K16681;gene17418|K06093;gene18952|K16687;gene2162|K16676;gene15376|K05692;gene22847|K09448;gene15495|K06094;gene20646|K04676;gene17433|K09236;gene19256|K09448;gene16015|K05628;gene9940|K04354;gene13506|K04412;gene21160|K16684;gene21162|K16684;gene16590|K04237;gene11381|K16682;gene25071|K06093	19
Acute myeloid leukemia	map05221	0.00602642	0.0288538	gene2736|K08367;gene5614|K04490;gene8782|K02649;gene10391|K04492;gene10391|K04492;gene10391|K04492;gene10391|K04492;gene10391|K04492;gene10391|K04492;gene10391|K04492;gene10391|K04492;gene11241|K04368;gene11241|K04368;gene11241|K04368;gene13862|K05092;gene15028|K08527;gene15028|K08527;gene15028|K08527;gene15088|K10056;gene15088|K10056;gene15088|K10056;gene15088|K10056;gene15088|K10056;gene15111|K…	gene20228|K02649;gene22671|K04366;gene13862|K05092;gene24879|K04491;gene19075|K10055;gene5614|K04490;gene10391|K04492;gene21649|K10054;gene11241|K04368;gene15500|K04364;gene22027|K04456;gene2736|K08367;gene21263|K04371;gene8782|K02649	14	gene20228|K02649;gene22671|K04366;gene13862|K05092;gene15088|K10056;gene24879|K04491;gene22841|K04504;gene15869|K04456;gene19075|K10055;gene5614|K04490;gene11241|K04368;gene15028|K08527;gene15974|K07203;gene22027|K04456;gene15112|K04692;gene15111|K11223;gene2736|K08367;gene21263|K04371	17
Hedgehog signaling pathway	map04340	0.00795858	0.0374302	gene941|K00182;gene2012|K03083|.;gene2012|K03083|.;gene2012|K03083|.;gene2012|K03083|.;gene2012|K03083|.;gene2012|K03083|.;gene2012|K03083|.;gene2012|K03083|.;gene3095|K06225;gene4495|K01357;gene4856|K00408;gene7632|K00572;gene8002|K00182;gene8210|K06230;gene9429|K08958;gene9429|K08958;gene9429|K08958;gene9429|K08958;gene9429|K08958;gene9429|K08958;gene9429|K08958;gene9429|K08958;gene9429|K08958;…	gene941|K00182;gene20142|K03362;gene22392|K00444	3	gene7632|K00572;gene15335|K08959;gene3095|K06225;gene22749|K06234;gene24787|K03362;gene2012|K03083;gene24766|K00714;gene16218|K08958;gene4856|K00408;gene8210|K06230;gene15233|K00312;gene8002|K00182;gene4495|K01357;gene24814|K06229;gene9429|K08958	15
Styrene degradation	map00643	0.0080546	0.0374302	gene2018|K00451;gene12224|K01800;gene12224|K01800;gene12224|K01800;gene12224|K01800;gene12224|K01800;gene21519|K01555;gene21519|K01555	gene12224|K01800	1	gene21519|K01555;gene2018|K00451	2
Renal cell carcinoma	map05211	0.00817979	0.037461	gene274|K07299;gene4858|K04393;gene4858|K04393;gene5079|K06277;gene5817|K09095;gene6607|K07836;gene6607|K07836;gene7522|K17386;gene7522|K17386;gene8782|K02649;gene11241|K04368;gene11241|K04368;gene11241|K04368;gene11281|K04392;gene11646|K05735;gene15500|K04364;gene15761|K13376;gene15761|K13376;gene15761|K13376;gene15869|K04456;gene15869|K04456;gene15869|K04456;gene15869|K04456;gene16486|K05736;ge…	gene7522|K17386;gene20228|K02649;gene22671|K04366;gene26303|K04392;gene5079|K06277;gene11281|K04392;gene21520|K15589;gene11241|K04368;gene6607|K07836;gene20658|K09593;gene15500|K04364;gene22027|K04456;gene5817|K09095;gene21263|K04371;gene8782|K02649	15	gene7522|K17386;gene20228|K02649;gene16486|K05736;gene22671|K04366;gene18173|K05734;gene26303|K04392;gene15869|K04456;gene5079|K06277;gene11281|K04392;gene4858|K04393;gene21520|K15589;gene11241|K04368;gene25692|K04498;gene11646|K05735;gene274|K07299;gene22027|K04456;gene5817|K09095;gene15761|K13376;gene21704|K09592;gene21263|K04371;gene28235|K05733	21
Metabolic pathways	map01100	0.00917781	0.0414313	gene44|K03954;gene101|K00699;gene100|K00699;gene99|K00699;gene98|K00699;gene97|K00699;gene105|K00699;gene188|K01099;gene243|K01937;gene243|K01937;gene243|K01937;gene243|K01937;gene243|K01937;gene293|K00760;gene293|K00760;gene293|K00760;gene293|K00760;gene293|K00760;gene293|K00760;gene451|K08764;gene486|K09828;gene497|K01080|.;gene497|K01080|.;gene523|K07418;gene523|K07418;gene524|K07418;gene524|K…	gene784|K07441;gene2573|K01966;gene8685|K00738;gene13123|K00780;gene20155|K02153;gene12405|K01230;gene21452|K00031;gene5699|K00779;gene23751|K01711;gene3090|K10207;gene21247|K18592;gene16482|K05858;gene21070|K00248;gene5499|K00710;gene23118|K00513;gene12876|K00235;gene25270|K15728;gene27344|K02320;gene99|K00699;gene23939|K00016;gene8408|K01832;gene5165|K03376;gene16851|K00850;gene8528|K00949;gene…	134	gene784|K07441;gene7815|K00901;gene5080|K00876;gene8688|K00807;gene14473|K01106;gene24469|K00129;gene26388|K00710;gene14804|K00128;gene7499|K16343;gene44|K03954;gene12405|K01230;gene5699|K00779;gene20827|K00710;gene6022|K00844;gene4884|K01047;gene18087|K03017;gene23751|K01711;gene3090|K10207;gene16484|K05858;gene16482|K05858;gene5499|K00710;gene11698|K16342;gene12484|K18533;gene2537|K06210;gene16…	247
Natural killer cell mediated cytotoxicity	map04650	0.00951551	0.0423507	gene851|K05730;gene851|K05730;gene851|K05730;gene851|K05730;gene1677|K05131;gene3022|K17448;gene3040|K05855;gene3040|K05855;gene3040|K05855;gene3040|K05855;gene3040|K05855;gene4666|K05856;gene4666|K05856;gene5009|K05730;gene7035|K07860;gene7273|K06516;gene8782|K02649;gene9105|K06490;gene9105|K06490;gene9105|K06490;gene9105|K06490;gene9105|K06490;gene9223|K05730;gene9652|K17447;gene10435|K04348;ge…	gene20228|K02649;gene9652|K17447;gene22671|K04366;gene7273|K06516;gene5009|K05730;gene26303|K04392;gene28126|K07990;gene17426|K17332;gene3040|K05855;gene18077|K07988;gene17275|K01116;gene11281|K04392;gene15596|K02677;gene11241|K04368;gene17538|K05859;gene12464|K05703;gene15500|K04364;gene11909|K17449;gene3022|K17448;gene7035|K07860;gene12809|K07986;gene1677|K05131;gene20129|K07361;gene4666|K05856…	28	gene9105|K06490;gene20228|K02649;gene9652|K17447;gene22671|K04366;gene5009|K05730;gene26303|K04392;gene17426|K17332;gene3040|K05855;gene17275|K01116;gene11281|K04392;gene15596|K02677;gene11241|K04368;gene26905|K02187;gene17538|K05859;gene12464|K05703;gene11909|K17449;gene851|K05730;gene3022|K17448;gene21263|K04371;gene10435|K04348	20
Pancreatic cancer	map05212	0.00974272	0.0427597	gene569|K11217;gene3277|K04674;gene3277|K04674;gene4243|K07835;gene4243|K07835;gene4243|K07835;gene4243|K07835;gene4243|K07835;gene4243|K07835;gene4243|K07835;gene4243|K07835;gene4243|K07835;gene4858|K04393;gene4858|K04393;gene7035|K07860;gene7745|K02091;gene8782|K02649;gene10935|K04440;gene10935|K04440;gene10935|K04440;gene10935|K04440;gene10935|K04440;gene10935|K04440;gene10935|K04440;gene10935…	gene20228|K02649;gene22671|K04366;gene26303|K04392;gene11281|K04392;gene11241|K04368;gene7745|K02091;gene22027|K04456;gene10935|K04440;gene17168|K17454;gene22065|K04361;gene4243|K07835;gene7035|K07860;gene21263|K04371;gene8782|K02649	14	gene20228|K02649;gene22671|K04366;gene26303|K04392;gene15869|K04456;gene11281|K04392;gene4858|K04393;gene11248|K04500;gene11241|K04368;gene569|K11217;gene25354|K04500;gene7745|K02091;gene23630|K06620;gene22027|K04456;gene15112|K04692;gene22065|K04361;gene3277|K04674;gene15761|K13376;gene22083|K04388;gene17113|K04570;gene21263|K04371	20
Biosynthesis of secondary metabolites	map01110	0.0109256	0.0472944	gene293|K00760;gene293|K00760;gene293|K00760;gene293|K00760;gene293|K00760;gene293|K00760;gene486|K09828;gene497|K01080|.;gene497|K01080|.;gene572|K00939;gene572|K00939;gene640|K00939;gene892|K00016;gene1552|K00231;gene1793|K00700;gene2190|K00901;gene2190|K00901;gene2190|K00901;gene2190|K00901;gene2190|K00901;gene2190|K00901;gene2190|K00901;gene2190|K00901;gene2190|K00901;gene2295|K01115;gene2295…	gene21452|K00031;gene21070|K00248;gene12876|K00235;gene25270|K15728;gene23939|K00016;gene16851|K00850;gene572|K00939;gene14772|K02257;gene2295|K01115;gene3317|K00049;gene26071|K05357;gene16802|K00688;gene10926|K13506;gene16578|K12504;gene10921|K06125;gene8064|K01081;gene5067|K00939;gene16871|K00981;gene640|K00939;gene21015|K17989;gene892|K00016;gene3663|K01681;gene5882|K01785;gene12339|K00167;gen…	40	gene7815|K00901;gene24469|K00129;gene8957|K10258;gene14804|K00128;gene7499|K16343;gene6022|K00844;gene4884|K01047;gene11698|K16342;gene12484|K18533;gene25270|K15728;gene7785|K01953;gene5334|K15728;gene24286|K16817;gene21085|K00869;gene18212|K16860;gene20547|K00234;gene9419|K14085;gene21045|K00128;gene26801|K00164;gene16041|K17360;gene16851|K00850;gene8605|K13242;gene11230|K10703;gene18004|K01810;…	80
Prostate cancer	map05215	0.0115204	0.0491951	gene2012|K03083|.;gene2012|K03083|.;gene2012|K03083|.;gene2012|K03083|.;gene2012|K03083|.;gene2012|K03083|.;gene2012|K03083|.;gene2012|K03083|.;gene5614|K04490;gene7522|K17386;gene7522|K17386;gene8106|K09047;gene8386|K09048;gene8782|K02649;gene9994|K05089;gene9994|K05089;gene9994|K05089;gene9994|K05089;gene10391|K04492;gene10391|K04492;gene10391|K04492;gene10391|K04492;gene10391|K04492;gene10391|…	gene7522|K17386;gene20228|K02649;gene22671|K04366;gene24879|K04491;gene21350|K05087;gene5614|K04490;gene10391|K04492;gene11241|K04368;gene15500|K04364;gene22027|K04456;gene17168|K17454;gene22065|K04361;gene27669|K08557;gene24625|K01110;gene21263|K04371;gene8106|K09047;gene8782|K02649	17	gene7522|K17386;gene20228|K02649;gene22671|K04366;gene2012|K03083;gene24879|K04491;gene15869|K04456;gene21350|K05087;gene5614|K04490;gene24949|K05093;gene11241|K04368;gene25692|K04498;gene23630|K06620;gene15974|K07203;gene20796|K05450;gene27062|K04362;gene22027|K04456;gene22065|K04361;gene8386|K09048;gene21263|K04371;gene8106|K09047;gene9994|K05089	21

## Sheet: mon24 vs. mon48
Name	Map	p	q	Gene_in_DM	Hyper_Gene	Hyper_Count	Hypo_Gene	Hypo_Count
Axon guidance	map04360	1.46664e-16	4.63459e-14	gene848|K07522;gene848|K07522;gene848|K07522;gene848|K07522;gene848|K07522;gene848|K07522;gene848|K07522;gene882|K04630;gene1332|K05462;gene1332|K05462;gene1333|K05462;gene1783|.|K06754;gene1783|.|K06754;gene1783|.|K06754;gene1783|.|K06754;gene1783|.|K06754;gene1783|.|K06754;gene1783|.|K06754;gene1783|.|K06754;gene1783|.|K06754;gene1783|.|K06754;gene1783|.|K06754;gene1783|.|K06754;gene1787|K06753…	gene19792|K07523;gene6646|K07526;gene11918|K06842;gene20115|K06850;gene24896|K07520;gene7895|K06840;gene26303|K04392;gene17426|K17332;gene22250|K07526;gene16393|K06820;gene2889|K07524;gene882|K04630;gene11281|K04392;gene4858|K04393;gene4854|K05109;gene3188|K07528;gene21641|K06529;gene14736|K06843;gene848|K07522;gene25252|K04514;gene11035|K07520;gene9975|K07520;gene12464|K05703;gene5092|K06619;gen…	38	gene19792|K07523;gene2578|K05110;gene9465|K06842;gene23815|K05765;gene11918|K06842;gene16486|K05736;gene24775|K06521;gene20115|K06850;gene10742|K05106;gene18173|K05734;gene14103|K05463;gene24896|K07520;gene15672|K07526;gene17884|K17333;gene7895|K06840;gene7897|K06840;gene4849|K05111;gene26303|K04392;gene7914|K04630;gene19178|K07532;gene2012|K03083;gene17426|K17332;gene22250|K07526;gene16393|K0682…	61
Adherens junction	map04520	9.64947e-13	1.08434e-10	gene12|K06082;gene12|K06082;gene12|K06082;gene304|K05695;gene679|K06085;gene679|K06085;gene679|K06085;gene679|K06085;gene679|K06085;gene679|K06085;gene1940|K06592;gene1940|K06592;gene1940|K06592;gene1940|K06592;gene3277|K04674;gene3277|K04674;gene4744|K05748;gene4744|K05748;gene4744|K05748;gene4744|K05748;gene4744|K05748;gene4858|K04393;gene4858|K04393;gene5601|K05691;gene5601|K05691;gene5601|K05…	gene17416|K05696;gene26679|K05700;gene26303|K04392;gene5601|K05691;gene21350|K05087;gene12479|K05753;gene12098|K05699;gene17898|K05689;gene11281|K04392;gene4858|K04393;gene25692|K04498;gene9167|K04527;gene19874|K05698;gene12464|K05703;gene26565|K05691;gene12|K06082;gene22065|K04361;gene7035|K07860;gene16590|K04237;gene21546|K05701;gene21263|K04371	21	gene17416|K05696;gene26679|K05700;gene9806|K05691;gene26303|K04392;gene5601|K05691;gene24879|K04491;gene21350|K05087;gene679|K06085;gene9742|K02620;gene13878|K06083;gene12479|K05753;gene5614|K04490;gene10391|K04492;gene12098|K05699;gene17898|K05689;gene11281|K04392;gene11248|K04500;gene25692|K04498;gene18153|K05699;gene9167|K04527;gene1940|K06592;gene25354|K04500;gene25292|K05693;gene19874|K05698…	45
Focal adhesion	map04510	1.02944e-12	1.08434e-10	gene71|K06238;gene360|K02649;gene360|K02649;gene360|K02649;gene360|K02649;gene360|K02649;gene851|K05730;gene851|K05730;gene851|K05730;gene851|K05730;gene2012|K03083|.;gene2012|K03083|.;gene2012|K03083|.;gene2012|K03083|.;gene2012|K03083|.;gene2012|K03083|.;gene2012|K03083|.;gene2012|K03083|.;gene2062|K00907|.;gene2062|K00907|.;gene2062|K00907|.;gene2062|K00907|.;gene2062|K00907|.;gene2062|K00907|…	gene15998|K00922;gene11802|K06271;gene17652|K00907;gene23750|K00907;gene22671|K04366;gene13860|K05096;gene14118|K06237;gene26679|K05700;gene22125|K06585;gene26303|K04392;gene22986|K05448;gene15869|K04456;gene5079|K06277;gene7966|K00922;gene21350|K05087;gene25010|K13708;gene12098|K05699;gene11205|K04659;gene15792|K03853;gene11281|K04392;gene15596|K02677;gene4858|K04393;gene11241|K04368;gene25252|K…	42	gene11802|K06271;gene15488|K06525;gene23750|K00907;gene20228|K02649;gene12648|K05637;gene16486|K05736;gene14884|K06236;gene7856|K06591;gene23114|K06252;gene13860|K05096;gene18173|K05734;gene18210|K04456;gene14118|K06237;gene6925|K05459;gene26679|K05700;gene7616|K06275;gene22125|K06585;gene5009|K05730;gene12935|K04659;gene26303|K04392;gene2012|K03083;gene6196|K06270;gene15869|K04456;gene5079|K0627…	68
MAPK signaling pathway	map04010	6.75484e-12	5.33632e-10	gene594|K04347;gene594|K04347;gene982|K02582;gene982|K02582;gene2324|K04462;gene2324|K04462;gene2324|K04462;gene2324|K04462;gene2324|K04462;gene2324|K04462;gene2324|K04462;gene2324|K04462;gene2324|K04462;gene2324|K04462;gene2324|K04462;gene2324|K04462;gene2324|K04462;gene2324|K04462;gene2324|K04462;gene2324|K04462;gene2525|K08053;gene2525|K08053;gene2525|K08053;gene2525|K08053;gene2525|K08053;gen…	gene2525|K08053;gene10132|K12326;gene19665|K04439;gene3953|K04450;gene22402|K04851;gene12290|K04445;gene22671|K04366;gene10175|K04454;gene7526|K04403;gene17313|K04411;gene6571|K04458;gene12060|K04453;gene26303|K04392;gene4114|K04865;gene23163|K03156;gene15869|K04456;gene22396|K04860;gene19242|K07830;gene20777|K08018;gene16261|K04852;gene11281|K04392;gene15596|K02677;gene4858|K04393;gene14380|K080…	47	gene2525|K08053;gene16686|K04863;gene5829|K04461;gene15659|K04376;gene7401|K04356;gene8994|K04344;gene4952|K04849;gene11698|K16342;gene22402|K04851;gene12290|K04445;gene10175|K04454;gene20979|K04429;gene18210|K04456;gene2324|K04462;gene17313|K04411;gene17884|K17333;gene14765|K04430;gene12722|K04426;gene6389|K04465;gene10427|K02580;gene12060|K04453;gene26303|K04392;gene4114|K04865;gene7225|K04459;…	88
Pathways in cancer	map05200	1.52165e-11	9.61685e-10	gene171|K05061;gene274|K07299;gene336|K11101;gene360|K02649;gene360|K02649;gene360|K02649;gene360|K02649;gene360|K02649;gene569|K11217;gene594|K04347;gene594|K04347;gene683|K04294;gene683|K04294;gene882|K04630;gene1407|K12331;gene1905|K04707;gene1905|K04707;gene1905|K04707;gene1905|K04707;gene1905|K04707;gene1905|K04707;gene1905|K04707;gene2012|K03083|.;gene2012|K03083|.;gene2012|K03083|.;gene201…	gene15998|K00922;gene23817|K02354;gene16484|K05858;gene16482|K05858;gene22671|K04366;gene21990|K03174;gene15677|K08015;gene17313|K04411;gene14118|K06237;gene5800|K08735;gene12060|K04453;gene26303|K04392;gene22986|K05448;gene5601|K05691;gene22841|K04504;gene15869|K04456;gene7966|K00922;gene19075|K10055;gene21350|K05087;gene11170|K03914;gene20382|K04261;gene882|K04630;gene17898|K05689;gene11281|K04…	65	gene11800|K09290;gene5944|K08774;gene20228|K02649;gene3095|K06225;gene12648|K05637;gene16484|K05858;gene16482|K05858;gene21990|K03174;gene18210|K04456;gene2324|K04462;gene15677|K08015;gene17313|K04411;gene13569|K10053;gene14118|K06237;gene6925|K05459;gene25499|K02157;gene9806|K05691;gene10427|K02580;gene12060|K04453;gene26303|K04392;gene7914|K04630;gene19178|K07532;gene5601|K05691;gene15088|K1005…	127
Cholinergic synapse	map04725	2.7417e-11	1.44396e-09	gene241|K04929;gene360|K02649;gene360|K02649;gene360|K02649;gene360|K02649;gene360|K02649;gene594|K04347;gene594|K04347;gene882|K04630;gene1293|K09048;gene1293|K09048;gene1293|K09048;gene1293|K09048;gene1293|K09048;gene1293|K09048;gene1293|K09048;gene1293|K09048;gene2058|K08045;gene2058|K08045;gene2264|K04538;gene2551|K00922;gene2551|K00922;gene2551|K00922;gene2765|K05000;gene3389|K04634;gene3499…	gene15998|K00922;gene2765|K05000;gene11593|K04133;gene16484|K05858;gene16482|K05858;gene22402|K04851;gene7107|K04959;gene10280|K05869;gene15869|K04456;gene7966|K00922;gene24518|K04926;gene882|K04630;gene15596|K02677;gene11241|K04368;gene12959|K04930;gene13142|K08048;gene12464|K05703;gene22269|K04958;gene21584|K04815;gene17685|K08047;gene8386|K09048;gene3389|K04634;gene21263|K04371;gene7455|K04850	24	gene2765|K05000;gene20228|K02649;gene8994|K04344;gene4952|K04849;gene16484|K05858;gene16482|K05858;gene22402|K04851;gene1293|K09048;gene7107|K04959;gene18210|K04456;gene26675|K04515;gene10348|K04515;gene10280|K05869;gene7914|K04630;gene17743|K04534;gene15869|K04456;gene2058|K08045;gene2264|K04538;gene360|K02649;gene24518|K04926;gene15596|K02677;gene11241|K04368;gene25693|K08049;gene4101|K04997;ge…	47
Endocytosis	map04144	7.46395e-11	3.36944e-09	gene82|K12491;gene229|K12486;gene229|K12486;gene419|K12472;gene419|K12472;gene419|K12472;gene419|K12472;gene419|K12472;gene575|K09526;gene575|K09526;gene575|K09526;gene575|K09526;gene575|K09526;gene712|K11248;gene712|K11248;gene712|K11248;gene1905|K04707;gene1905|K04707;gene1905|K04707;gene1905|K04707;gene1905|K04707;gene1905|K04707;gene1905|K04707;gene2095|K06503;gene2095|K06503;gene2095|K06503;…	gene13593|K05633;gene4431|K05085;gene17418|K06093;gene16680|K04705;gene14379|K12485;gene19665|K04439;gene13860|K05096;gene15414|K18441;gene82|K12491;gene21080|K12487;gene13765|K12190;gene575|K09526;gene5304|K12488;gene21350|K05087;gene229|K12486;gene27118|K12494;gene11170|K03914;gene19620|K18439;gene26276|K04678;gene25300|K07891;gene5189|K12186;gene4858|K04393;gene7436|K12495;gene21649|K10054;gen…	44	gene8614|K12491;gene4431|K05085;gene9127|K01528;gene17418|K06093;gene27308|K12470;gene14434|K05737;gene13860|K05096;gene15414|K18441;gene82|K12491;gene6685|K17848;gene9826|K12494;gene16527|K05068;gene5163|K13712;gene4800|K12474;gene24919|K12484;gene26519|K05126;gene5645|K12193;gene3216|K15053;gene12205|K13377;gene2806|K07887;gene21350|K05087;gene2295|K01115;gene27118|K12494;gene11170|K03914;gene8…	74
Glutamatergic synapse	map04724	3.13848e-09	1.2397e-07	gene594|K04347;gene594|K04347;gene882|K04630;gene1717|K05201;gene1717|K05201;gene1717|K05201;gene1717|K05201;gene2058|K08045;gene2058|K08045;gene2264|K04538;gene2295|K01115;gene2295|K01115;gene2295|K01115;gene2295|K01115;gene2295|K01115;gene3389|K04634;gene3489|K05612;gene4101|K04997;gene5407|K08043;gene7107|K04959;gene7107|K04959;gene7203|K05210;gene7455|K04850;gene7892|K04605;gene7914|K04630;ge…	gene16484|K05858;gene16482|K05858;gene22402|K04851;gene7107|K04959;gene25746|K05209;gene7892|K04605;gene19179|K05204;gene10035|K05197;gene882|K04630;gene28119|K05199;gene24505|K15009;gene15596|K02677;gene13142|K08048;gene1717|K05201;gene22269|K04958;gene25276|K15008;gene19777|K05613;gene8281|K04608;gene17685|K08047;gene21123|K00910;gene3389|K04634;gene21263|K04371;gene7455|K04850	23	gene3489|K05612;gene8994|K04344;gene16484|K05858;gene16482|K05858;gene11698|K16342;gene22402|K04851;gene15528|K05211;gene7107|K04959;gene16269|K01915;gene25746|K05209;gene7892|K04605;gene21491|K15010;gene7914|K04630;gene19179|K05204;gene17743|K04534;gene2058|K08045;gene2264|K04538;gene22256|K04608;gene2295|K01115;gene10035|K05197;gene11201|K15010;gene28119|K05199;gene24505|K15009;gene15596|K02677…	48
Tight junction	map04530	4.34658e-09	1.52613e-07	gene882|K04630;gene955|K06112;gene955|K06112;gene1295|K06109;gene1295|K06109;gene1350|K06101;gene1350|K06101;gene1350|K06101;gene1350|K06101;gene1350|K06101;gene1350|K06101;gene1350|K06101;gene1350|K06101;gene1715|K06087;gene1922|K10352;gene2028|K06106;gene2155|K06087;gene2305|K06069;gene2305|K06069;gene2555|K07831;gene2555|K07831;gene2555|K07831;gene3192|K04354;gene3192|K04354;gene3192|K04354;ge…	gene17418|K06093;gene12024|K18051;gene1922|K10352;gene27347|K03456;gene22324|K05631;gene7918|K05629;gene5601|K05691;gene15869|K04456;gene27459|K06103;gene19242|K07830;gene12098|K05699;gene882|K04630;gene16530|K18052;gene15596|K02677;gene4858|K04393;gene14730|K10352;gene3543|K06095;gene2028|K06106;gene5818|K18050;gene3970|K04424;gene26565|K05691;gene2305|K06069;gene16086|K18952;gene14753|K10352;ge…	31	gene10958|K04354;gene17418|K06093;gene3192|K04354;gene12024|K18051;gene1350|K06101;gene22407|K06068;gene1295|K06109;gene18210|K04456;gene9806|K05691;gene22324|K05631;gene2155|K06087;gene7918|K05629;gene7914|K04630;gene5601|K05691;gene15869|K04456;gene27459|K06103;gene19071|K06087;gene19242|K07830;gene18550|K10352;gene12098|K05699;gene16530|K18052;gene24503|K06106;gene27011|K04382;gene26274|K17751…	54
Dopaminergic synapse	map04728	1.19351e-08	3.7715e-07	gene594|K04347;gene594|K04347;gene882|K04630;gene1293|K09048;gene1293|K09048;gene1293|K09048;gene1293|K09048;gene1293|K09048;gene1293|K09048;gene1293|K09048;gene1293|K09048;gene2012|K03083|.;gene2012|K03083|.;gene2012|K03083|.;gene2012|K03083|.;gene2012|K03083|.;gene2012|K03083|.;gene2012|K03083|.;gene2012|K03083|.;gene2058|K08045;gene2058|K08045;gene2264|K04538;gene2575|K11583;gene2575|K11583;ge…	gene2765|K05000;gene16484|K05858;gene16482|K05858;gene3953|K04450;gene22402|K04851;gene27347|K03456;gene7107|K04959;gene25746|K05209;gene15869|K04456;gene10035|K05197;gene882|K04630;gene28119|K05199;gene15596|K02677;gene22269|K04958;gene4136|K10396;gene10935|K04440;gene8386|K09048;gene3389|K04634;gene7711|K01593;gene7455|K04850	20	gene2575|K11583;gene2765|K05000;gene10958|K04354;gene3192|K04354;gene8994|K04344;gene4952|K04849;gene16484|K05858;gene16482|K05858;gene4028|K04833;gene22402|K04851;gene1293|K09048;gene7107|K04959;gene18210|K04456;gene25746|K05209;gene26675|K04515;gene10348|K04515;gene7914|K04630;gene24915|K08155;gene17743|K04534;gene2012|K03083;gene15869|K04456;gene2058|K08045;gene2264|K04538;gene10035|K05197;gen…	53
Long-term depression	map04730	1.95854e-08	5.62635e-07	gene882|K04630;gene3389|K04634;gene6925|K05459;gene6925|K05459;gene6925|K05459;gene6925|K05459;gene7107|K04959;gene7107|K04959;gene7914|K04630;gene8419|K04365;gene8419|K04365;gene8419|K04365;gene8419|K04365;gene8419|K04365;gene8419|K04365;gene8419|K04365;gene8419|K04365;gene8419|K04365;gene8419|K04365;gene8994|K04344;gene10035|K05197;gene10035|K05197;gene10035|K05197;gene10035|K05197;gene10035|K0…	gene16484|K05858;gene16482|K05858;gene22671|K04366;gene20805|K12318;gene27347|K03456;gene7107|K04959;gene21350|K05087;gene10035|K05197;gene882|K04630;gene28119|K05199;gene15590|K04639;gene15596|K02677;gene13247|K05854;gene11241|K04368;gene22269|K04958;gene24611|K07376;gene10486|K05207;gene20989|K13240;gene3389|K04634;gene21263|K04371	20	gene8994|K04344;gene16484|K05858;gene16482|K05858;gene11698|K16342;gene20805|K12318;gene7107|K04959;gene6925|K05459;gene7914|K04630;gene17743|K04534;gene21350|K05087;gene10035|K05197;gene8419|K04365;gene15236|K04578;gene28119|K05199;gene27011|K04382;gene15596|K02677;gene26336|K04346;gene11241|K04368;gene24309|K05858;gene20793|K05198;gene22269|K04958;gene24611|K07376;gene10486|K05207;gene12781|K04…	27
Gastric acid secretion	map04971	3.76896e-08	9.92492e-07	gene882|K04630;gene998|K01539;gene1502|K05003;gene1506|K01539;gene2058|K08045;gene2058|K08045;gene2062|K00907|.;gene2062|K00907|.;gene2062|K00907|.;gene2062|K00907|.;gene2062|K00907|.;gene2062|K00907|.;gene2521|K01540;gene2768|K05008;gene2768|K05008;gene2768|K05008;gene2768|K05008;gene2768|K05008;gene2768|K05008;gene2768|K05008;gene2768|K05008;gene2768|K05008;gene2768|K05008;gene2768|K05008;gene2…	gene17652|K00907;gene23750|K00907;gene16484|K05858;gene16482|K05858;gene7107|K04959;gene24518|K04926;gene882|K04630;gene15897|K01540;gene15596|K02677;gene16321|K04913;gene13142|K08048;gene22269|K04958;gene24097|K04995;gene17685|K08047;gene3389|K04634	15	gene2521|K01540;gene2768|K05008;gene23750|K00907;gene16484|K05858;gene16482|K05858;gene12870|K08007;gene7107|K04959;gene26675|K04515;gene10348|K04515;gene998|K01539;gene7914|K04630;gene6038|K13961;gene2058|K08045;gene24518|K04926;gene15596|K02677;gene25693|K08049;gene26502|K04131;gene8970|K04345;gene24309|K05858;gene22269|K04958;gene1502|K05003;gene20521|K08042;gene8000|K05031;gene2062|K00907;gen…	31
Endometrial cancer	map05213	5.09426e-08	1.2383e-06	gene360|K02649;gene360|K02649;gene360|K02649;gene360|K02649;gene360|K02649;gene2012|K03083|.;gene2012|K03083|.;gene2012|K03083|.;gene2012|K03083|.;gene2012|K03083|.;gene2012|K03083|.;gene2012|K03083|.;gene2012|K03083|.;gene2551|K00922;gene2551|K00922;gene2551|K00922;gene5601|K05691;gene5601|K05691;gene5601|K05691;gene5601|K05691;gene5601|K05691;gene5614|K04490;gene5874|K03099;gene5874|K03099;gene…	gene15998|K00922;gene22671|K04366;gene5601|K05691;gene15869|K04456;gene7966|K00922;gene17898|K05689;gene11241|K04368;gene26565|K05691;gene22065|K04361;gene24625|K01110;gene21263|K04371	11	gene20228|K02649;gene18210|K04456;gene25499|K02157;gene9806|K05691;gene5601|K05691;gene2012|K03083;gene24879|K04491;gene15869|K04456;gene22117|K08734;gene9742|K02620;gene5614|K04490;gene360|K02649;gene10391|K04492;gene8419|K04365;gene17898|K05689;gene11241|K04368;gene11746|K03099;gene2551|K00922;gene15500|K04364;gene26565|K05691;gene25602|K06276;gene15592|K04385;gene16152|K04399;gene22065|K04361;…	27
Non-small cell lung cancer	map05223	5.96908e-08	1.27126e-06	gene360|K02649;gene360|K02649;gene360|K02649;gene360|K02649;gene360|K02649;gene2551|K00922;gene2551|K00922;gene2551|K00922;gene4836|K09389;gene5491|K05119;gene5853|K15420;gene5853|K15420;gene5853|K15420;gene5853|K15420;gene5853|K15420;gene5853|K15420;gene5853|K15420;gene5853|K15420;gene5874|K03099;gene5874|K03099;gene5874|K03099;gene5874|K03099;gene5944|K08774;gene5944|K08774;gene7745|K02091;gene…	gene15998|K00922;gene22671|K04366;gene15677|K08015;gene17313|K04411;gene15869|K04456;gene7966|K00922;gene15596|K02677;gene11241|K04368;gene7745|K02091;gene23630|K06620;gene17538|K05859;gene22352|K01522;gene22065|K04361;gene5853|K15420;gene21263|K04371	15	gene5944|K08774;gene20228|K02649;gene5491|K05119;gene18210|K04456;gene15677|K08015;gene17313|K04411;gene15869|K04456;gene360|K02649;gene8419|K04365;gene15596|K02677;gene11241|K04368;gene11746|K03099;gene2551|K00922;gene7745|K02091;gene17538|K05859;gene15500|K04364;gene25602|K06276;gene16152|K04399;gene22352|K01522;gene22065|K04361;gene27133|K08528;gene27132|K08528;gene13720|K06618;gene12496|K0940…	27
Regulation of actin cytoskeleton	map04810	6.03445e-08	1.27126e-06	gene360|K02649;gene360|K02649;gene360|K02649;gene360|K02649;gene360|K02649;gene594|K04347;gene594|K04347;gene851|K05730;gene851|K05730;gene851|K05730;gene851|K05730;gene1701|K05731;gene2062|K00907|.;gene2062|K00907|.;gene2062|K00907|.;gene2062|K00907|.;gene2062|K00907|.;gene2062|K00907|.;gene2551|K00922;gene2551|K00922;gene2551|K00922;gene2555|K07831;gene2555|K07831;gene2555|K07831;gene3779|K0576…	gene15998|K00922;gene17652|K00907;gene11593|K04133;gene23750|K00907;gene22671|K04366;gene28365|K05741;gene26679|K05700;gene22125|K06585;gene26303|K04392;gene7966|K00922;gene25010|K13708;gene19242|K07830;gene1701|K05731;gene12479|K05753;gene11170|K03914;gene12098|K05699;gene4411|K00921;gene11281|K04392;gene15590|K04639;gene4858|K04393;gene11241|K04368;gene25252|K04514;gene14089|K04358;gene6296|K05…	37	gene15811|K05746;gene15488|K06525;gene23815|K05765;gene23750|K00907;gene20228|K02649;gene16486|K05736;gene7856|K06591;gene12870|K08007;gene14437|K05766;gene14434|K05737;gene18173|K05734;gene28365|K05741;gene26679|K05700;gene3779|K05769;gene22125|K06585;gene5009|K05730;gene7809|K05768;gene26303|K04392;gene13649|K05745;gene19178|K07532;gene6196|K06270;gene25010|K13708;gene19242|K07830;gene1701|K057…	72
Circadian entrainment	map04713	7.32536e-08	1.28601e-06	gene594|K04347;gene594|K04347;gene882|K04630;gene1589|K16513|.;gene1589|K16513|.;gene1589|K16513|.;gene1589|K16513|.;gene1589|K16513|.;gene1589|K16513|.;gene1589|K16513|.;gene2058|K08045;gene2058|K08045;gene2264|K04538;gene2765|K05000;gene3389|K04634;gene4101|K04997;gene5407|K08043;gene7203|K05210;gene7455|K04850;gene7533|K04856;gene7914|K04630;gene8970|K04345;gene10035|K05197;gene10035|K05197;ge…	gene2765|K05000;gene11597|K04963;gene16484|K05858;gene16482|K05858;gene22402|K04851;gene12290|K04445;gene20805|K12318;gene25746|K05209;gene22921|K11265;gene10035|K05197;gene882|K04630;gene28119|K05199;gene15596|K02677;gene13142|K08048;gene22269|K04958;gene24611|K07376;gene17685|K08047;gene20989|K13240;gene3389|K04634;gene21263|K04371;gene7455|K04850	21	gene2765|K05000;gene11597|K04963;gene16484|K05858;gene16482|K05858;gene22402|K04851;gene12290|K04445;gene15528|K05211;gene20805|K12318;gene25746|K05209;gene26675|K04515;gene10348|K04515;gene7914|K04630;gene17743|K04534;gene2058|K08045;gene2264|K04538;gene7533|K04856;gene10035|K05197;gene28119|K05199;gene15596|K02677;gene25693|K08049;gene4101|K04997;gene18150|K04962;gene16094|K04536;gene8970|K0434…	40
Phosphatidylinositol signaling system	map04070	6.72121e-08	1.28601e-06	gene108|K00901;gene113|K03084;gene188|K01099;gene360|K02649;gene360|K02649;gene360|K02649;gene360|K02649;gene360|K02649;gene2551|K00922;gene2551|K00922;gene2551|K00922;gene3824|K01107;gene3824|K01107;gene3824|K01107;gene3824|K01107;gene3824|K01107;gene3824|K01107;gene3824|K01107;gene3824|K01107;gene4411|K00921;gene4411|K00921;gene4411|K00921;gene4411|K00921;gene4411|K00921;gene4411|K00921;gene441…	gene15998|K00922;gene16484|K05858;gene16482|K05858;gene24686|K05860;gene7107|K04959;gene113|K03084;gene3824|K01107;gene7966|K00922;gene4411|K00921;gene15596|K02677;gene108|K00901;gene10929|K00981;gene15834|K00911;gene17538|K05859;gene25042|K01106;gene19218|K00923;gene22269|K04958;gene7167|K00923;gene6084|K01109;gene8383|K00901;gene16614|K00920;gene24625|K01110;gene13675|K00901;gene19835|K00901	24	gene7815|K00901;gene19616|K15909;gene20228|K02649;gene16484|K05858;gene16482|K05858;gene24686|K05860;gene7107|K04959;gene113|K03084;gene188|K01099;gene360|K02649;gene15596|K02677;gene108|K00901;gene10929|K00981;gene2551|K00922;gene15834|K00911;gene17538|K05859;gene24309|K05858;gene25042|K01106;gene22269|K04958;gene21273|K00888;gene25310|K01092;gene7165|K05861;gene7167|K00923;gene6084|K01109;gene1…	32
Prostate cancer	map05215	7.2655e-08	1.28601e-06	gene360|K02649;gene360|K02649;gene360|K02649;gene360|K02649;gene360|K02649;gene1293|K09048;gene1293|K09048;gene1293|K09048;gene1293|K09048;gene1293|K09048;gene1293|K09048;gene1293|K09048;gene1293|K09048;gene2012|K03083|.;gene2012|K03083|.;gene2012|K03083|.;gene2012|K03083|.;gene2012|K03083|.;gene2012|K03083|.;gene2012|K03083|.;gene2012|K03083|.;gene2551|K00922;gene2551|K00922;gene2551|K00922;gene…	gene15998|K00922;gene22671|K04366;gene15869|K04456;gene7966|K00922;gene21350|K05087;gene11241|K04368;gene25692|K04498;gene23630|K06620;gene20796|K05450;gene22065|K04361;gene27669|K08557;gene8386|K09048;gene24625|K01110;gene21263|K04371	14	gene5944|K08774;gene20228|K02649;gene1293|K09048;gene18210|K04456;gene6925|K05459;gene10427|K02580;gene2012|K03083;gene24879|K04491;gene15869|K04456;gene21350|K05087;gene9742|K02620;gene5614|K04490;gene360|K02649;gene10391|K04492;gene8419|K04365;gene24949|K05093;gene11241|K04368;gene11746|K03099;gene25692|K04498;gene2551|K00922;gene5938|K12344;gene7551|K04498;gene20796|K05450;gene15500|K04364;gen…	35
Retrograde endocannabinoid signaling	map04723	1.06389e-07	1.76941e-06	gene370|K15528;gene370|K15528;gene371|K15528;gene371|K15528;gene371|K15528;gene371|K15528;gene371|K15528;gene371|K15528;gene371|K15528;gene371|K15528;gene594|K04347;gene594|K04347;gene882|K04630;gene2058|K08045;gene2058|K08045;gene2264|K04538;gene2765|K05000;gene3389|K04634;gene4101|K04997;gene4952|K04849;gene5407|K08043;gene7107|K04959;gene7107|K04959;gene7455|K04850;gene7914|K04630;gene8970|K04…	gene2765|K05000;gene22365|K13700;gene16484|K05858;gene16482|K05858;gene22402|K04851;gene7107|K04959;gene26304|K13806;gene10035|K05197;gene882|K04630;gene28119|K05199;gene15596|K02677;gene13142|K08048;gene22269|K04958;gene10935|K04440;gene17685|K08047;gene3389|K04634;gene21263|K04371;gene10097|K05181;gene7455|K04850	19	gene21325|K05175;gene2765|K05000;gene22365|K13700;gene8994|K04344;gene4952|K04849;gene16484|K05858;gene16482|K05858;gene10645|K05175;gene22402|K04851;gene7107|K04959;gene21324|K05181;gene7914|K04630;gene17743|K04534;gene2058|K08045;gene2264|K04538;gene21326|K05186;gene10035|K05197;gene28119|K05199;gene15596|K02677;gene25693|K08049;gene4101|K04997;gene22859|K04441;gene16094|K04536;gene8970|K04345;…	40
Neurotrophin signaling pathway	map04722	1.36165e-07	2.15141e-06	gene360|K02649;gene360|K02649;gene360|K02649;gene360|K02649;gene360|K02649;gene874|K12388;gene874|K12388;gene874|K12388;gene874|K12388;gene982|K02582;gene982|K02582;gene2012|K03083|.;gene2012|K03083|.;gene2012|K03083|.;gene2012|K03083|.;gene2012|K03083|.;gene2012|K03083|.;gene2012|K03083|.;gene2012|K03083|.;gene2551|K00922;gene2551|K00922;gene2551|K00922;gene3022|K17448;gene3124|K04360;gene3124|K…	gene15998|K00922;gene7187|K12462;gene12290|K04445;gene22671|K04366;gene12143|K04505;gene26303|K04392;gene10280|K05869;gene15869|K04456;gene5079|K06277;gene7966|K00922;gene20961|K12459;gene11281|K04392;gene4858|K04393;gene3124|K04360;gene11241|K04368;gene15356|K12462;gene17538|K05859;gene22220|K04731;gene20658|K09593;gene5092|K06619;gene16062|K10148;gene11254|K04463;gene10935|K04440;gene21390|K051…	26	gene7401|K04356;gene20228|K02649;gene22407|K06068;gene12290|K04445;gene18210|K04456;gene12143|K04505;gene26675|K04515;gene874|K12388;gene12722|K04426;gene10348|K04515;gene10427|K02580;gene26303|K04392;gene10280|K05869;gene2012|K03083;gene15869|K04456;gene5079|K06277;gene27313|K04373;gene360|K02649;gene8419|K04365;gene11281|K04392;gene3124|K04360;gene11241|K04368;gene11746|K03099;gene22859|K04441;…	45
Fc epsilon RI signaling pathway	map04664	1.99293e-07	2.94275e-06	gene113|K03084;gene360|K02649;gene360|K02649;gene360|K02649;gene360|K02649;gene360|K02649;gene851|K05730;gene851|K05730;gene851|K05730;gene851|K05730;gene2551|K00922;gene2551|K00922;gene2551|K00922;gene3040|K05855;gene3040|K05855;gene3040|K05855;gene3040|K05855;gene3040|K05855;gene5009|K05730;gene5874|K03099;gene5874|K03099;gene5874|K03099;gene5874|K03099;gene7035|K07860;gene7966|K00922;gene7966|…	gene15998|K00922;gene22671|K04366;gene26303|K04392;gene113|K03084;gene23163|K03156;gene15869|K04456;gene7966|K00922;gene23868|K08091;gene11281|K04392;gene13247|K05854;gene11241|K04368;gene17538|K05859;gene12464|K05703;gene10935|K04440;gene851|K05730;gene7035|K07860;gene21263|K04371;gene9223|K05730	18	gene20228|K02649;gene11698|K16342;gene18210|K04456;gene14765|K04430;gene5009|K05730;gene26303|K04392;gene113|K03084;gene15869|K04456;gene3040|K05855;gene360|K02649;gene11281|K04392;gene11241|K04368;gene11746|K03099;gene22859|K04441;gene2551|K00922;gene9372|K05430;gene17538|K05859;gene12464|K05703;gene15500|K04364;gene25602|K06276;gene25944|K07362;gene851|K05730;gene21263|K04371;gene5874|K03099;ge…	25
T cell receptor signaling pathway	map04660	2.14187e-07	2.94275e-06	gene360|K02649;gene360|K02649;gene360|K02649;gene360|K02649;gene360|K02649;gene851|K05730;gene851|K05730;gene851|K05730;gene851|K05730;gene1905|K04707;gene1905|K04707;gene1905|K04707;gene1905|K04707;gene1905|K04707;gene1905|K04707;gene1905|K04707;gene2012|K03083|.;gene2012|K03083|.;gene2012|K03083|.;gene2012|K03083|.;gene2012|K03083|.;gene2012|K03083|.;gene2012|K03083|.;gene2012|K03083|.;gene2120…	gene15998|K00922;gene22671|K04366;gene17426|K17332;gene23163|K03156;gene15869|K04456;gene7966|K00922;gene16530|K18052;gene4858|K04393;gene11241|K04368;gene19129|K06450;gene12464|K05703;gene11633|K04350;gene851|K05730;gene16419|K06478;gene4368|K06470;gene4666|K05856;gene21263|K04371;gene28235|K05733;gene9223|K05730;gene10065|K07363	20	gene20228|K02649;gene16486|K05736;gene18173|K05734;gene18210|K04456;gene2120|K12076;gene17884|K17333;gene5009|K05730;gene10427|K02580;gene2012|K03083;gene17426|K17332;gene15869|K04456;gene2567|K07365;gene360|K02649;gene16530|K18052;gene7535|K07366;gene26335|K07367;gene11241|K04368;gene11746|K03099;gene22859|K04441;gene2551|K00922;gene1905|K04707;gene9372|K05430;gene12464|K05703;gene15500|K04364;g…	34
B cell receptor signaling pathway	map04662	2.11611e-07	2.94275e-06	gene113|K03084;gene360|K02649;gene360|K02649;gene360|K02649;gene360|K02649;gene360|K02649;gene851|K05730;gene851|K05730;gene851|K05730;gene851|K05730;gene2012|K03083|.;gene2012|K03083|.;gene2012|K03083|.;gene2012|K03083|.;gene2012|K03083|.;gene2012|K03083|.;gene2012|K03083|.;gene2012|K03083|.;gene2551|K00922;gene2551|K00922;gene2551|K00922;gene3040|K05855;gene3040|K05855;gene3040|K05855;gene3040|…	gene15998|K00922;gene22671|K04366;gene24705|K07371;gene26303|K04392;gene113|K03084;gene17426|K17332;gene15869|K04456;gene7966|K00922;gene24710|K12230;gene11281|K04392;gene13247|K05854;gene11241|K04368;gene10446|K12229;gene17538|K05859;gene851|K05730;gene7035|K07860;gene21263|K04371;gene9223|K05730	18	gene19616|K15909;gene20228|K02649;gene24705|K07371;gene18210|K04456;gene17884|K17333;gene5009|K05730;gene10427|K02580;gene26303|K04392;gene113|K03084;gene2012|K03083;gene17426|K17332;gene15869|K04456;gene3040|K05855;gene360|K02649;gene11281|K04392;gene26335|K07367;gene3358|K06504;gene11241|K04368;gene11746|K03099;gene2551|K00922;gene17538|K05859;gene15500|K04364;gene851|K05730;gene18162|K02581;ge…	27
Gap junction	map04540	2.36117e-07	3.02229e-06	gene882|K04630;gene2058|K08045;gene2058|K08045;gene2928|K04289;gene2928|K04289;gene2928|K04289;gene2928|K04289;gene2928|K04289;gene3389|K04634;gene3812|K04420;gene4512|K07374;gene5407|K08043;gene5874|K03099;gene5874|K03099;gene5874|K03099;gene5874|K03099;gene6455|K07374;gene7107|K04959;gene7107|K04959;gene7472|K07374;gene7914|K04630;gene8693|K07374;gene8970|K04345;gene9232|K07375;gene10693|K04363…	gene16484|K05858;gene16482|K05858;gene22671|K04366;gene20805|K12318;gene7107|K04959;gene882|K04630;gene15596|K02677;gene11241|K04368;gene7472|K07374;gene13142|K08048;gene20796|K05450;gene22269|K04958;gene24611|K07376;gene25313|K07375;gene12239|K02087;gene11254|K04463;gene22065|K04361;gene17685|K08047;gene2928|K04289;gene3389|K04634;gene21546|K05701;gene21263|K04371	22	gene12401|K07372;gene16484|K05858;gene16482|K05858;gene20805|K12318;gene7107|K04959;gene7914|K04630;gene2058|K08045;gene4512|K07374;gene8693|K07374;gene15596|K02677;gene11241|K04368;gene11746|K03099;gene25693|K08049;gene7472|K07374;gene8970|K04345;gene9232|K07375;gene24309|K05858;gene20796|K05450;gene22269|K04958;gene24611|K07376;gene15500|K04364;gene12781|K04603;gene10693|K04363;gene20521|K08042…	37
ErbB signaling pathway	map04012	2.39105e-07	3.02229e-06	gene360|K02649;gene360|K02649;gene360|K02649;gene360|K02649;gene360|K02649;gene1905|K04707;gene1905|K04707;gene1905|K04707;gene1905|K04707;gene1905|K04707;gene1905|K04707;gene1905|K04707;gene2012|K03083|.;gene2012|K03083|.;gene2012|K03083|.;gene2012|K03083|.;gene2012|K03083|.;gene2012|K03083|.;gene2012|K03083|.;gene2012|K03083|.;gene2551|K00922;gene2551|K00922;gene2551|K00922;gene2567|K07365;gene…	gene15998|K00922;gene4431|K05085;gene22671|K04366;gene15869|K04456;gene7966|K00922;gene15596|K02677;gene11241|K04368;gene17538|K05859;gene20658|K09593;gene5092|K06619;gene27019|K05455;gene10935|K04440;gene22065|K04361;gene21263|K04371;gene28235|K05733	15	gene4431|K05085;gene26732|K05457;gene5944|K08774;gene20228|K02649;gene16486|K05736;gene18173|K05734;gene18210|K04456;gene26675|K04515;gene14765|K04430;gene10348|K04515;gene2012|K03083;gene15869|K04456;gene2567|K07365;gene360|K02649;gene8419|K04365;gene15596|K02677;gene11241|K04368;gene11746|K03099;gene2551|K00922;gene10838|K09782;gene10837|K09784;gene1905|K04707;gene17538|K05859;gene20658|K09593;…	35
Vascular smooth muscle contraction	map04270	3.25879e-07	3.81399e-06	gene64|K08447;gene1407|K12331;gene2058|K08045;gene2058|K08045;gene2062|K00907|.;gene2062|K00907|.;gene2062|K00907|.;gene2062|K00907|.;gene2062|K00907|.;gene2062|K00907|.;gene2271|K04938;gene3389|K04634;gene3848|K04577;gene3848|K04577;gene3848|K04577;gene3848|K04577;gene3848|K04577;gene3848|K04577;gene4884|K01047;gene4886|K01047;gene4886|K01047;gene4886|K01047;gene4886|K01047;gene4886|K01047;gene4…	gene17652|K00907;gene12024|K18051;gene23750|K00907;gene16484|K05858;gene16482|K05858;gene22402|K04851;gene22671|K04366;gene20805|K12318;gene7107|K04959;gene16530|K18052;gene15590|K04639;gene15596|K02677;gene11241|K04368;gene25252|K04514;gene13142|K08048;gene5818|K18050;gene22269|K04958;gene17685|K08047;gene27034|K05274;gene3389|K04634;gene21263|K04371;gene7455|K04850	22	gene7499|K16343;gene12024|K18051;gene4887|K01047;gene4886|K01047;gene4884|K01047;gene8361|K12327;gene23750|K00907;gene16484|K05858;gene16482|K05858;gene11698|K16342;gene22407|K06068;gene22402|K04851;gene20805|K12318;gene10378|K01047;gene7107|K04959;gene8172|K08449;gene19178|K07532;gene6196|K06270;gene2058|K08045;gene1407|K12331;gene16530|K18052;gene8419|K04365;gene15596|K02677;gene26336|K04346;ge…	46
Estrogen signaling pathway	map04915	3.15041e-07	3.81399e-06	gene360|K02649;gene360|K02649;gene360|K02649;gene360|K02649;gene360|K02649;gene882|K04630;gene1293|K09048;gene1293|K09048;gene1293|K09048;gene1293|K09048;gene1293|K09048;gene1293|K09048;gene1293|K09048;gene1293|K09048;gene2058|K08045;gene2058|K08045;gene2551|K00922;gene2551|K00922;gene2551|K00922;gene2765|K05000;gene3022|K17448;gene3283|K04615;gene3283|K04615;gene3389|K04634;gene3953|K04450;gene4…	gene15998|K00922;gene2765|K05000;gene16484|K05858;gene16482|K05858;gene3953|K04450;gene22671|K04366;gene7107|K04959;gene15869|K04456;gene7966|K00922;gene882|K04630;gene11241|K04368;gene13142|K08048;gene22269|K04958;gene23135|K03283;gene22065|K04361;gene17685|K08047;gene8386|K09048;gene3389|K04634;gene21263|K04371	19	gene2765|K05000;gene13382|K09571;gene20228|K02649;gene16484|K05858;gene16482|K05858;gene12822|K08550;gene22407|K06068;gene1293|K09048;gene7107|K04959;gene18210|K04456;gene7914|K04630;gene17743|K04534;gene15869|K04456;gene2058|K08045;gene360|K02649;gene11241|K04368;gene11746|K03099;gene25693|K08049;gene4101|K04997;gene2551|K00922;gene8970|K04345;gene24309|K05858;gene22269|K04958;gene23135|K03283;g…	38
Proteoglycans in cancer	map05205	3.86412e-07	4.36094e-06	gene46|K09069;gene360|K02649;gene360|K02649;gene360|K02649;gene360|K02649;gene360|K02649;gene1701|K05731;gene1905|K04707;gene1905|K04707;gene1905|K04707;gene1905|K04707;gene1905|K04707;gene1905|K04707;gene1905|K04707;gene2028|K06106;gene2551|K00922;gene2551|K00922;gene2551|K00922;gene2555|K07831;gene2555|K07831;gene2555|K07831;gene3095|K06225;gene3942|K09295;gene4431|K05085;gene4431|K05085;gene44…	gene15998|K00922;gene4431|K05085;gene23719|K02991;gene23817|K02354;gene24686|K05860;gene22671|K04366;gene7107|K04959;gene26303|K04392;gene22986|K05448;gene23163|K03156;gene15869|K04456;gene7966|K00922;gene3942|K09295;gene21350|K05087;gene19242|K07830;gene1701|K05731;gene46|K09069;gene11281|K04392;gene15596|K02677;gene4858|K04393;gene11241|K04368;gene25252|K04514;gene2028|K06106;gene17538|K05859;g…	36	gene4431|K05085;gene20228|K02649;gene3095|K06225;gene5370|K06257;gene24686|K05860;gene12822|K08550;gene12870|K08007;gene7107|K04959;gene18210|K04456;gene6925|K05459;gene24743|K07965;gene26675|K04515;gene10348|K04515;gene26303|K04392;gene6255|K04660;gene19178|K07532;gene6196|K06270;gene15869|K04456;gene21350|K05087;gene19242|K07830;gene20448|K03685;gene1701|K05731;gene360|K02649;gene46|K09069;gene…	67
Hippo signaling pathway	map04390	5.85037e-07	6.37488e-06	gene2012|K03083|.;gene2012|K03083|.;gene2012|K03083|.;gene2012|K03083|.;gene2012|K03083|.;gene2012|K03083|.;gene2012|K03083|.;gene2012|K03083|.;gene2120|K12076;gene2120|K12076;gene2120|K12076;gene2120|K12076;gene2120|K12076;gene2120|K12076;gene2120|K12076;gene2120|K12076;gene2120|K12076;gene2120|K12076;gene2120|K12076;gene2120|K12076;gene2120|K12076;gene2120|K12076;gene2120|K12076;gene2120|K12076…	gene17418|K06093;gene23817|K02354;gene27347|K03456;gene23837|K12075;gene17310|K16197;gene24787|K03362;gene5601|K05691;gene20142|K03362;gene20646|K04676;gene10805|K06685;gene17898|K05689;gene15793|K16823;gene19256|K09448;gene26565|K05691;gene2305|K06069;gene16062|K10148;gene16086|K18952;gene4495|K01357;gene16590|K04237;gene16791|K16197;gene22758|K04663	21	gene10958|K04354;gene16409|K16681;gene17418|K06093;gene3192|K04354;gene21209|K16198;gene18952|K16687;gene23837|K12075;gene17310|K16197;gene2120|K12076;gene25499|K02157;gene9806|K05691;gene26189|K03982;gene5601|K05691;gene2012|K03083;gene24879|K04491;gene12205|K13377;gene9742|K02620;gene20646|K04676;gene5614|K04490;gene10391|K04492;gene27011|K04382;gene17898|K05689;gene15793|K16823;gene4248|K16798…	57
PI3K-Akt signaling pathway	map04151	7.25876e-07	7.64589e-06	gene71|K06238;gene171|K05061;gene360|K02649;gene360|K02649;gene360|K02649;gene360|K02649;gene360|K02649;gene569|K11217;gene594|K04347;gene594|K04347;gene683|K04294;gene683|K04294;gene893|K05453;gene982|K02582;gene982|K02582;gene1293|K09048;gene1293|K09048;gene1293|K09048;gene1293|K09048;gene1293|K09048;gene1293|K09048;gene1293|K09048;gene1293|K09048;gene1311|K05055;gene1332|K05462;gene1332|K05462…	gene15998|K00922;gene23719|K02991;gene13372|K05431;gene3953|K04450;gene22671|K04366;gene13860|K05096;gene27347|K03456;gene17310|K16197;gene14118|K06237;gene22125|K06585;gene26303|K04392;gene22986|K05448;gene15869|K04456;gene5136|K06071;gene7966|K00922;gene21350|K05087;gene11170|K03914;gene11205|K04659;gene24710|K12230;gene11281|K04392;gene3640|K05121;gene11241|K04368;gene683|K04294;gene569|K11217…	44	gene1311|K05055;gene2575|K11583;gene10958|K04354;gene3192|K04354;gene15488|K06525;gene20228|K02649;gene12648|K05637;gene14884|K06236;gene21209|K16198;gene7856|K06591;gene23114|K06252;gene1293|K09048;gene13860|K05096;gene18210|K04456;gene16527|K05068;gene17310|K16197;gene14118|K06237;gene6925|K05459;gene22125|K06585;gene6389|K04465;gene10427|K02580;gene12935|K04659;gene26303|K04392;gene2012|K03083…	96
Chemokine signaling pathway	map04062	7.73313e-07	7.8828e-06	gene360|K02649;gene360|K02649;gene360|K02649;gene360|K02649;gene360|K02649;gene594|K04347;gene594|K04347;gene851|K05730;gene851|K05730;gene851|K05730;gene851|K05730;gene882|K04630;gene1701|K05731;gene2012|K03083|.;gene2012|K03083|.;gene2012|K03083|.;gene2012|K03083|.;gene2012|K03083|.;gene2012|K03083|.;gene2012|K03083|.;gene2012|K03083|.;gene2058|K08045;gene2058|K08045;gene2264|K04538;gene2551|K0…	gene15998|K00922;gene16484|K05858;gene16482|K05858;gene19665|K04439;gene17388|K12365;gene22671|K04366;gene8044|K12366;gene26303|K04392;gene15869|K04456;gene7966|K00922;gene1701|K05731;gene3184|K05871;gene882|K04630;gene11281|K04392;gene4858|K04393;gene13247|K05854;gene11241|K04368;gene25252|K04514;gene10834|K05505;gene13142|K08048;gene26820|K10031;gene851|K05730;gene22623|K04184;gene17685|K08047;…	35	gene20228|K02649;gene16484|K05858;gene16482|K05858;gene17388|K12365;gene18210|K04456;gene8044|K12366;gene5009|K05730;gene10427|K02580;gene26303|K04392;gene7914|K04630;gene17762|K05508;gene2012|K03083;gene22152|K04192;gene15869|K04456;gene2058|K08045;gene2264|K04538;gene1701|K05731;gene360|K02649;gene8419|K04365;gene11281|K04392;gene11241|K04368;gene11746|K03099;gene25693|K08049;gene2551|K00922;ge…	49
Fc gamma R-mediated phagocytosis	map04666	8.23993e-07	8.13693e-06	gene113|K03084;gene360|K02649;gene360|K02649;gene360|K02649;gene360|K02649;gene360|K02649;gene497|K01080|.;gene497|K01080|.;gene851|K05730;gene851|K05730;gene851|K05730;gene851|K05730;gene2295|K01115;gene2295|K01115;gene2295|K01115;gene2295|K01115;gene2295|K01115;gene2551|K00922;gene2551|K00922;gene2551|K00922;gene3040|K05855;gene3040|K05855;gene3040|K05855;gene3040|K05855;gene3040|K05855;gene474…	gene15998|K00922;gene22671|K04366;gene26303|K04392;gene113|K03084;gene5304|K12488;gene15869|K04456;gene7966|K00922;gene23868|K08091;gene12479|K05753;gene11281|K04392;gene15596|K02677;gene4858|K04393;gene13247|K05854;gene11241|K04368;gene13145|K12488;gene17538|K05859;gene497|K01080;gene5818|K18050;gene851|K05730;gene20484|K12559;gene16419|K06478;gene7035|K07860;gene20121|K12367;gene21263|K04371;ge…	25	gene23815|K05765;gene19616|K15909;gene20228|K02649;gene22407|K06068;gene18210|K04456;gene5009|K05730;gene7809|K05768;gene26303|K04392;gene113|K03084;gene15869|K04456;gene3040|K05855;gene2295|K01115;gene13878|K06083;gene12479|K05753;gene360|K02649;gene26272|K05757;gene11281|K04392;gene15596|K02677;gene11241|K04368;gene2551|K00922;gene13145|K12488;gene17538|K05859;gene497|K01080;gene4744|K05748;gen…	35
Calcium signaling pathway	map04020	1.54116e-06	1.47094e-05	gene2062|K00907|.;gene2062|K00907|.;gene2062|K00907|.;gene2062|K00907|.;gene2062|K00907|.;gene2062|K00907|.;gene3184|K05871;gene3184|K05871;gene3184|K05871;gene3184|K05871;gene3184|K05871;gene3184|K05871;gene3389|K04634;gene3392|K04636;gene3392|K04636;gene3876|K13755;gene3876|K13755;gene3876|K13755;gene3876|K13755;gene3876|K13755;gene3876|K13755;gene4217|K04161;gene4431|K05085;gene4431|K05085;gen…	gene4431|K05085;gene19592|K16059;gene17652|K00907;gene11597|K04963;gene11593|K04133;gene23750|K00907;gene16484|K05858;gene16482|K05858;gene3392|K04636;gene24686|K05860;gene22402|K04851;gene7107|K04959;gene25746|K05209;gene10280|K05869;gene9741|K05862;gene9335|K04637;gene13429|K04282;gene22642|K05850;gene3184|K05871;gene11170|K03914;gene26603|K04223;gene26604|K04223;gene16261|K04852;gene15596|K026…	34	gene4431|K05085;gene19592|K16059;gene6025|K04222;gene5863|K05849;gene11597|K04963;gene23750|K00907;gene8994|K04344;gene4952|K04849;gene16484|K05858;gene16482|K05858;gene8643|K04161;gene24686|K05860;gene22402|K04851;gene15528|K05211;gene4217|K04161;gene7107|K04959;gene25746|K05209;gene26675|K04515;gene10348|K04515;gene10280|K05869;gene9335|K04637;gene14537|K05219;gene6247|K05850;gene3876|K13755;ge…	59
Morphine addiction	map05032	1.58265e-06	1.47094e-05	gene578|K13293;gene578|K13293;gene578|K13293;gene578|K13293;gene578|K13293;gene578|K13293;gene594|K04347;gene594|K04347;gene882|K04630;gene2058|K08045;gene2058|K08045;gene2264|K04538;gene2765|K05000;gene3283|K04615;gene3283|K04615;gene3876|K13755;gene3876|K13755;gene3876|K13755;gene3876|K13755;gene3876|K13755;gene3876|K13755;gene3917|K13298;gene4101|K04997;gene4952|K04849;gene5407|K08043;gene7914…	gene2765|K05000;gene19665|K04439;gene578|K13293;gene882|K04630;gene15596|K02677;gene20279|K13293;gene13142|K08048;gene12909|K18438;gene17685|K08047;gene21123|K00910;gene10097|K05181	11	gene21325|K05175;gene2765|K05000;gene8994|K04344;gene4952|K04849;gene19238|K13296;gene10645|K05175;gene21324|K05181;gene7914|K04630;gene17743|K04534;gene2058|K08045;gene3876|K13755;gene2264|K04538;gene21326|K05186;gene11179|K18437;gene15596|K02677;gene20279|K13293;gene25693|K08049;gene4101|K04997;gene16094|K04536;gene8970|K04345;gene12909|K18438;gene20521|K08042;gene3283|K04615;gene24933|K08291;g…	34
Arrhythmogenic right ventricular cardiomyopathy (ARVC)	map05412	2.41987e-06	2.12411e-05	gene1373|K12641;gene4114|K04865;gene4114|K04865;gene4114|K04865;gene4114|K04865;gene5601|K05691;gene5601|K05691;gene5601|K05691;gene5601|K05691;gene5601|K05691;gene5614|K04490;gene7046|K12642;gene7046|K12642;gene7453|K04861;gene7455|K04850;gene7856|K06591;gene7856|K06591;gene7856|K06591;gene7901|K04858;gene9742|K02620;gene9742|K02620;gene9742|K02620;gene9742|K02620;gene9742|K02620;gene9742|K02620…	gene27383|K10366;gene22402|K04851;gene22125|K06585;gene4114|K04865;gene5601|K05691;gene22396|K04860;gene12098|K05699;gene7046|K12642;gene26565|K05691;gene22479|K04859;gene10051|K12563;gene7455|K04850	12	gene27383|K10366;gene12401|K07372;gene15488|K06525;gene16686|K04863;gene7856|K06591;gene22402|K04851;gene22125|K06585;gene9806|K05691;gene4114|K04865;gene5601|K05691;gene15088|K10056;gene24879|K04491;gene22396|K04860;gene9742|K02620;gene5614|K04490;gene10391|K04492;gene12098|K05699;gene18150|K04962;gene18153|K05699;gene1373|K12641;gene16667|K06584;gene26565|K05691;gene22517|K06265;gene10051|K1256…	28
Insulin secretion	map04911	2.40537e-06	2.12411e-05	gene274|K07299;gene998|K01539;gene1293|K09048;gene1293|K09048;gene1293|K09048;gene1293|K09048;gene1293|K09048;gene1293|K09048;gene1293|K09048;gene1293|K09048;gene1319|K04944;gene1506|K01539;gene2058|K08045;gene2058|K08045;gene2271|K04938;gene2521|K01540;gene3389|K04634;gene3953|K04450;gene3971|K04351;gene3971|K04351;gene3971|K04351;gene3971|K04351;gene3971|K04351;gene3971|K04351;gene3971|K04351;g…	gene16484|K05858;gene16482|K05858;gene3953|K04450;gene22402|K04851;gene15897|K01540;gene15596|K02677;gene11122|K04943;gene13142|K08048;gene17685|K08047;gene27034|K05274;gene8386|K09048;gene3389|K04634;gene7455|K04850	13	gene1319|K04944;gene2521|K01540;gene16484|K05858;gene16482|K05858;gene22402|K04851;gene1293|K09048;gene4050|K05259;gene26675|K04515;gene10348|K04515;gene998|K01539;gene2058|K08045;gene3971|K04351;gene15596|K02677;gene25693|K08049;gene18150|K04962;gene26502|K04131;gene11122|K04943;gene8970|K04345;gene2271|K04938;gene24309|K05858;gene274|K07299;gene19214|K05032;gene19833|K09048;gene20521|K08042;gen…	33
Pancreatic secretion	map04972	2.70691e-06	2.31184e-05	gene705|K05028;gene710|K05030;gene711|K05030;gene711|K05030;gene998|K01539;gene1506|K01539;gene2058|K08045;gene2058|K08045;gene2474|K08780;gene2521|K01540;gene3389|K04634;gene4755|K05742;gene4884|K01047;gene4886|K01047;gene4886|K01047;gene4886|K01047;gene4886|K01047;gene4886|K01047;gene4887|K01047;gene5407|K08043;gene6130|K14077;gene6247|K05850;gene6247|K05850;gene6247|K05850;gene7107|K04959;gene…	gene16484|K05858;gene16482|K05858;gene7107|K04959;gene10807|K13575;gene26303|K04392;gene22642|K05850;gene25401|K07886;gene24518|K04926;gene15897|K01540;gene11281|K04392;gene15596|K02677;gene13142|K08048;gene22269|K04958;gene17685|K08047;gene3389|K04634	15	gene2521|K01540;gene4887|K01047;gene4886|K01047;gene4884|K01047;gene9142|K07884;gene16484|K05858;gene16482|K05858;gene10378|K01047;gene7107|K04959;gene2474|K08780;gene705|K05028;gene10807|K13575;gene998|K01539;gene26303|K04392;gene6247|K05850;gene2058|K08045;gene22642|K05850;gene25401|K07886;gene24518|K04926;gene11281|K04392;gene15596|K02677;gene25693|K08049;gene18150|K04962;gene26502|K04131;gene…	40
Inositol phosphate metabolism	map00562	3.71134e-06	3.01036e-05	gene113|K03084;gene188|K01099;gene2414|K19006;gene2414|K19006;gene2414|K19006;gene2414|K19006;gene2551|K00922;gene2551|K00922;gene2551|K00922;gene3824|K01107;gene3824|K01107;gene3824|K01107;gene3824|K01107;gene3824|K01107;gene3824|K01107;gene3824|K01107;gene3824|K01107;gene4411|K00921;gene4411|K00921;gene4411|K00921;gene4411|K00921;gene4411|K00921;gene4411|K00921;gene4411|K00921;gene4411|K00921;g…	gene15998|K00922;gene16484|K05858;gene16482|K05858;gene24686|K05860;gene113|K03084;gene3824|K01107;gene7966|K00922;gene4411|K00921;gene15834|K00911;gene17538|K05859;gene25042|K01106;gene19218|K00923;gene7167|K00923;gene2414|K19006;gene6084|K01109;gene16614|K00920;gene24625|K01110	17	gene19616|K15909;gene16484|K05858;gene16482|K05858;gene24686|K05860;gene5163|K13712;gene113|K03084;gene188|K01099;gene2551|K00922;gene15834|K00911;gene17538|K05859;gene24309|K05858;gene25042|K01106;gene12165|K00140;gene21273|K00888;gene25310|K01092;gene7165|K05861;gene7167|K00923;gene2414|K19006;gene6084|K01109;gene15641|K00923;gene20660|K01109;gene16614|K00920;gene24593|K00915;gene21833|K00913	24
Melanogenesis	map04916	3.71531e-06	3.01036e-05	gene882|K04630;gene1293|K09048;gene1293|K09048;gene1293|K09048;gene1293|K09048;gene1293|K09048;gene1293|K09048;gene1293|K09048;gene1293|K09048;gene2012|K03083|.;gene2012|K03083|.;gene2012|K03083|.;gene2012|K03083|.;gene2012|K03083|.;gene2012|K03083|.;gene2012|K03083|.;gene2012|K03083|.;gene2058|K08045;gene2058|K08045;gene3389|K04634;gene4495|K01357;gene5407|K08043;gene5614|K04490;gene6236|K05461|…	gene23817|K02354;gene16484|K05858;gene16482|K05858;gene22671|K04366;gene882|K04630;gene15596|K02677;gene11241|K04368;gene25692|K04498;gene13142|K08048;gene14017|K01827;gene10696|K05091;gene17685|K08047;gene4495|K01357;gene8386|K09048;gene3389|K04634;gene21263|K04371	16	gene16484|K05858;gene16482|K05858;gene1293|K09048;gene26675|K04515;gene10348|K04515;gene7914|K04630;gene17743|K04534;gene2012|K03083;gene24879|K04491;gene6236|K05461;gene2058|K08045;gene9742|K02620;gene5614|K04490;gene10391|K04492;gene15596|K02677;gene11241|K04368;gene25692|K04498;gene25693|K08049;gene8970|K04345;gene24309|K05858;gene7551|K04498;gene19833|K09048;gene14017|K01827;gene20521|K08042;…	35
Renal cell carcinoma	map05211	5.23116e-06	4.13261e-05	gene274|K07299;gene360|K02649;gene360|K02649;gene360|K02649;gene360|K02649;gene360|K02649;gene2551|K00922;gene2551|K00922;gene2551|K00922;gene4858|K04393;gene4858|K04393;gene5079|K06277;gene5817|K09095;gene5874|K03099;gene5874|K03099;gene5874|K03099;gene5874|K03099;gene5944|K08774;gene5944|K08774;gene7551|K04498;gene7966|K00922;gene7966|K00922;gene7966|K00922;gene7966|K00922;gene7966|K00922;gene7…	gene15998|K00922;gene22671|K04366;gene26303|K04392;gene22986|K05448;gene15869|K04456;gene5079|K06277;gene7966|K00922;gene11281|K04392;gene4858|K04393;gene21520|K15589;gene11241|K04368;gene25692|K04498;gene20658|K09593;gene5817|K09095;gene21263|K04371;gene28235|K05733	16	gene5944|K08774;gene20228|K02649;gene16486|K05736;gene18173|K05734;gene18210|K04456;gene26303|K04392;gene15869|K04456;gene5079|K06277;gene12205|K13377;gene360|K02649;gene8419|K04365;gene11281|K04392;gene21520|K15589;gene11241|K04368;gene11746|K03099;gene25692|K04498;gene2551|K00922;gene7551|K04498;gene20658|K09593;gene274|K07299;gene15500|K04364;gene8006|K05099;gene13345|K03872;gene15761|K13376;g…	28
GnRH signaling pathway	map04912	6.79119e-06	5.23419e-05	gene2058|K08045;gene2058|K08045;gene2295|K01115;gene2295|K01115;gene2295|K01115;gene2295|K01115;gene2295|K01115;gene3184|K05871;gene3184|K05871;gene3184|K05871;gene3184|K05871;gene3184|K05871;gene3184|K05871;gene3389|K04634;gene3812|K04420;gene4858|K04393;gene4858|K04393;gene5407|K08043;gene5874|K03099;gene5874|K03099;gene5874|K03099;gene5874|K03099;gene7107|K04959;gene7107|K04959;gene7455|K04850…	gene16484|K05858;gene16482|K05858;gene22402|K04851;gene22671|K04366;gene7107|K04959;gene3184|K05871;gene4858|K04393;gene11241|K04368;gene13142|K08048;gene22269|K04958;gene10935|K04440;gene22065|K04361;gene17685|K08047;gene3389|K04634;gene21263|K04371;gene7455|K04850	16	gene16484|K05858;gene16482|K05858;gene11698|K16342;gene22402|K04851;gene7107|K04959;gene11388|K07763;gene26675|K04515;gene14765|K04430;gene10348|K04515;gene2058|K08045;gene2295|K01115;gene11241|K04368;gene11746|K03099;gene25693|K08049;gene22859|K04441;gene8970|K04345;gene24309|K05858;gene22269|K04958;gene15500|K04364;gene20521|K08042;gene3812|K04420;gene5407|K08043;gene22065|K04361;gene17685|K080…	32
Pancreatic cancer	map05212	7.42952e-06	5.58983e-05	gene360|K02649;gene360|K02649;gene360|K02649;gene360|K02649;gene360|K02649;gene569|K11217;gene2551|K00922;gene2551|K00922;gene2551|K00922;gene3277|K04674;gene3277|K04674;gene4243|K07835;gene4243|K07835;gene4243|K07835;gene4243|K07835;gene4243|K07835;gene4243|K07835;gene4243|K07835;gene4243|K07835;gene4243|K07835;gene4836|K09389;gene4858|K04393;gene4858|K04393;gene5944|K08774;gene5944|K08774;gene7…	gene15998|K00922;gene22671|K04366;gene26303|K04392;gene22986|K05448;gene15869|K04456;gene7966|K00922;gene11281|K04392;gene4858|K04393;gene11241|K04368;gene569|K11217;gene7745|K02091;gene23630|K06620;gene10935|K04440;gene22065|K04361;gene7035|K07860;gene21263|K04371	16	gene5944|K08774;gene20228|K02649;gene18210|K04456;gene10427|K02580;gene26303|K04392;gene15869|K04456;gene12205|K13377;gene360|K02649;gene8419|K04365;gene11281|K04392;gene11248|K04500;gene11241|K04368;gene2551|K00922;gene25354|K04500;gene25298|K08773;gene7745|K02091;gene16152|K04399;gene22065|K04361;gene4243|K07835;gene3277|K04674;gene15761|K13376;gene13720|K06618;gene22083|K04388;gene17113|K04570…	26
Purine metabolism	map00230	9.46137e-06	6.95122e-05	gene293|K00760;gene293|K00760;gene293|K00760;gene293|K00760;gene293|K00760;gene293|K00760;gene561|K01835;gene561|K01835;gene578|K13293;gene578|K13293;gene578|K13293;gene578|K13293;gene578|K13293;gene578|K13293;gene672|K00365;gene788|K13811;gene973|K01490;gene973|K01490;gene1945|K01081;gene2058|K08045;gene2058|K08045;gene2409|K01951;gene2409|K01951;gene2661|K13761;gene2661|K13761;gene2661|K13761;g…	gene11101|K13756;gene2834|K01477;gene22747|K02685;gene12484|K18533;gene20805|K12318;gene24702|K01510;gene23010|K18424;gene10806|K00893;gene19696|K12321;gene578|K13293;gene17306|K01488;gene22921|K11265;gene10397|K13811;gene26681|K00856;gene20279|K13293;gene8064|K01081;gene13142|K08048;gene6960|K03021;gene21884|K00939;gene12909|K18438;gene24357|K02321;gene11738|K02325;gene22352|K01522;gene2661|K137…	27	gene788|K13811;gene973|K01490;gene22163|K01510;gene15814|K03019;gene6024|K03506;gene2834|K01477;gene11332|K00364;gene22747|K02685;gene23650|K00364;gene19238|K13296;gene13863|K13485;gene20805|K12318;gene27344|K02320;gene24702|K01510;gene19696|K12321;gene16562|K13987;gene293|K00760;gene2058|K08045;gene3876|K13755;gene10185|K03024;gene672|K00365;gene25878|K14721;gene11179|K18437;gene10397|K13811;gen…	55
Cell adhesion molecules (CAMs)	map04514	9.67892e-06	6.95122e-05	gene304|K05695;gene616|K06775;gene616|K06775;gene848|K07522;gene848|K07522;gene848|K07522;gene848|K07522;gene848|K07522;gene848|K07522;gene848|K07522;gene999|K06492;gene999|K06492;gene999|K06492;gene999|K06492;gene999|K06492;gene999|K06492;gene1002|K06449;gene1002|K06449;gene1002|K06449;gene1002|K06449;gene1007|K06747;gene1007|K06747;gene1007|K06747;gene1007|K06747;gene1715|K06087;gene1749|K06491…	gene19792|K07523;gene18329|K06539;gene616|K06775;gene19061|K06491;gene22125|K06585;gene999|K06492;gene9112|K06486;gene1749|K06491;gene6559|K06759;gene17898|K05689;gene21104|K06544;gene3504|K06745;gene12241|K07377;gene848|K07522;gene11311|K06746;gene3506|K06708;gene11306|K06766;gene1002|K06449;gene19091|K06781;gene16419|K06478;gene22784|K06752;gene4368|K06470;gene20213|K06088;gene2281|K07378;gene2…	27	gene19792|K07523;gene18329|K06539;gene5370|K06257;gene7856|K06591;gene616|K06775;gene19061|K06491;gene22125|K06585;gene24322|K07377;gene2155|K06087;gene17808|K06533;gene25119|K06567;gene19071|K06087;gene6559|K06759;gene17898|K05689;gene27187|K07378;gene3504|K06745;gene12241|K07377;gene17624|K06809;gene848|K07522;gene1940|K06592;gene16667|K06584;gene25292|K05693;gene1904|K06547;gene3506|K06708;gen…	36
Long-term potentiation	map04720	1.20629e-05	8.47081e-05	gene3389|K04634;gene6520|K08014;gene6520|K08014;gene6520|K08014;gene7107|K04959;gene7107|K04959;gene7203|K05210;gene7455|K04850;gene7551|K04498;gene8419|K04365;gene8419|K04365;gene8419|K04365;gene8419|K04365;gene8419|K04365;gene8419|K04365;gene8419|K04365;gene8419|K04365;gene8419|K04365;gene8419|K04365;gene8970|K04345;gene10035|K05197;gene10035|K05197;gene10035|K05197;gene10035|K05197;gene10035|K…	gene16484|K05858;gene16482|K05858;gene22671|K04366;gene7107|K04959;gene25746|K05209;gene10280|K05869;gene10035|K05197;gene15596|K02677;gene11241|K04368;gene25692|K04498;gene13142|K08048;gene22269|K04958;gene3389|K04634;gene21263|K04371;gene7455|K04850	15	gene16484|K05858;gene16482|K05858;gene15528|K05211;gene7107|K04959;gene25746|K05209;gene26675|K04515;gene10348|K04515;gene10280|K05869;gene27313|K04373;gene10035|K05197;gene8419|K04365;gene15596|K02677;gene11241|K04368;gene25692|K04498;gene6520|K08014;gene8970|K04345;gene12917|K04373;gene24309|K05858;gene7551|K04498;gene20793|K05198;gene22269|K04958;gene12781|K04603;gene24448|K06269;gene7203|K052…	29
Leukocyte transendothelial migration	map04670	1.37541e-05	9.44847e-05	gene360|K02649;gene360|K02649;gene360|K02649;gene360|K02649;gene360|K02649;gene851|K05730;gene851|K05730;gene851|K05730;gene851|K05730;gene882|K04630;gene1715|K06087;gene2155|K06087;gene2551|K00922;gene2551|K00922;gene2551|K00922;gene3184|K05871;gene3184|K05871;gene3184|K05871;gene3184|K05871;gene3184|K05871;gene3184|K05871;gene3971|K04351;gene3971|K04351;gene3971|K04351;gene3971|K04351;gene3971|…	gene15998|K00922;gene15677|K08015;gene26679|K05700;gene26303|K04392;gene5601|K05691;gene7966|K00922;gene3184|K05871;gene12098|K05699;gene882|K04630;gene11281|K04392;gene15596|K02677;gene4858|K04393;gene25252|K04514;gene17538|K05859;gene26565|K05691;gene26820|K10031;gene18414|K05732;gene851|K05730;gene10618|K07873;gene7035|K07860;gene21053|K05760;gene20213|K06088;gene9223|K05730;gene14049|K06087;g…	25	gene20228|K02649;gene12870|K08007;gene15677|K08015;gene26679|K05700;gene9806|K05691;gene5009|K05730;gene26303|K04392;gene2155|K06087;gene7914|K04630;gene17808|K06533;gene5601|K05691;gene19071|K06087;gene360|K02649;gene12098|K05699;gene3971|K04351;gene11281|K04392;gene15596|K02677;gene6520|K08014;gene18153|K05699;gene22859|K04441;gene2551|K00922;gene17538|K05859;gene1715|K06087;gene27166|K06520;ge…	34
Bacterial invasion of epithelial cells	map05100	1.91295e-05	0.000128615	gene13|K16942;gene360|K02649;gene360|K02649;gene360|K02649;gene360|K02649;gene360|K02649;gene1905|K04707;gene1905|K04707;gene1905|K04707;gene1905|K04707;gene1905|K04707;gene1905|K04707;gene1905|K04707;gene2028|K06106;gene2422|K13744;gene2422|K13744;gene2551|K00922;gene2551|K00922;gene2551|K00922;gene3022|K17448;gene4744|K05748;gene4744|K05748;gene4744|K05748;gene4744|K05748;gene4744|K05748;gene48…	gene15998|K00922;gene8044|K12366;gene26679|K05700;gene26303|K04392;gene5601|K05691;gene7966|K00922;gene25010|K13708;gene12479|K05753;gene17898|K05689;gene11281|K04392;gene4858|K04393;gene19594|K07863;gene2028|K06106;gene20658|K09593;gene26565|K05691;gene17374|K18985;gene20629|K13736;gene28176|K16939;gene15932|K01528;gene21053|K05760	20	gene9127|K01528;gene20228|K02649;gene8044|K12366;gene26679|K05700;gene9806|K05691;gene26303|K04392;gene5601|K05691;gene9369|K16939;gene13|K16942;gene25010|K13708;gene10871|K16939;gene12479|K05753;gene360|K02649;gene24503|K06106;gene17898|K05689;gene26272|K05757;gene11281|K04392;gene2551|K00922;gene1905|K04707;gene20658|K09593;gene4744|K05748;gene13102|K05725;gene26565|K05691;gene8006|K05099;gene3…	32
Aldosterone-regulated sodium reabsorption	map04960	2.22287e-05	0.000146339	gene360|K02649;gene360|K02649;gene360|K02649;gene360|K02649;gene360|K02649;gene998|K01539;gene1506|K01539;gene2521|K01540;gene2551|K00922;gene2551|K00922;gene2551|K00922;gene4765|K06644;gene6925|K05459;gene6925|K05459;gene6925|K05459;gene6925|K05459;gene7393|K04824;gene7966|K00922;gene7966|K00922;gene7966|K00922;gene7966|K00922;gene7966|K00922;gene7966|K00922;gene9167|K04527;gene9167|K04527;gene9…	gene15998|K00922;gene7966|K00922;gene15897|K01540;gene15596|K02677;gene9167|K04527;gene24097|K04995;gene12703|K13302;gene20625|K08555;gene21263|K04371	9	gene2521|K01540;gene20228|K02649;gene6925|K05459;gene998|K01539;gene360|K02649;gene15596|K02677;gene4765|K06644;gene9167|K04527;gene2551|K00922;gene25602|K06276;gene7393|K04824;gene12703|K13302;gene1506|K01539;gene25891|K04827;gene20625|K08555;gene21263|K04371	16
Amoebiasis	map05146	2.57089e-05	0.000165796	gene360|K02649;gene360|K02649;gene360|K02649;gene360|K02649;gene360|K02649;gene501|K03997;gene2551|K00922;gene2551|K00922;gene2551|K00922;gene2806|K07887;gene2806|K07887;gene2806|K07887;gene2806|K07887;gene3389|K04634;gene3392|K04636;gene3392|K04636;gene6044|K04386;gene6044|K04386;gene6044|K04386;gene6044|K04386;gene6044|K04386;gene6044|K04386;gene6044|K04386;gene6044|K04386;gene6044|K04386;gene6…	gene15998|K00922;gene16484|K05858;gene16482|K05858;gene3392|K04636;gene14118|K06237;gene26679|K05700;gene9335|K04637;gene23163|K03156;gene7966|K00922;gene12098|K05699;gene15596|K02677;gene6044|K04386;gene14117|K06237;gene3389|K04634	14	gene501|K03997;gene20228|K02649;gene12648|K05637;gene16484|K05858;gene16482|K05858;gene14884|K06236;gene14118|K06237;gene26679|K05700;gene10427|K02580;gene9335|K04637;gene12205|K13377;gene2806|K07887;gene25226|K06240;gene360|K02649;gene12098|K05699;gene15596|K02677;gene14388|K13241;gene18153|K05699;gene2551|K00922;gene8970|K04345;gene24309|K05858;gene25473|K13963;gene13102|K05725;gene6045|K04387;…	31
Acute myeloid leukemia	map05221	2.70219e-05	0.000170779	gene360|K02649;gene360|K02649;gene360|K02649;gene360|K02649;gene360|K02649;gene2551|K00922;gene2551|K00922;gene2551|K00922;gene2736|K08367;gene5614|K04490;gene5874|K03099;gene5874|K03099;gene5874|K03099;gene5874|K03099;gene7966|K00922;gene7966|K00922;gene7966|K00922;gene7966|K00922;gene7966|K00922;gene7966|K00922;gene8419|K04365;gene8419|K04365;gene8419|K04365;gene8419|K04365;gene8419|K04365;gene…	gene15998|K00922;gene22671|K04366;gene22841|K04504;gene15869|K04456;gene7966|K00922;gene19075|K10055;gene21649|K10054;gene11241|K04368;gene10696|K05091;gene2736|K08367;gene21263|K04371	11	gene20228|K02649;gene18210|K04456;gene13569|K10053;gene10427|K02580;gene15088|K10056;gene24879|K04491;gene22841|K04504;gene15869|K04456;gene19075|K10055;gene9742|K02620;gene5614|K04490;gene360|K02649;gene10391|K04492;gene8419|K04365;gene11241|K04368;gene11746|K03099;gene2551|K00922;gene15500|K04364;gene27051|K07205;gene15110|K11224;gene2736|K08367;gene21263|K04371;gene5874|K03099	23
Glioma	map05214	3.6278e-05	0.000224781	gene360|K02649;gene360|K02649;gene360|K02649;gene360|K02649;gene360|K02649;gene2551|K00922;gene2551|K00922;gene2551|K00922;gene3022|K17448;gene4836|K09389;gene5874|K03099;gene5874|K03099;gene5874|K03099;gene5874|K03099;gene5944|K08774;gene5944|K08774;gene6925|K05459;gene6925|K05459;gene6925|K05459;gene6925|K05459;gene7745|K02091;gene7966|K00922;gene7966|K00922;gene7966|K00922;gene7966|K00922;gene…	gene15998|K00922;gene22671|K04366;gene15869|K04456;gene7966|K00922;gene21350|K05087;gene15596|K02677;gene11241|K04368;gene7745|K02091;gene23630|K06620;gene17538|K05859;gene22065|K04361;gene24625|K01110;gene21263|K04371	13	gene5944|K08774;gene20228|K02649;gene18210|K04456;gene6925|K05459;gene26675|K04515;gene10348|K04515;gene15869|K04456;gene21350|K05087;gene360|K02649;gene8419|K04365;gene15596|K02677;gene11241|K04368;gene11746|K03099;gene2551|K00922;gene7745|K02091;gene17538|K05859;gene15500|K04364;gene10693|K04363;gene22065|K04361;gene3022|K17448;gene13720|K06618;gene21263|K04371;gene5874|K03099;gene18404|K02183;…	25
Osteoclast differentiation	map04380	5.93429e-05	0.000360622	gene360|K02649;gene360|K02649;gene360|K02649;gene360|K02649;gene360|K02649;gene569|K11217;gene893|K05453;gene1677|K05131;gene2551|K00922;gene2551|K00922;gene2551|K00922;gene3040|K05855;gene3040|K05855;gene3040|K05855;gene3040|K05855;gene3040|K05855;gene3277|K04674;gene3277|K04674;gene4666|K05856;gene4666|K05856;gene4970|K03173;gene5478|K09030;gene5478|K09030;gene6027|K14380;gene6027|K14380;gene60…	gene15998|K00922;gene16953|K06551;gene24705|K07371;gene7526|K04403;gene26303|K04392;gene10280|K05869;gene17426|K17332;gene23163|K03156;gene15869|K04456;gene7966|K00922;gene23868|K08091;gene11281|K04392;gene18748|K06512;gene11241|K04368;gene569|K11217;gene17538|K05859;gene12464|K05703;gene6044|K04386;gene22675|K08530;gene7395|K03158;gene10935|K04440;gene1677|K05131;gene12796|K04404;gene4666|K05856…	25	gene20228|K02649;gene16951|K06551;gene24705|K07371;gene18210|K04456;gene12728|K05132;gene10427|K02580;gene26303|K04392;gene10280|K05869;gene17426|K17332;gene15869|K04456;gene3040|K05855;gene360|K02649;gene5478|K09030;gene11281|K04392;gene11241|K04368;gene22859|K04441;gene2551|K00922;gene17538|K05859;gene12464|K05703;gene6044|K04386;gene15500|K04364;gene893|K05453;gene22675|K08530;gene22300|K09455…	35
Serotonergic synapse	map04726	7.78514e-05	0.00046417	gene389|K07428;gene594|K04347;gene594|K04347;gene882|K04630;gene1734|K04520|.;gene1734|K04520|.;gene1734|K04520|.;gene1734|K04520|.;gene1734|K04520|.;gene1734|K04520|.;gene2058|K08045;gene2058|K08045;gene2264|K04538;gene2765|K05000;gene3389|K04634;gene4101|K04997;gene4217|K04161;gene4952|K04849;gene5266|K00509;gene6158|K00502;gene6520|K08014;gene6520|K08014;gene6520|K08014;gene7107|K04959;gene710…	gene2765|K05000;gene16484|K05858;gene16482|K05858;gene1734|K04520;gene22402|K04851;gene22671|K04366;gene7107|K04959;gene8242|K04892;gene882|K04630;gene26811|K00461;gene15596|K02677;gene11241|K04368;gene6158|K00502;gene11122|K04943;gene22269|K04958;gene5266|K00509;gene3389|K04634;gene7711|K01593;gene21263|K04371;gene10097|K05181;gene7455|K04850	21	gene2765|K05000;gene8994|K04344;gene4952|K04849;gene16484|K05858;gene16482|K05858;gene1734|K04520;gene11698|K16342;gene8643|K04161;gene22402|K04851;gene4217|K04161;gene7107|K04959;gene21324|K05181;gene7914|K04630;gene24915|K08155;gene17743|K04534;gene2058|K08045;gene2264|K04538;gene8242|K04892;gene8419|K04365;gene15596|K02677;gene11241|K04368;gene6520|K08014;gene4101|K04997;gene6158|K00502;gene11…	37
Progesterone-mediated oocyte maturation	map04914	8.09816e-05	0.000473892	gene360|K02649;gene360|K02649;gene360|K02649;gene360|K02649;gene360|K02649;gene882|K04630;gene2058|K08045;gene2058|K08045;gene2551|K00922;gene2551|K00922;gene2551|K00922;gene5407|K08043;gene6136|K03348;gene6136|K03348;gene6136|K03348;gene6136|K03348;gene6136|K03348;gene6136|K03348;gene6136|K03348;gene6772|K03358;gene6925|K05459;gene6925|K05459;gene6925|K05459;gene6925|K05459;gene7914|K04630;gene7…	gene15998|K00922;gene22671|K04366;gene15869|K04456;gene9328|K03364;gene7966|K00922;gene21350|K05087;gene882|K04630;gene11241|K04368;gene11822|K05868;gene13142|K08048;gene12239|K02087;gene10935|K04440;gene17685|K08047;gene21263|K04371	14	gene20228|K02649;gene19238|K13296;gene18210|K04456;gene6925|K05459;gene6136|K03348;gene7914|K04630;gene20934|K03352;gene15869|K04456;gene2058|K08045;gene21350|K05087;gene27313|K04373;gene360|K02649;gene8419|K04365;gene11241|K04368;gene25693|K08049;gene22859|K04441;gene2551|K00922;gene8970|K04345;gene12917|K04373;gene20651|K03357;gene20521|K08042;gene5407|K08043;gene17685|K08047;gene24662|K02602;g…	30
Dilated cardiomyopathy	map05414	9.04258e-05	0.000519537	gene1373|K12641;gene2058|K08045;gene2058|K08045;gene3903|K12567;gene3903|K12567;gene3903|K12567;gene3903|K12567;gene3903|K12567;gene4114|K04865;gene4114|K04865;gene4114|K04865;gene4114|K04865;gene5407|K08043;gene6925|K05459;gene6925|K05459;gene6925|K05459;gene6925|K05459;gene7453|K04861;gene7455|K04850;gene7856|K06591;gene7856|K06591;gene7856|K06591;gene7901|K04858;gene8970|K04345;gene10051|K1256…	gene27383|K10366;gene22402|K04851;gene22125|K06585;gene4114|K04865;gene23163|K03156;gene22396|K04860;gene13142|K08048;gene17685|K08047;gene22479|K04859;gene10051|K12563;gene3903|K12567;gene7455|K04850	12	gene11800|K09290;gene27383|K10366;gene15488|K06525;gene16686|K04863;gene7856|K06591;gene22402|K04851;gene6925|K05459;gene22125|K06585;gene4114|K04865;gene22396|K04860;gene12205|K13377;gene2058|K08045;gene25693|K08049;gene18150|K04962;gene1373|K12641;gene16667|K06584;gene8970|K04345;gene22517|K06265;gene20521|K08042;gene5407|K08043;gene17685|K08047;gene15761|K13376;gene10051|K12563;gene3903|K12567…	28
Glycerophospholipid metabolism	map00564	0.000114871	0.000648201	gene108|K00901;gene497|K01080|.;gene497|K01080|.;gene2295|K01115;gene2295|K01115;gene2295|K01115;gene2295|K01115;gene2295|K01115;gene2675|K13523;gene2675|K13523;gene2675|K13523;gene2675|K13523;gene4097|K00111;gene4097|K00111;gene4097|K00111;gene4097|K00111;gene4097|K00111;gene4097|K00111;gene4097|K00111;gene4884|K01047;gene4886|K01047;gene4886|K01047;gene4886|K01047;gene4886|K01047;gene4886|K0104…	gene12404|K00006;gene25270|K15728;gene4960|K14676;gene24287|K16817;gene26444|K00649;gene5497|K13513;gene108|K00901;gene10929|K00981;gene497|K01080;gene7128|K00894;gene5480|K14621;gene9174|K14676;gene8383|K00901;gene13675|K00901;gene22031|K16860;gene19835|K00901;gene2675|K13523	17	gene7815|K00901;gene7499|K16343;gene4887|K01047;gene4886|K01047;gene4884|K01047;gene11698|K16342;gene25270|K15728;gene4960|K14676;gene10378|K01047;gene5334|K15728;gene24286|K16817;gene26444|K00649;gene24472|K14156;gene2295|K01115;gene5497|K13513;gene108|K00901;gene10929|K00981;gene16359|K13514;gene5029|K13509;gene497|K01080;gene10221|K00993;gene7353|K13515;gene27889|K13511;gene9174|K14676;gene409…	31
Mucin type O-Glycan biosynthesis	map00512	0.000121806	0.000675275	gene3734|K00710;gene3734|K00710;gene3736|K00710;gene4093|K00710;gene4103|K00710;gene4103|K00710;gene4103|K00710;gene4103|K00710;gene4103|K00710;gene5499|K00710;gene5499|K00710;gene7406|K00710;gene7406|K00710;gene7786|K00731;gene8630|K00710;gene8630|K00710;gene11157|K09663;gene11157|K09663;gene11157|K09663;gene12102|K00710;gene13123|K00780;gene13123|K00780;gene13123|K00780;gene13123|K00780;gene131…	gene13123|K00780;gene20827|K00710;gene17462|K03368;gene4103|K00710;gene25166|K00710;gene3734|K00710;gene3736|K00710;gene17400|K09905;gene4093|K00710;gene19265|K00710;gene7786|K00731	11	gene13123|K00780;gene20827|K00710;gene5499|K00710;gene12102|K00710;gene7406|K00710;gene26084|K00710;gene4103|K00710;gene25166|K00710;gene3734|K00710;gene3736|K00710;gene11157|K09663;gene8630|K00710;gene19265|K00710;gene19266|K00710	14
VEGF signaling pathway	map04370	0.000178446	0.000972223	gene360|K02649;gene360|K02649;gene360|K02649;gene360|K02649;gene360|K02649;gene2551|K00922;gene2551|K00922;gene2551|K00922;gene4858|K04393;gene4858|K04393;gene7035|K07860;gene7966|K00922;gene7966|K00922;gene7966|K00922;gene7966|K00922;gene7966|K00922;gene7966|K00922;gene10435|K04348;gene10435|K04348;gene11241|K04368;gene11241|K04368;gene11241|K04368;gene11281|K04392;gene11698|K16342;gene13102|K05…	gene15998|K00922;gene22671|K04366;gene26303|K04392;gene22986|K05448;gene17426|K17332;gene15869|K04456;gene7966|K00922;gene11281|K04392;gene15596|K02677;gene4858|K04393;gene11241|K04368;gene17538|K05859;gene7035|K07860;gene22475|K04444;gene21263|K04371;gene21053|K05760	16	gene20228|K02649;gene11698|K16342;gene18210|K04456;gene26303|K04392;gene17426|K17332;gene15869|K04456;gene360|K02649;gene11281|K04392;gene15596|K02677;gene11241|K04368;gene22859|K04441;gene2551|K00922;gene17538|K05859;gene13102|K05725;gene16152|K04399;gene21263|K04371;gene10435|K04348	17
Chronic myeloid leukemia	map05220	0.000182216	0.000975937	gene360|K02649;gene360|K02649;gene360|K02649;gene360|K02649;gene360|K02649;gene1905|K04707;gene1905|K04707;gene1905|K04707;gene1905|K04707;gene1905|K04707;gene1905|K04707;gene1905|K04707;gene2324|K04462;gene2324|K04462;gene2324|K04462;gene2324|K04462;gene2324|K04462;gene2324|K04462;gene2324|K04462;gene2324|K04462;gene2324|K04462;gene2324|K04462;gene2324|K04462;gene2324|K04462;gene2324|K04462;gene…	gene15998|K00922;gene22671|K04366;gene15869|K04456;gene7966|K00922;gene23868|K08091;gene11241|K04368;gene7745|K02091;gene23630|K06620;gene5092|K06619;gene2736|K08367;gene21263|K04371	11	gene20228|K02649;gene18210|K04456;gene2324|K04462;gene10427|K02580;gene15869|K04456;gene12205|K13377;gene360|K02649;gene8419|K04365;gene11241|K04368;gene11746|K03099;gene2551|K00922;gene1905|K04707;gene7745|K02091;gene15500|K04364;gene5092|K06619;gene15110|K11224;gene3022|K17448;gene3277|K04674;gene15761|K13376;gene13720|K06618;gene2736|K08367;gene22083|K04388;gene17113|K04570;gene24996|K04496;ge…	28
Hippo signaling pathway - fly	map04391	0.000237739	0.00124728	gene2120|K12076;gene2120|K12076;gene2120|K12076;gene2120|K12076;gene2120|K12076;gene2120|K12076;gene2120|K12076;gene2120|K12076;gene2120|K12076;gene2120|K12076;gene2120|K12076;gene2120|K12076;gene2120|K12076;gene2120|K12076;gene2120|K12076;gene2120|K12076;gene2120|K12076;gene2120|K12076;gene2120|K12076;gene2120|K12076;gene2158|K10149;gene2158|K10149;gene2158|K10149;gene2162|K16676;gene2162|K16676…	gene17418|K06093;gene27347|K03456;gene2162|K16676;gene17310|K16197;gene20646|K04676;gene10805|K06685;gene2158|K10149;gene4766|K16675;gene17433|K09236;gene3543|K06095;gene19256|K09448;gene16015|K05628;gene2305|K06069;gene10935|K04440;gene16590|K04237;gene16791|K16197	16	gene10958|K04354;gene16409|K16681;gene17418|K06093;gene3192|K04354;gene18952|K16687;gene2162|K16676;gene17310|K16197;gene2120|K12076;gene20646|K04676;gene26816|K09851;gene2158|K10149;gene27011|K04382;gene17433|K09236;gene3543|K06095;gene19256|K09448;gene16015|K05628;gene12853|K16675;gene9940|K04354;gene15252|K04354;gene13506|K04412;gene21162|K16684;gene16590|K04237;gene22630|K16682;gene11381|K166…	27
Metabolic pathways	map01100	0.000240771	0.00124728	gene44|K03954;gene61|K01763;gene108|K00901;gene188|K01099;gene243|K01937;gene243|K01937;gene243|K01937;gene243|K01937;gene243|K01937;gene257|K18311;gene293|K00760;gene293|K00760;gene293|K00760;gene293|K00760;gene293|K00760;gene293|K00760;gene306|K00781;gene306|K00781;gene306|K00781;gene306|K00781;gene306|K00781;gene311|K03661;gene451|K08764;gene486|K09828;gene497|K01080|.;gene497|K01080|.;gene557…	gene784|K07441;gene9310|K10524;gene13123|K00780;gene22441|K00643;gene20155|K02153;gene12405|K01230;gene21452|K00031;gene5699|K00779;gene20827|K00710;gene1022|K00058;gene2834|K01477;gene22747|K02685;gene16484|K05858;gene16482|K05858;gene12484|K18533;gene2537|K06210;gene24686|K05860;gene25270|K15728;gene7785|K01953;gene24287|K16817;gene17730|K01044;gene8672|K00820;gene8408|K01832;gene6228|K13748;ge…	129	gene784|K07441;gene788|K13811;gene7815|K00901;gene16647|K01008;gene973|K01490;gene24469|K00129;gene13123|K00780;gene7499|K16343;gene44|K03954;gene20155|K02153;gene15814|K03019;gene24246|K05546;gene20827|K00710;gene6022|K00844;gene6024|K03506;gene4887|K01047;gene4886|K01047;gene4884|K01047;gene25101|K08660;gene2834|K01477;gene5567|K00025;gene19107|K16795;gene16442|K13748;gene23751|K01711;gene22747…	302
Chagas disease (American trypanosomiasis)	map05142	0.000376937	0.00192116	gene360|K02649;gene360|K02649;gene360|K02649;gene360|K02649;gene360|K02649;gene421|K08057;gene882|K04630;gene2551|K00922;gene2551|K00922;gene2551|K00922;gene3192|K04354;gene3192|K04354;gene3192|K04354;gene3277|K04674;gene3277|K04674;gene3389|K04634;gene3392|K04636;gene3392|K04636;gene4853|K03986;gene4853|K03986;gene7395|K03158;gene7914|K04630;gene7966|K00922;gene7966|K00922;gene7966|K00922;gene79…	gene15998|K00922;gene16484|K05858;gene16482|K05858;gene3392|K04636;gene27347|K03456;gene9335|K04637;gene23163|K03156;gene15869|K04456;gene7966|K00922;gene882|K04630;gene4853|K03986;gene19129|K06450;gene7395|K03158;gene10935|K04440;gene3389|K04634;gene21263|K04371;gene15938|K04389	17	gene10958|K04354;gene3192|K04354;gene20228|K02649;gene16484|K05858;gene16482|K05858;gene18210|K04456;gene14765|K04430;gene12728|K05132;gene10427|K02580;gene26189|K03982;gene7914|K04630;gene421|K08057;gene9335|K04637;gene17743|K04534;gene15869|K04456;gene12205|K13377;gene360|K02649;gene27011|K04382;gene14388|K13241;gene11248|K04500;gene22859|K04441;gene2551|K00922;gene25354|K04500;gene24309|K05858…	31
Colorectal cancer	map05210	0.000505337	0.0025347	gene360|K02649;gene360|K02649;gene360|K02649;gene360|K02649;gene360|K02649;gene2012|K03083|.;gene2012|K03083|.;gene2012|K03083|.;gene2012|K03083|.;gene2012|K03083|.;gene2012|K03083|.;gene2012|K03083|.;gene2012|K03083|.;gene2551|K00922;gene2551|K00922;gene2551|K00922;gene3277|K04674;gene3277|K04674;gene5614|K04490;gene5800|K08735;gene7035|K07860;gene7966|K00922;gene7966|K00922;gene7966|K00922;gene…	gene15998|K00922;gene22671|K04366;gene5800|K08735;gene26303|K04392;gene15869|K04456;gene7966|K00922;gene11281|K04392;gene11241|K04368;gene25392|K06765;gene10935|K04440;gene7035|K07860;gene21263|K04371	12	gene20228|K02649;gene18210|K04456;gene25499|K02157;gene26303|K04392;gene2012|K03083;gene24879|K04491;gene15869|K04456;gene12205|K13377;gene22117|K08734;gene9742|K02620;gene5614|K04490;gene360|K02649;gene10391|K04492;gene8419|K04365;gene11281|K04392;gene11248|K04500;gene11241|K04368;gene2551|K00922;gene25354|K04500;gene25392|K06765;gene15592|K04385;gene16152|K04399;gene3277|K04674;gene10129|K08736…	27
HTLV-I infection	map05166	0.000524432	0.00258938	gene274|K07299;gene360|K02649;gene360|K02649;gene360|K02649;gene360|K02649;gene360|K02649;gene421|K08057;gene569|K11217;gene2012|K03083|.;gene2012|K03083|.;gene2012|K03083|.;gene2012|K03083|.;gene2012|K03083|.;gene2012|K03083|.;gene2012|K03083|.;gene2012|K03083|.;gene2058|K08045;gene2058|K08045;gene2120|K12076;gene2120|K12076;gene2120|K12076;gene2120|K12076;gene2120|K12076;gene2120|K12076;gene212…	gene15998|K00922;gene11802|K06271;gene23817|K02354;gene3953|K04450;gene9741|K05862;gene17426|K17332;gene23163|K03156;gene23164|K05468;gene15869|K04456;gene2808|K06062;gene7966|K00922;gene19242|K07830;gene25692|K04498;gene569|K11217;gene19129|K06450;gene13142|K08048;gene20992|K15041;gene23630|K06620;gene6044|K04386;gene24092|K02678;gene27096|K02330;gene11320|K17334;gene7395|K03158;gene11738|K02325…	29	gene11802|K06271;gene6024|K03506;gene15659|K04376;gene20228|K02649;gene9252|K15304;gene7603|K05770;gene11967|K03120;gene18210|K04456;gene16526|K05074;gene16527|K05068;gene2120|K12076;gene17884|K17333;gene14765|K04430;gene6136|K03348;gene17451|K15305;gene10427|K02580;gene20934|K03352;gene421|K08057;gene2012|K03083;gene17426|K17332;gene15869|K04456;gene12205|K13377;gene2058|K08045;gene2808|K06062;g…	70
GABAergic synapse	map04727	0.000710938	0.00345625	gene594|K04347;gene594|K04347;gene882|K04630;gene2058|K08045;gene2058|K08045;gene2264|K04538;gene2765|K05000;gene3283|K04615;gene3283|K04615;gene4305|K15375;gene4952|K04849;gene5407|K08043;gene7455|K04850;gene7914|K04630;gene8970|K04345;gene8994|K04344;gene10097|K05181;gene10097|K05181;gene10097|K05181;gene10645|K05175;gene10645|K05175;gene11764|K07826;gene12069|K15376;gene12069|K15376;gene12069|…	gene12069|K15376;gene2765|K05000;gene22402|K04851;gene882|K04630;gene15596|K02677;gene13142|K08048;gene17685|K08047;gene10097|K05181;gene7455|K04850	9	gene21325|K05175;gene12069|K15376;gene2765|K05000;gene8994|K04344;gene4952|K04849;gene10645|K05175;gene22402|K04851;gene16269|K01915;gene21324|K05181;gene7914|K04630;gene17743|K04534;gene4305|K15375;gene2058|K08045;gene2264|K04538;gene22646|K05034;gene21326|K05186;gene15234|K06027;gene15596|K02677;gene25693|K08049;gene16094|K04536;gene8970|K04345;gene20521|K08042;gene3283|K04615;gene5407|K08043;g…	29
TNF signaling pathway	map04668	0.000864704	0.0041401	gene360|K02649;gene360|K02649;gene360|K02649;gene360|K02649;gene360|K02649;gene893|K05453;gene1293|K09048;gene1293|K09048;gene1293|K09048;gene1293|K09048;gene1293|K09048;gene1293|K09048;gene1293|K09048;gene1293|K09048;gene2551|K00922;gene2551|K00922;gene2551|K00922;gene2845|K03172;gene2845|K03172;gene2845|K03172;gene2845|K03172;gene2845|K03172;gene2845|K03172;gene2845|K03172;gene2845|K03172;gene2…	gene21171|K05419;gene15998|K00922;gene3953|K04450;gene12290|K04445;gene21990|K03174;gene7526|K04403;gene7918|K05629;gene23163|K03156;gene23164|K05468;gene15869|K04456;gene7966|K00922;gene2845|K03172;gene11241|K04368;gene10834|K05505;gene6041|K05173;gene7395|K03158;gene10935|K04440;gene8386|K09048;gene12796|K04404;gene21263|K04371	20	gene20228|K02649;gene12290|K04445;gene1293|K09048;gene21990|K03174;gene18210|K04456;gene11388|K07763;gene14765|K04430;gene12722|K04426;gene10427|K02580;gene7918|K05629;gene17762|K05508;gene15869|K04456;gene360|K02649;gene2845|K03172;gene11241|K04368;gene22859|K04441;gene2551|K00922;gene16364|K09849;gene893|K05453;gene19833|K09048;gene27055|K09558;gene17689|K10165;gene4970|K03173;gene12796|K04404;…	28
Natural killer cell mediated cytotoxicity	map04650	0.000887404	0.00418537	gene360|K02649;gene360|K02649;gene360|K02649;gene360|K02649;gene360|K02649;gene851|K05730;gene851|K05730;gene851|K05730;gene851|K05730;gene1524|K06582;gene1524|K06582;gene1524|K06582;gene1592|K07989;gene1592|K07989;gene1677|K05131;gene2551|K00922;gene2551|K00922;gene2551|K00922;gene3022|K17448;gene3040|K05855;gene3040|K05855;gene3040|K05855;gene3040|K05855;gene3040|K05855;gene3184|K05871;gene3184…	gene15998|K00922;gene1524|K06582;gene22671|K04366;gene1592|K07989;gene26303|K04392;gene17426|K17332;gene23163|K03156;gene7966|K00922;gene3184|K05871;gene18077|K07988;gene11281|K04392;gene15596|K02677;gene11241|K04368;gene17538|K05859;gene12464|K05703;gene851|K05730;gene7035|K07860;gene11062|K07984;gene1677|K05131;gene26622|K07818;gene4666|K05856;gene21263|K04371;gene15938|K04389;gene9223|K05730	24	gene20228|K02649;gene5009|K05730;gene12728|K05132;gene26303|K04392;gene17426|K17332;gene3040|K05855;gene360|K02649;gene8419|K04365;gene11281|K04392;gene15596|K02677;gene11241|K04368;gene11746|K03099;gene2551|K00922;gene17538|K05859;gene12464|K05703;gene15500|K04364;gene25944|K07362;gene851|K05730;gene3022|K17448;gene21263|K04371;gene5874|K03099;gene23885|K04409;gene10435|K04348	23
Transcriptional misregulation in cancer	map05202	0.00103163	0.00479403	gene1160|K15620;gene1160|K15620;gene1610|K09355;gene1896|K14242;gene2039|K05413;gene2039|K05413;gene2039|K05413;gene2039|K05413;gene2039|K05413;gene2039|K05413;gene2039|K05413;gene2039|K05413;gene2039|K05413;gene2039|K05413;gene2039|K05413;gene2039|K05413;gene2039|K05413;gene2039|K05413;gene2736|K08367;gene2769|K09435;gene2845|K03172;gene2845|K03172;gene2845|K03172;gene2845|K03172;gene2845|K03172…	gene2769|K09435;gene7233|K03211;gene10175|K04454;gene13860|K05096;gene6476|K15188;gene12060|K04453;gene21517|K02162;gene7724|K08821;gene19075|K10055;gene21350|K05087;gene26558|K11449;gene20646|K04676;gene23003|K11313;gene23006|K09278;gene28119|K05199;gene2845|K03172;gene21649|K10054;gene21520|K15589;gene6628|K09283;gene24095|K09436;gene3321|K09383;gene10885|K08854;gene22675|K08530;gene1896|K14242…	30	gene7813|K09431;gene2769|K09435;gene21612|K11644;gene15659|K04376;gene11072|K11424;gene10175|K04454;gene13860|K05096;gene13569|K10053;gene6925|K05459;gene10427|K02580;gene12060|K04453;gene21517|K02162;gene7724|K08821;gene13329|K15616;gene15088|K10056;gene15660|K15379;gene9360|K11427;gene19075|K10055;gene21350|K05087;gene9247|K15187;gene26558|K11449;gene20646|K04676;gene28119|K05199;gene2845|K0317…	44
Melanoma	map05218	0.00106915	0.0048964	gene360|K02649;gene360|K02649;gene360|K02649;gene360|K02649;gene360|K02649;gene2551|K00922;gene2551|K00922;gene2551|K00922;gene4836|K09389;gene6925|K05459;gene6925|K05459;gene6925|K05459;gene6925|K05459;gene7745|K02091;gene7966|K00922;gene7966|K00922;gene7966|K00922;gene7966|K00922;gene7966|K00922;gene7966|K00922;gene8006|K05099;gene8419|K04365;gene8419|K04365;gene8419|K04365;gene8419|K04365;gene…	gene15998|K00922;gene22671|K04366;gene15869|K04456;gene7966|K00922;gene21350|K05087;gene17898|K05689;gene11241|K04368;gene7745|K02091;gene23630|K06620;gene14089|K04358;gene20796|K05450;gene22065|K04361;gene24625|K01110;gene21263|K04371	14	gene20228|K02649;gene18210|K04456;gene6925|K05459;gene15869|K04456;gene21350|K05087;gene360|K02649;gene8419|K04365;gene17898|K05689;gene11241|K04368;gene2551|K00922;gene7745|K02091;gene14089|K04358;gene20796|K05450;gene10693|K04363;gene22300|K09455;gene22065|K04361;gene8006|K05099;gene13720|K06618;gene18927|K05450;gene21263|K04371;gene9916|K18496;gene4836|K09389;gene20757|K18497	23
Type II diabetes mellitus	map04930	0.00114934	0.00511537	gene360|K02649;gene360|K02649;gene360|K02649;gene360|K02649;gene360|K02649;gene2551|K00922;gene2551|K00922;gene2551|K00922;gene4952|K04849;gene5818|K18050;gene5818|K18050;gene5818|K18050;gene5818|K18050;gene5818|K18050;gene6022|K00844;gene7455|K04850;gene7966|K00922;gene7966|K00922;gene7966|K00922;gene7966|K00922;gene7966|K00922;gene7966|K00922;gene8994|K04344;gene9167|K04527;gene9167|K04527;gene…	gene15998|K00922;gene22402|K04851;gene23163|K03156;gene7966|K00922;gene16261|K04852;gene9167|K04527;gene5818|K18050;gene10935|K04440;gene16086|K18952;gene21263|K04371;gene7455|K04850	11	gene6022|K00844;gene20228|K02649;gene8994|K04344;gene4952|K04849;gene22407|K06068;gene22402|K04851;gene360|K02649;gene26601|K00844;gene26602|K00844;gene16261|K04852;gene9167|K04527;gene2551|K00922;gene19214|K05032;gene5818|K18050;gene21263|K04371;gene7455|K04850	16
Wnt signaling pathway	map04310	0.00113861	0.00511537	gene985|K04510;gene985|K04510;gene985|K04510;gene2012|K03083|.;gene2012|K03083|.;gene2012|K03083|.;gene2012|K03083|.;gene2012|K03083|.;gene2012|K03083|.;gene2012|K03083|.;gene2012|K03083|.;gene2277|K04508;gene2277|K04508;gene2277|K04508;gene2277|K04508;gene2277|K04508;gene2277|K04508;gene2277|K04508;gene2277|K04508;gene2277|K04508;gene4495|K01357;gene5614|K04490;gene6547|K04511;gene6547|K04511;ge…	gene23817|K02354;gene16484|K05858;gene16482|K05858;gene12143|K04505;gene24787|K03362;gene26303|K04392;gene20142|K03362;gene17426|K17332;gene22841|K04504;gene11281|K04392;gene15596|K02677;gene25692|K04498;gene11998|K04512;gene7229|K03068;gene24476|K03068;gene2277|K04508;gene8534|K03347;gene27199|K04508;gene11320|K17334;gene10935|K04440;gene17687|K03213;gene7035|K07860;gene4495|K01357;gene6634|K016…	24	gene15996|K04493;gene16484|K05858;gene16482|K05858;gene12143|K04505;gene26675|K04515;gene17884|K17333;gene25499|K02157;gene10348|K04515;gene26303|K04392;gene2012|K03083;gene24879|K04491;gene17426|K17332;gene22841|K04504;gene9742|K02620;gene5614|K04490;gene10391|K04492;gene24716|K03096;gene11281|K04392;gene15596|K02677;gene25692|K04498;gene11998|K04512;gene7229|K03068;gene24476|K03068;gene8970|K04…	43
ECM-receptor interaction	map04512	0.00120537	0.00529022	gene71|K06238;gene2774|K06238;gene2775|K06238;gene2775|K06238;gene2775|K06238;gene2775|K06238;gene4862|K06255;gene5370|K06257;gene7758|K06236;gene7856|K06591;gene7856|K06591;gene7856|K06591;gene11167|K06258;gene11205|K04659;gene11263|K06587;gene11263|K06587;gene12648|K05637;gene12648|K05637;gene12648|K05637;gene12648|K05637;gene12648|K05637;gene12648|K05637;gene12935|K04659;gene14117|K06237;gene1…	gene14118|K06237;gene22125|K06585;gene11205|K04659;gene19776|K06256;gene2775|K06238;gene14117|K06237	6	gene15488|K06525;gene12648|K05637;gene14884|K06236;gene5370|K06257;gene7856|K06591;gene23114|K06252;gene14118|K06237;gene22125|K06585;gene12935|K04659;gene16210|K06252;gene25226|K06240;gene16667|K06584;gene71|K06238;gene11167|K06258;gene22517|K06265;gene4862|K06255;gene2775|K06238;gene2774|K06238;gene7758|K06236;gene17323|K16338;gene11263|K06587	21
Amphetamine addiction	map05031	0.00130328	0.00564158	gene1293|K09048;gene1293|K09048;gene1293|K09048;gene1293|K09048;gene1293|K09048;gene1293|K09048;gene1293|K09048;gene1293|K09048;gene2058|K08045;gene2058|K08045;gene3953|K04450;gene7203|K05210;gene7455|K04850;gene7711|K01593;gene7711|K01593;gene7711|K01593;gene7711|K01593;gene7711|K01593;gene7711|K01593;gene7711|K01593;gene8106|K09047;gene8386|K09048;gene8970|K04345;gene10035|K05197;gene10035|K051…	gene3953|K04450;gene22402|K04851;gene25746|K05209;gene10280|K05869;gene10035|K05197;gene28119|K05199;gene15596|K02677;gene8386|K09048;gene7711|K01593;gene7455|K04850	10	gene22402|K04851;gene15528|K05211;gene1293|K09048;gene26575|K11411;gene25746|K05209;gene26675|K04515;gene10348|K04515;gene10280|K05869;gene24915|K08155;gene2058|K08045;gene10035|K05197;gene28119|K05199;gene15596|K02677;gene8970|K04345;gene20793|K05198;gene19833|K09048;gene24448|K06269;gene7203|K05210;gene14998|K15494;gene7711|K01593;gene8106|K09047;gene18404|K02183;gene10435|K04348;gene7455|K04850	24
Protein digestion and absorption	map04974	0.00174795	0.00746422	gene71|K06238;gene998|K01539;gene1506|K01539;gene2474|K08780;gene2521|K01540;gene2774|K06238;gene2775|K06238;gene2775|K06238;gene2775|K06238;gene2775|K06238;gene3279|K08135;gene3279|K08135;gene3489|K05612;gene4052|K01278;gene4052|K01278;gene5863|K05849;gene5863|K05849;gene5863|K05849;gene5863|K05849;gene5863|K05849;gene5863|K05849;gene5863|K05849;gene5863|K05849;gene5863|K05849;gene5863|K05849;ge…	gene14118|K06237;gene12470|K08187;gene24518|K04926;gene26609|K16617;gene15897|K01540;gene23850|K01285;gene13109|K16630;gene2775|K06238;gene14117|K06237	9	gene3489|K05612;gene2521|K01540;gene11371|K13781;gene5863|K05849;gene14884|K06236;gene12313|K08132;gene14118|K06237;gene2474|K08780;gene998|K01539;gene12470|K08187;gene24518|K04926;gene12114|K05849;gene24841|K07603;gene24266|K06519;gene11391|K13867;gene71|K06238;gene13109|K16630;gene17981|K13868;gene16153|K01346;gene1506|K01539;gene2775|K06238;gene2774|K06238;gene3279|K08135;gene7758|K06236;gene4…	26
MAPK signaling pathway - fly	map04013	0.00193932	0.00817099	gene2770|K02678;gene5874|K03099;gene5874|K03099;gene5874|K03099;gene5874|K03099;gene7233|K03211;gene11241|K04368;gene11241|K04368;gene11241|K04368;gene11746|K03099;gene11746|K03099;gene12423|K05088;gene12423|K05088;gene12423|K05088;gene15500|K04364;gene21263|K04371;gene22065|K04361;gene24092|K02678|.;gene24092|K02678|.;gene24092|K02678|.;gene24092|K02678|.;gene24092|K02678|.;gene24092|K02678|.	gene7233|K03211;gene11241|K04368;gene24092|K02678;gene22065|K04361;gene21263|K04371	5	gene11241|K04368;gene11746|K03099;gene12423|K05088;gene15500|K04364;gene24092|K02678;gene22065|K04361;gene2770|K02678;gene21263|K04371;gene5874|K03099	9
Glycosaminoglycan biosynthesis - chondroitin sulfate / dermatan sulfate	map00532	0.00216473	0.00900073	gene6950|K01017;gene9396|K13499;gene12795|K03193;gene16122|K00734;gene21328|K13499;gene24985|K08106;gene24985|K08106;gene25817|K00771;gene26344|K04742;gene26344|K04742;gene26344|K04742;gene26344|K04742;gene26634|K01020;gene26634|K01020;gene26634|K01020;gene26634|K01020;gene26634|K01020;gene27113|K00746;gene27114|K00746;gene27114|K00746	gene6950|K01017;gene26344|K04742;gene21328|K13499;gene27113|K00746;gene27114|K00746;gene24985|K08106;gene9396|K13499	7	gene26344|K04742;gene26634|K01020;gene25817|K00771;gene21328|K13499;gene12795|K03193;gene27113|K00746;gene24985|K08106;gene16122|K00734	8
Dorso-ventral axis formation	map04320	0.00231416	0.00949706	gene2770|K02678;gene5874|K03099;gene5874|K03099;gene5874|K03099;gene5874|K03099;gene7233|K03211;gene11000|K02602|.;gene11000|K02602|.;gene11000|K02602|.;gene11000|K02602|.;gene11000|K02602|.;gene11000|K02602|.;gene11241|K04368;gene11241|K04368;gene11241|K04368;gene11746|K03099;gene11746|K03099;gene15500|K04364;gene20164|K02602;gene20164|K02602;gene20164|K02602;gene20164|K02602;gene21263|K04371;ge…	gene7233|K03211;gene11241|K04368;gene24092|K02678;gene22065|K04361;gene21263|K04371	5	gene11241|K04368;gene11746|K03099;gene15500|K04364;gene24092|K02678;gene25316|K02098;gene22065|K04361;gene2770|K02678;gene24662|K02602;gene24663|K02602;gene20164|K02602;gene11000|K02602;gene21263|K04371;gene5874|K03099	13
Endocrine and other factor-regulated calcium reabsorption	map04961	0.00245635	0.00995136	gene998|K01539;gene1506|K01539;gene2521|K01540;gene3389|K04634;gene6516|K08539;gene8970|K04345;gene9127|K01528;gene9127|K01528;gene9127|K01528;gene9127|K01528;gene9127|K01528;gene9127|K01528;gene9127|K01528;gene9127|K01528;gene9127|K01528;gene9127|K01528;gene9127|K01528;gene9127|K01528;gene9127|K01528;gene12822|K08550;gene13821|K14756;gene15596|K02677;gene15897|K01540;gene15932|K01528;gene15932|K…	gene16484|K05858;gene16482|K05858;gene15897|K01540;gene15596|K02677;gene22594|K04585;gene3389|K04634;gene15932|K01528	7	gene2521|K01540;gene9127|K01528;gene16484|K05858;gene16482|K05858;gene13821|K14756;gene12822|K08550;gene998|K01539;gene15596|K02677;gene25693|K08049;gene8970|K04345;gene24309|K05858;gene6516|K08539;gene1506|K01539;gene18530|K11824;gene3389|K04634;gene24531|K11824;gene15932|K01528	17
Bile secretion	map04976	0.00293525	0.011741	gene274|K07299;gene998|K01539;gene1506|K01539;gene2058|K08045;gene2058|K08045;gene2521|K01540;gene4012|K05664;gene4012|K05664;gene4012|K05664;gene4012|K05664;gene4012|K05664;gene4012|K05664;gene4755|K05742;gene5407|K08043;gene5834|K05684;gene5834|K05684;gene5834|K05684;gene5834|K05684;gene5835|K05683;gene5995|K13857;gene5995|K13857;gene5995|K13857;gene7148|K05043;gene7148|K05043;gene7148|K05043;g…	gene10807|K13575;gene15897|K01540;gene7882|K05659;gene11122|K04943;gene13142|K08048;gene17685|K08047	6	gene2521|K01540;gene10807|K13575;gene998|K01539;gene7148|K05043;gene2058|K08045;gene14029|K05673;gene14025|K05673;gene25693|K08049;gene14869|K05667;gene11122|K04943;gene11829|K09877;gene8970|K04345;gene274|K07299;gene18884|K08748;gene20521|K08042;gene8000|K05031;gene1506|K01539;gene4755|K05742;gene5407|K08043;gene17685|K08047;gene20874|K13885;gene9136|K12473;gene4012|K05664;gene14042|K05673;gene8…	28
Cocaine addiction	map05030	0.00328758	0.0128414	gene882|K04630;gene1293|K09048;gene1293|K09048;gene1293|K09048;gene1293|K09048;gene1293|K09048;gene1293|K09048;gene1293|K09048;gene1293|K09048;gene2058|K08045;gene2058|K08045;gene3953|K04450;gene7203|K05210;gene7711|K01593;gene7711|K01593;gene7711|K01593;gene7711|K01593;gene7711|K01593;gene7711|K01593;gene7711|K01593;gene7892|K04605;gene7914|K04630;gene8106|K09047;gene8386|K09048;gene8970|K04345;…	gene3953|K04450;gene25746|K05209;gene7892|K04605;gene882|K04630;gene15591|K13765;gene8386|K09048;gene7711|K01593	7	gene15528|K05211;gene1293|K09048;gene25746|K05209;gene7892|K04605;gene10427|K02580;gene7914|K04630;gene24915|K08155;gene2058|K08045;gene8970|K04345;gene20793|K05198;gene19833|K09048;gene7203|K05210;gene14998|K15494;gene7711|K01593;gene8106|K09047	15
Salivary secretion	map04970	0.00329163	0.0128414	gene998|K01539;gene1506|K01539;gene2058|K08045;gene2058|K08045;gene2521|K01540;gene3389|K04634;gene4755|K05742;gene5407|K08043;gene6247|K05850;gene6247|K05850;gene6247|K05850;gene7107|K04959;gene7107|K04959;gene8970|K04345;gene11597|K04963;gene13142|K08048;gene15596|K02677;gene15897|K01540;gene16482|K05858;gene16482|K05858;gene16482|K05858;gene16482|K05858;gene16482|K05858;gene16484|K05858;gene16…	gene11597|K04963;gene16484|K05858;gene16482|K05858;gene20805|K12318;gene7107|K04959;gene22642|K05850;gene15897|K01540;gene15596|K02677;gene13142|K08048;gene22269|K04958;gene24611|K07376;gene17685|K08047;gene20989|K13240;gene3389|K04634;gene24963|K13912	15	gene2521|K01540;gene11597|K04963;gene16484|K05858;gene16482|K05858;gene20805|K12318;gene7107|K04959;gene24958|K13912;gene998|K01539;gene6247|K05850;gene2058|K08045;gene22642|K05850;gene15596|K02677;gene25693|K08049;gene26502|K04131;gene8970|K04345;gene24309|K05858;gene22269|K04958;gene24611|K07376;gene20521|K08042;gene1506|K01539;gene4755|K05742;gene5407|K08043;gene17685|K08047;gene26700|K04936;g…	27
Phototransduction - fly	map04745	0.00348656	0.013436	gene3389|K04634;gene3995|K08834;gene3995|K08834;gene3995|K08834;gene3995|K08834;gene10348|K04515;gene10348|K04515;gene10348|K04515;gene10348|K04515;gene10348|K04515;gene10348|K04515;gene10348|K04515;gene10348|K04515;gene10348|K04515;gene10348|K04515;gene10348|K04515;gene10348|K04515;gene10348|K04515;gene10348|K04515;gene10348|K04515;gene10348|K04515;gene10348|K04515;gene10348|K04515;gene10348|K04…	gene16484|K05858;gene16482|K05858;gene26304|K13806;gene15596|K02677;gene22269|K04958;gene21123|K00910;gene3389|K04634	7	gene16484|K05858;gene16482|K05858;gene27300|K13807;gene26675|K04515;gene10348|K04515;gene15596|K02677;gene24309|K05858;gene22269|K04958;gene3995|K08834;gene21123|K00910;gene3389|K04634;gene18404|K02183	12
Basal cell carcinoma	map05217	0.00357068	0.0135944	gene336|K11101;gene2012|K03083|.;gene2012|K03083|.;gene2012|K03083|.;gene2012|K03083|.;gene2012|K03083|.;gene2012|K03083|.;gene2012|K03083|.;gene2012|K03083|.;gene3095|K06225;gene4248|K16798;gene4495|K01357;gene5614|K04490;gene6701|K16797;gene7450|K00444;gene8002|K00182;gene8210|K06230;gene9742|K02620;gene9742|K02620;gene9742|K02620;gene9742|K02620;gene9742|K02620;gene9742|K02620;gene10391|K04492…	gene23817|K02354;gene20653|K06231;gene8210|K06230;gene4495|K01357	4	gene3095|K06225;gene25499|K02157;gene2012|K03083;gene24879|K04491;gene9742|K02620;gene5614|K04490;gene10391|K04492;gene6701|K16797;gene4248|K16798;gene8210|K06230;gene11949|K04662;gene15233|K00312;gene15592|K04385;gene8002|K00182;gene24814|K06229;gene7450|K00444;gene336|K11101;gene19686|K01384	18
Hypertrophic cardiomyopathy (HCM)	map05410	0.00376694	0.0141709	gene1373|K12641;gene3903|K12567;gene3903|K12567;gene3903|K12567;gene3903|K12567;gene3903|K12567;gene4114|K04865;gene4114|K04865;gene4114|K04865;gene4114|K04865;gene4493|K07200;gene6925|K05459;gene6925|K05459;gene6925|K05459;gene6925|K05459;gene7453|K04861;gene7455|K04850;gene7856|K06591;gene7856|K06591;gene7856|K06591;gene7901|K04858;gene8627|K07200;gene8627|K07200;gene8627|K07200;gene8628|K07200…	gene27383|K10366;gene22402|K04851;gene22125|K06585;gene4114|K04865;gene23163|K03156;gene22396|K04860;gene8628|K07200;gene22479|K04859;gene10051|K12563;gene3903|K12567;gene7455|K04850	11	gene11800|K09290;gene27383|K10366;gene15488|K06525;gene16686|K04863;gene7856|K06591;gene22402|K04851;gene6925|K05459;gene22125|K06585;gene4114|K04865;gene22396|K04860;gene12205|K13377;gene18150|K04962;gene1373|K12641;gene16667|K06584;gene8627|K07200;gene8628|K07200;gene22517|K06265;gene4493|K07200;gene15761|K13376;gene10051|K12563;gene3903|K12567;gene11263|K06587;gene7455|K04850;gene7453|K04861;g…	25
Cytokine-cytokine receptor interaction	map04060	0.00385613	0.0143357	gene76|K04304;gene171|K05061;gene296|K05082;gene577|K05062;gene893|K05453;gene1311|K05055;gene1677|K05131;gene2152|K04723;gene2152|K04723;gene2152|K04723;gene2566|K05137;gene2566|K05137;gene2566|K05137;gene2566|K05137;gene2871|K05471;gene2872|K05478;gene3277|K04674;gene3277|K04674;gene3647|K05441;gene4088|K04675;gene4088|K04675;gene4142|K04670;gene4142|K04670;gene4821|K05138;gene4821|K05138;gene6…	gene21171|K05419;gene22282|K05067;gene13372|K05431;gene296|K05082;gene8784|K05063;gene13860|K05096;gene2871|K05471;gene2872|K05478;gene76|K04304;gene22986|K05448;gene23163|K03156;gene23164|K05468;gene9980|K05490;gene2152|K04723;gene20367|K05080;gene577|K05062;gene6041|K05173;gene6044|K04386;gene25934|K05075;gene26820|K10031;gene171|K05061;gene10696|K05091;gene14843|K05150;gene7395|K03158;gene7391…	31	gene1311|K05055;gene15951|K05145;gene13860|K05096;gene16526|K05074;gene16527|K05068;gene20394|K05058;gene12728|K05132;gene12725|K05136;gene2871|K05471;gene2872|K05478;gene17762|K05508;gene76|K04304;gene11362|K05493;gene22152|K04192;gene6236|K05461;gene12205|K13377;gene9980|K05490;gene2566|K05137;gene24948|K05417;gene3647|K05441;gene9768|K05432;gene20367|K05080;gene4088|K04675;gene9372|K05430;gene…	45
Ether lipid metabolism	map00565	0.00434009	0.0159473	gene497|K01080|.;gene497|K01080|.;gene2295|K01115;gene2295|K01115;gene2295|K01115;gene2295|K01115;gene2295|K01115;gene3546|K16794;gene4884|K01047;gene4886|K01047;gene4886|K01047;gene4886|K01047;gene4886|K01047;gene4886|K01047;gene4887|K01047;gene5480|K14621;gene5480|K14621;gene7499|K16343;gene7499|K16343;gene7499|K16343;gene7499|K16343;gene7499|K16343;gene7499|K16343;gene10221|K00993;gene10342|K0…	gene24287|K16817;gene14501|K16794;gene3546|K16794;gene26902|K08743;gene497|K01080;gene13625|K01122;gene5480|K14621;gene22031|K16860	8	gene7499|K16343;gene4887|K01047;gene4886|K01047;gene4884|K01047;gene19107|K16795;gene11698|K16342;gene10378|K01047;gene24286|K16817;gene2295|K01115;gene10342|K04628;gene26902|K08743;gene497|K01080;gene10221|K00993	13
Oocyte meiosis	map04114	0.00506742	0.0184058	gene2058|K08045;gene2058|K08045;gene5407|K08043;gene6136|K03348;gene6136|K03348;gene6136|K03348;gene6136|K03348;gene6136|K03348;gene6136|K03348;gene6136|K03348;gene6341|K02365;gene6772|K03358;gene6925|K05459;gene6925|K05459;gene6925|K05459;gene6925|K05459;gene7107|K04959;gene7107|K04959;gene7165|K05861;gene7165|K05861;gene7165|K05861;gene7165|K05861;gene7165|K05861;gene7626|K06636;gene8534|K03347…	gene27347|K03456;gene7107|K04959;gene17310|K16197;gene24787|K03362;gene20142|K03362;gene21350|K05087;gene11241|K04368;gene24840|K08836;gene13142|K08048;gene8534|K03347;gene22269|K04958;gene12239|K02087;gene17685|K08047;gene27669|K08557;gene16791|K16197;gene21263|K04371	16	gene6341|K02365;gene21209|K16198;gene7107|K04959;gene17310|K16197;gene6925|K05459;gene26675|K04515;gene6136|K03348;gene10348|K04515;gene20934|K03352;gene2058|K08045;gene21350|K05087;gene27313|K04373;gene27011|K04382;gene11241|K04368;gene25693|K08049;gene7626|K06636;gene24840|K08836;gene8970|K04345;gene12917|K04373;gene20651|K03357;gene8534|K03347;gene22269|K04958;gene24448|K06269;gene20521|K08042…	38
HIF-1 signaling pathway	map04066	0.00568176	0.0204027	gene274|K07299;gene360|K02649;gene360|K02649;gene360|K02649;gene360|K02649;gene360|K02649;gene1311|K05055;gene2095|K06503;gene2095|K06503;gene2095|K06503;gene2095|K06503;gene2551|K00922;gene2551|K00922;gene2551|K00922;gene2594|K14736;gene2594|K14736;gene3640|K05121;gene3640|K05121;gene4636|K03259;gene4636|K03259;gene4636|K03259;gene6022|K00844;gene6925|K05459;gene6925|K05459;gene6925|K05459;gene6…	gene15998|K00922;gene23719|K02991;gene13860|K05096;gene22986|K05448;gene15869|K04456;gene7966|K00922;gene21350|K05087;gene3640|K05121;gene15596|K02677;gene11241|K04368;gene25692|K04498;gene9167|K04527;gene17538|K05859;gene22065|K04361;gene21263|K04371	15	gene1311|K05055;gene6022|K00844;gene20228|K02649;gene13860|K05096;gene18210|K04456;gene16529|K01103;gene6925|K05459;gene26675|K04515;gene12728|K05132;gene10348|K04515;gene10427|K02580;gene26189|K03982;gene15869|K04456;gene10459|K03259;gene9367|K04372;gene21350|K05087;gene360|K02649;gene26601|K00844;gene26602|K00844;gene15596|K02677;gene14388|K13241;gene11241|K04368;gene25692|K04498;gene9167|K0452…	39
TGF-beta signaling pathway	map04350	0.00744206	0.0264235	gene3277|K04674;gene3277|K04674;gene4088|K04675;gene4088|K04675;gene4142|K04670;gene4142|K04670;gene6255|K04660;gene6255|K04660;gene6391|K13567;gene7551|K04498;gene8534|K03347;gene8534|K03347;gene8534|K03347;gene9772|K16790;gene9772|K16790;gene9772|K16790;gene11246|K04677;gene11246|K04677;gene11246|K04677;gene11248|K04500;gene11949|K04662;gene11949|K04662;gene11949|K04662;gene11949|K04662;gene119…	gene27347|K03456;gene23163|K03156;gene20646|K04676;gene13795|K16791;gene26276|K04678;gene25692|K04498;gene25252|K04514;gene8534|K03347;gene21263|K04371;gene22758|K04663	10	gene6255|K04660;gene12205|K13377;gene14150|K04683;gene20646|K04676;gene27011|K04382;gene13795|K16791;gene26276|K04678;gene11248|K04500;gene11246|K04677;gene25692|K04498;gene25354|K04500;gene4088|K04675;gene7551|K04498;gene8534|K03347;gene26757|K04673;gene9772|K16790;gene11949|K04662;gene4142|K04670;gene23702|K16620;gene3277|K04674;gene17060|K16621;gene15761|K13376;gene18357|K04681;gene22083|K0438…	27
Vitamin digestion and absorption	map04977	0.0079568	0.0279372	gene1780|K05665;gene1780|K05665;gene1780|K05665;gene1780|K05665;gene1780|K05665;gene1780|K05665;gene1780|K05665;gene1780|K05665;gene2785|K01435;gene5447|K14386;gene5447|K14386;gene5447|K14386;gene5447|K14386;gene5447|K14386;gene5447|K14386;gene5447|K14386;gene5480|K14621;gene5480|K14621;gene12975|K14617;gene15905|K14610;gene15905|K14610;gene16675|K14616;gene19105|K08757;gene20874|K13885;gene20874…	gene12975|K14617;gene16675|K14616;gene21185|K14619;gene5480|K14621	4	gene25810|K05665;gene16675|K14616;gene19105|K08757;gene1780|K05665;gene15905|K14610;gene20874|K13885;gene2785|K01435;gene5447|K14386	8
Hepatitis C	map05160	0.00859933	0.0298614	gene360|K02649;gene360|K02649;gene360|K02649;gene360|K02649;gene360|K02649;gene569|K11217;gene1677|K05131;gene1715|K06087;gene2012|K03083|.;gene2012|K03083|.;gene2012|K03083|.;gene2012|K03083|.;gene2012|K03083|.;gene2012|K03083|.;gene2012|K03083|.;gene2012|K03083|.;gene2155|K06087;gene2551|K00922;gene2551|K00922;gene2551|K00922;gene3192|K04354;gene3192|K04354;gene3192|K04354;gene4970|K03173;gene5…	gene15998|K00922;gene22671|K04366;gene21990|K03174;gene27347|K03456;gene23163|K03156;gene15869|K04456;gene7966|K00922;gene21027|K14216;gene569|K11217;gene7395|K03158;gene11258|K04706;gene10935|K04440;gene22065|K04361;gene1677|K05131;gene21263|K04371;gene20213|K06088;gene14049|K06087	17	gene10958|K04354;gene3192|K04354;gene20228|K02649;gene21990|K03174;gene18210|K04456;gene15675|K07211;gene26926|K05401;gene10427|K02580;gene2155|K06087;gene2012|K03083;gene15869|K04456;gene19071|K06087;gene7636|K07294;gene21026|K14216;gene360|K02649;gene8419|K04365;gene27011|K04382;gene11746|K03099;gene22859|K04441;gene2551|K00922;gene1715|K06087;gene15500|K04364;gene9940|K04354;gene15252|K04354;g…	31
Hedgehog signaling pathway	map04340	0.00926317	0.031817	gene336|K11101;gene2012|K03083|.;gene2012|K03083|.;gene2012|K03083|.;gene2012|K03083|.;gene2012|K03083|.;gene2012|K03083|.;gene2012|K03083|.;gene2012|K03083|.;gene3095|K06225;gene4010|K06233;gene4010|K06233;gene4010|K06233;gene4248|K16798;gene4495|K01357;gene6701|K16797;gene7450|K00444;gene8002|K00182;gene8210|K06230;gene8970|K04345;gene11949|K04662;gene11949|K04662;gene11949|K04662;gene11949|K04…	gene24787|K03362;gene20142|K03362;gene20653|K06231;gene8210|K06230;gene4495|K01357	5	gene3095|K06225;gene2012|K03083;gene16218|K08958;gene6701|K16797;gene4248|K16798;gene8970|K04345;gene8210|K06230;gene11949|K04662;gene15233|K00312;gene8002|K00182;gene4010|K06233;gene24814|K06229;gene7450|K00444;gene336|K11101;gene19686|K01384	15
ABC transporters	map02010	0.00985246	0.0334772	gene778|K05644;gene778|K05644;gene778|K05644;gene778|K05644;gene778|K05644;gene778|K05644;gene1780|K05665;gene1780|K05665;gene1780|K05665;gene1780|K05665;gene1780|K05665;gene1780|K05665;gene1780|K05665;gene1780|K05665;gene2230|K05668;gene2230|K05668;gene2230|K05668;gene2230|K05668;gene2230|K05668;gene2230|K05668;gene2653|K05679;gene2653|K05679;gene2653|K05679;gene2653|K05679;gene2653|K05679;gene2…	gene7882|K05659;gene17667|K05671;gene778|K05644	3	gene7857|K05660;gene25810|K05665;gene25811|K05669;gene2977|K05641;gene14029|K05673;gene14025|K05673;gene2653|K05679;gene14869|K05667;gene2230|K05668;gene19214|K05032;gene1780|K05665;gene12168|K05678;gene8000|K05031;gene778|K05644;gene15576|K05652;gene4441|K05646;gene4012|K05664;gene14042|K05673;gene5835|K05683;gene5834|K05684;gene15578|K05651;gene15577|K05649	22
Biosynthesis of secondary metabolites	map01110	0.0102734	0.034536	gene108|K00901;gene293|K00760;gene293|K00760;gene293|K00760;gene293|K00760;gene293|K00760;gene293|K00760;gene486|K09828;gene497|K01080|.;gene497|K01080|.;gene561|K01835;gene561|K01835;gene973|K01490;gene973|K01490;gene1793|K00700;gene1945|K01081;gene2061|K10703;gene2200|K07514;gene2295|K01115;gene2295|K01115;gene2295|K01115;gene2295|K01115;gene2295|K01115;gene2675|K13523;gene2675|K13523;gene2675|…	gene12404|K00006;gene21452|K00031;gene12484|K18533;gene25270|K15728;gene7785|K01953;gene10371|K10203;gene24287|K16817;gene25371|K07508;gene5497|K13513;gene26071|K05357;gene108|K00901;gene10929|K00981;gene7927|K01824;gene16578|K12504;gene8064|K01081;gene25003|K01719;gene497|K01080;gene21015|K17989;gene21884|K00939;gene12339|K00167;gene5480|K14621;gene20989|K13240;gene8383|K00901;gene22084|K18966;g…	33	gene7815|K00901;gene973|K01490;gene24469|K00129;gene8957|K10258;gene7499|K16343;gene6022|K00844;gene4887|K01047;gene4886|K01047;gene4884|K01047;gene5567|K00025;gene24546|K00616;gene11698|K16342;gene25270|K15728;gene13716|K01900;gene7785|K01953;gene10378|K01047;gene10371|K10203;gene5334|K15728;gene23839|K00016;gene24286|K16817;gene21085|K00869;gene10541|K05350;gene20547|K00234;gene9419|K14085;gene…	98
Pantothenate and CoA biosynthesis	map00770	0.0124663	0.0414667	gene792|K00207;gene792|K00207;gene792|K00207;gene792|K00207;gene7122|K00826;gene7122|K00826;gene7122|K00826;gene12668|K01513;gene12669|K01513;gene12696|K08069;gene13452|K01464;gene21250|K01431;gene22084|K18966;gene24646|K09680;gene24646|K09680;gene24646|K09680;gene24646|K09680	gene792|K00207;gene12696|K08069;gene21250|K01431;gene22084|K18966	4	gene13452|K01464;gene24646|K09680;gene12668|K01513;gene12669|K01513;gene7122|K00826;gene792|K00207;gene21250|K01431;gene22084|K18966	8
Epithelial cell signaling in Helicobacter pylori infection	map05120	0.0135033	0.0444484	gene311|K03661;gene1974|K02145;gene1974|K02145;gene1974|K02145;gene1974|K02145;gene4858|K04393;gene4858|K04393;gene5309|K06059;gene7463|K02150;gene8006|K05099;gene8085|K08727;gene8251|K08114;gene8251|K08114;gene8251|K08114;gene8251|K08114;gene8251|K08114;gene8307|K02151;gene10427|K02580;gene10427|K02580;gene10935|K04440;gene10935|K04440;gene10935|K04440;gene10935|K04440;gene10935|K04440;gene10935…	gene20155|K02153;gene26303|K04392;gene5309|K06059;gene11281|K04392;gene4858|K04393;gene13247|K05854;gene17538|K05859;gene8251|K08114;gene10935|K04440;gene22065|K04361;gene21546|K05701	11	gene20155|K02153;gene14434|K05737;gene14765|K04430;gene10427|K02580;gene26303|K04392;gene24471|K02154;gene1974|K02145;gene11281|K04392;gene17852|K02146;gene311|K03661;gene22859|K04441;gene17538|K05859;gene8085|K08727;gene7463|K02150;gene22065|K04361;gene8006|K05099;gene8307|K02151;gene21546|K05701;gene15222|K04466;gene23885|K04409;gene12073|K02149	21
Vasopressin-regulated water reabsorption	map04962	0.014517	0.0472926	gene1293|K09048;gene1293|K09048;gene1293|K09048;gene1293|K09048;gene1293|K09048;gene1293|K09048;gene1293|K09048;gene1293|K09048;gene2806|K07887;gene2806|K07887;gene2806|K07887;gene2806|K07887;gene3164|K09876;gene5407|K08043;gene7187|K12462;gene7187|K12462;gene7774|K10415;gene7774|K10415;gene7774|K10415;gene7774|K10415;gene7774|K10415;gene7774|K10415;gene7774|K10415;gene8106|K09047;gene8386|K09048…	gene7187|K12462;gene16925|K05242;gene7774|K10415;gene15356|K12462;gene18930|K10414;gene8386|K09048	6	gene1293|K09048;gene21557|K10415;gene2806|K07887;gene3164|K09876;gene15234|K06027;gene7774|K10415;gene17818|K10416;gene25693|K08049;gene8970|K04345;gene19833|K09048;gene5407|K08043;gene27000|K10428;gene8106|K09047;gene21975|K10413	14
